# Supplementary material for: Circulating miRNAs as Putative Biomarkers of Exercise Adaptation in Endurance Horses
Source: Front Physiol. 2018 Apr 24;9:429. doi: 10.3389/fphys.2018.00429 (PMC5928201; doi:10.3389/fphys.2018.00429)
Supplement: Supplementary file 1 [file Table_1.xlsx]

## Sheet: Sheet1
Supplementary Table 1: Differentially expressed RNAs
GeneName	logFC	logCPM	LR	PValue	FDR
eca-miR-206	7.05199	9.42778	109.702	1.13905e-25	3.75885e-23
eca-miR-1	6.04487	8.16769	59.8551	1.02104e-14	8.42357e-13
eca-miR-208b	6.01775	3.81156	63.2267	1.8423e-15	3.03979e-13
eca-miR-133a	5.31487	9.11677	62.0091	3.41872e-15	3.76059e-13
eca-miR-133b	4.75031	6.54171	45.7605	1.33632e-11	8.81973e-10
eca-miR-95	3.43629	2.82107	21.1111	4.3341e-06	0.000204322
eca-miR-499-5p	3.39872	8.8091	35.8504	2.13067e-09	1.17187e-07
eca-miR-224	3.11274	4.03094	20.4712	6.05338e-06	0.000249702
eca-miR-205	2.09	7.30054	11.1316	0.000848702	0.00875224
eca-miR-100	2.08243	10.7151	15.1818	9.76412e-05	0.00230154
eca-miR-381	1.89283	4.36819	13.2805	0.000268182	0.00421429
eca-miR-125b-5p	1.86951	9.15959	10.3996	0.00126044	0.0117704
eca-miR-497	1.72923	2.80704	8.20748	0.0041718	0.0250308
eca-miR-9097	1.67515	4.60307	8.3693	0.00381613	0.0233208
eca-miR-200b	1.65709	7.18514	7.86253	0.00504697	0.0274447
eca-miR-199b-3p	1.61276	7.96222	11.2707	0.000787405	0.00838205
eca-miR-199a-3p	1.61174	8.04055	11.5593	0.000674126	0.00767108
eca-miR-139-5p	1.51322	7.55211	9.53327	0.0020178	0.0147972
eca-miR-99a	1.5042	13.1628	6.23482	0.0125263	0.0426151
eca-miR-146a	1.44043	12.1386	8.52119	0.00351034	0.0222893
eca-miR-99b	1.41379	8.85596	8.62489	0.00331601	0.0218857
SCARNA6	1.39223	5.98092	6.72683	0.00949733	0.0360244
SNORD74	1.37909	8.95548	6.34863	0.0117472	0.0416835
eca-miR-329b	1.3709	3.86484	7.33696	0.00675511	0.0293484
eca-miR-214	1.33277	7.21804	6.28182	0.0121983	0.0426151
eca-miR-149	1.30988	5.23571	6.75736	0.0093362	0.0359209
eca-miR-543	1.13752	4.97048	5.86297	0.0154627	0.0500263
SNORA63	-1.18706	4.38715	6.02722	0.0140869	0.0461498
eca-miR-197	-1.20408	9.82482	6.50133	0.0107794	0.0396191
eca-miR-148b-3p	-1.22264	10.2211	6.0225	0.0141247	0.0461498
eca-miR-28-5p	-1.29276	6.42079	6.25433	0.012389	0.0426151
eca-let-7c	-1.30593	9.64475	6.3894	0.0114804	0.0411796
eca-miR-1842	-1.31003	7.63332	7.54859	0.0060057	0.0293484
eca-miR-872	-1.3128	5.75682	6.75258	0.00936121	0.0359209
eca-miR-342-5p	-1.34645	5.15295	7.35463	0.00668904	0.0293484
eca-miR-1296	-1.36575	5.94345	6.08071	0.0136666	0.0460201
eca-miR-8986a	-1.3752	4.73098	6.60868	0.0101483	0.038056
eca-miR-505	-1.38898	8.17767	7.43992	0.00637927	0.0293484
eca-miR-30c	-1.39456	11.5511	7.89167	0.00496629	0.0274447
eca-miR-1301	-1.39773	5.388	7.82082	0.00516479	0.0274447
eca-miR-30d	-1.41624	14.3148	6.85591	0.00883487	0.0351266
eca-let-7d	-1.42594	10.4746	7.11878	0.00762806	0.0318641
eca-miR-19a	-1.43608	7.52233	7.6232	0.00576221	0.0292543
eca-miR-324-3p	-1.43702	4.80133	7.01601	0.0080784	0.032912
eca-miR-148a	-1.44916	14.8855	7.50839	0.00614123	0.0293484
eca-miR-19b	-1.44969	9.36231	9.10661	0.00254687	0.0174392
eca-miR-671-3p	-1.45265	5.90578	7.15798	0.00746312	0.0315747
eca-miR-361-5p	-1.48194	10.327	7.45354	0.0063312	0.0293484
eca-miR-1379	-1.48332	8.32915	9.89325	0.00165887	0.0133518
eca-miR-128	-1.49884	15.0025	7.43325	0.00640297	0.0293484
eca-miR-92b	-1.50516	8.01733	6.24909	0.0124257	0.0426151
eca-miR-7	-1.51477	10.4903	6.02484	0.0141059	0.0461498
eca-miR-30e	-1.51633	12.4456	7.98214	0.00472411	0.0273501
eca-miR-423-3p	-1.51638	15.1987	7.93722	0.00484282	0.0274447
eca-miR-1271a	-1.5727	9.41401	10.0311	0.00153918	0.0128896
eca-miR-144	-1.57433	8.97801	6.80008	0.00911539	0.0358105
eca-miR-25	-1.57588	15.3501	7.25846	0.00705679	0.0302434
eca-miR-425	-1.57885	7.5529	9.29943	0.00229225	0.0160945
eca-let-7f	-1.58171	11.7182	7.02996	0.00801571	0.032912
eca-miR-101	-1.60168	13.2012	6.49707	0.0108052	0.0396191
eca-miR-9159	-1.60974	4.87354	7.3692	0.00663505	0.0293484
eca-miR-1249	-1.60987	8.25504	7.80345	0.00521466	0.0274447
eca-miR-451	-1.61499	14.3756	8.52021	0.00351225	0.0222893
eca-let-7g	-1.63104	13.9025	7.79488	0.00523944	0.0274447
eca-miR-186	-1.63181	13.0006	7.9924	0.0046974	0.0273501
eca-miR-20b	-1.64595	4.59818	7.76458	0.00532808	0.0274729
eca-miR-2483	-1.65554	7.38167	9.69221	0.00185051	0.0138788
eca-miR-423-5p	-1.71101	14.8679	9.07628	0.00258946	0.0174392
eca-miR-98	-1.7212	7.92361	9.35494	0.00222386	0.0159538
eca-miR-744	-1.72414	10.3081	11.6759	0.000633137	0.00751407
eca-miR-7177b	-1.7392	7.67438	10.0036	0.00156238	0.0128896
eca-miR-9180	-1.79146	7.34513	11.8338	0.000581667	0.00751407
eca-miR-3200	-1.79419	5.432	10.3653	0.00128405	0.0117704
eca-miR-106b	-1.79558	9.71011	9.80484	0.00174053	0.0136756
eca-miR-9040	-1.80029	4.50076	7.44419	0.00636414	0.0293484
eca-miR-873	-1.80726	4.31942	7.4118	0.00647974	0.0293484
eca-miR-92a	-1.80876	16.1505	9.74648	0.00179667	0.0137884
eca-miR-1307	-1.81016	11.3253	11.8413	0.000579312	0.00751407
eca-miR-93	-1.81906	12.1477	10.2909	0.00133685	0.0119233
eca-miR-191a	-1.84442	16.4272	11.2958	0.000776811	0.00838205
eca-miR-9163	-1.87084	5.40547	10.2034	0.00140181	0.0121736
eca-miR-9021	-1.90087	8.67393	13.6	0.000226182	0.00392843
eca-miR-16	-1.90246	11.751	10.5138	0.00118484	0.0114999
eca-miR-331	-1.90307	4.87359	13.3659	0.000256242	0.00421429
eca-miR-196b	-1.91553	6.57632	8.40035	0.00375148	0.0233208
eca-miR-383	-1.91907	2.93663	6.391	0.01147	0.0411796
eca-miR-18b	-1.92186	3.8235	7.33592	0.00675902	0.0293484
eca-miR-296	-1.9461	7.03361	14.1583	0.000168054	0.00326223
eca-miR-8917	-1.98039	6.38438	6.96868	0.00829488	0.0333818
eca-miR-106a	-1.98421	8.65123	12.0632	0.000514267	0.00737861
eca-miR-17	-1.98625	8.58727	11.6826	0.000630868	0.00751407
eca-miR-6529	-2.02866	6.48926	14.2044	0.000163987	0.00326223
eca-miR-20a	-2.03654	11.3845	11.663	0.000637557	0.00751407
eca-miR-18a	-2.07471	6.43276	12.1843	0.00048194	0.00722911
eca-miR-486-5p	-2.09885	18.4719	13.6539	0.000219784	0.00392843
eca-miR-361-3p	-2.11749	10.8522	16.0226	6.25914e-05	0.00179161
SCARNA8	-2.13383	3.34855	11.0683	0.000878172	0.00878172
eca-miR-1180	-2.16912	8.45066	15.9593	6.47192e-05	0.00179161
eca-miR-486-3p	-2.2743	13.7455	15.9467	6.51496e-05	0.00179161
eca-miR-9177	-2.28945	5.55379	14.2815	0.000157405	0.00326223
eca-miR-504	-2.38919	7.65558	16.478	4.9219e-05	0.00179161
eca-miR-328	-2.42106	11.6429	15.4796	8.33999e-05	0.00211707
