# Supplementary material for: Circulating miRNAs as Putative Biomarkers of Exercise Adaptation in Endurance Horses
Source: Front Physiol. 2018 Apr 24;9:429. doi: 10.3389/fphys.2018.00429 (PMC5928201; doi:10.3389/fphys.2018.00429)
Supplement: Supplementary file 2 [file Table_2.xlsx]

## Sheet: Predicted-miRWalk
Supplementary Table 2: Targets for up-regulated miRNAs
ID_miRNAs	hsa-miR-1	hsa-miR-133a-3p	hsa-miR-133b	hsa-miR-206	hsa-miR-208b-3p	hsa-miR-499b-3p
N° genes (= 7)	166	157	155	249	6	0
	ADCY1	ALPK3	ALPK3	ADCY1	E2F7
	ADPGK	ANKRD52	ANKRD52	ADPGK	NIPA1
	AFF2	AOX1	AOX1	AFF2	SEC62
	ANKH	AQP1	AQP1	AMOTL2	SKI
	ANKRD50	ARL14	ARL14	ANKH	SLC7A11
	ANP32B	ATG14	ATG14	ANKRD34B	SOCS6
	ANXA4	BCL2L2	BCL2L2	ANKRD50
	ATP6V1C1	BEND4	BEND4	ANO1
	ATRNL1	BMP7	BMP7	ANP32B
	BACH2	C19orf55	C19orf55	ANXA4
	BAG4	C1orf63	C1orf63	ARCN1
	BCL2	CACNA2D4	CACNA2D4	ARRDC3
	BCL2L2	CACNG4	CACNG4	ASXL2
	BSN	CCDC88C	CCDC88C	ATP6V1C1
	C17orf102	CCL22	CCL22	ATRNL1
	C1orf95	CD300LB	CD300LB	BACH2
	C2orf69	CDH3	CDH3	BAG4
	C3orf70	CEBPA	CEBPA	BCL2
	C5orf22	CECR6	CECR6	BCL2L2
	C5orf51	CELF4	CELF4	BRWD1
	C6orf120	CEP85L	CEP85L	BSN
	CAPRIN1	CHRNB2	CHRNB2	C17orf102
	CCDC149	CMPK1	CMPK1	C1orf95
	CCL2	COL5A3	COL5A3	C2orf69
	CD164	CPD	CPD	C3orf70
	CD2AP	CPNE3	CPNE3	C5orf22
	CEP44	CRTAM	CRTAM	C5orf51
	CHST11	CSPG4	CSPG4	C6orf120
	CLTC	CXCL11	CXCL11	CAPRIN1
	CNTNAP2	DAAM2	DAAM2	CCDC149
	CREB3L2	DCLRE1A	DCLRE1A	CCL2
	CRX	DLX3	DLX3	CCND2
	CXCR2	DNAJB1	DNAJB1	CD164
	CXorf23	DNAL4	DNAL4	CD2AP
	DAP	DPM2	EDEM1	CD93
	DCLK3	EDEM1	ELAVL1	CEBPZ
	DCP2	ELAVL1	EPG5	CEP44
	DVL3	EPG5	FAM117B	CHM
	EFNB2	FAM117B	FAM57A	CHST11
	EMP1	FAM57A	FBXL19	CHSY1
	ENKUR	FBXL19	FOXC1	CLTC
	EPHB1	FOXC1	FOXL2	CNTNAP2
	ETS1	FOXL2	GABARAPL1	CREB3L2
	FAF2	GABARAPL1	GARNL3	CREBL2
	FAM101B	GARNL3	GGA2	CRISPLD1
	FAM107B	GGA2	GLDN	CRX
	FAM210B	GLDN	GPR173	CSMD1
	FAM84A	GPR173	GRIK3	CXCR2
	FGD6	GRIK3	H2AFJ	CXorf23
	FNDC3B	H2AFJ	HS2ST1	DAP
	FOSB	HS2ST1	HSPA13	DCLK3
	FRAS1	HSPA13	HUNK	DCP2
	FZD4	HUNK	IFIT2	DLG4
	G2E3	IFIT2	IGF1R	DRP2
	GALNT15	IGF1R	JDP2	EAF1
	GCH1	JDP2	JHDM1D	EDN1
	GCSAML	JHDM1D	KCNA1	EFNB2
	GLCCI1	KCNA1	KCNE4	EMP1
	GNA12	KCNE4	KCTD2	ENKUR
	HAUS3	KCTD2	KHNYN	EPHB1
	HSD17B11	KHNYN	KIAA0141	ETS1
	ICMT	KIAA0141	KIAA0430	FAF2
	IPO9	KIAA0430	KIF3C	FAM101B
	JARID2	KIF3C	KPNA6	FAM107B
	JMY	KPNA6	LANCL2	FAM20B
	KDSR	LANCL2	LASP1	FAM210B
	KIAA2022	LASP1	LHFP	FAM72B
	KLF13	LHFP	LHFPL2	FAM84A
	LAMC3	LHFPL2	LOXL4	FBXL14
	LASP1	LOXL4	LPIN2	FGD6
	LGI2	LPIN2	LRRC58	FNDC3B
	LIN7C	LRRC58	MAP3K2	FOSB
	LMAN1	MAP3K2	MARCH9	FRAS1
	LPPR4	MARCH9	MED12L	FUBP3
	LRCH2	MED12L	MLXIP	FZD4
	LRRK1	MLXIP	MMP14	G2E3
	MAP3K1	MMP14	MMP24	GABRP
	MAP3K13	MMP24	MPZ	GALNT15
	MAPK1	MPZ	MRC2	GCH1
	MARCKS	MRC2	NAGS	GCSAML
	MEOX2	NAGS	NEBL	GDF6
	MGAT4A	NEBL	NGFR	GJA1
	MMP8	NGFR	NIPA1	GLCCI1
	MYO1E	NIPA1	NPTX2	GNA12
	NAB1	NPTX2	NTRK3	GNE
	NANP	NTRK3	OLIG3	HACE1
	NBEA	OLIG3	ONECUT2	HDAC4
	NETO2	ONECUT2	PACSIN1	HHLA2
	NEUROD1	PACSIN1	PDXK	HOOK1
	NICN1	PDXK	PEX5L	HOXB9
	NLN	PEX5L	PFAS	IGFBP5
	NOTCH2	PFAS	PIK3CD	IPO9
	NRP1	PIK3CD	PIKFYVE	ITK
	NUCKS1	PIKFYVE	PIP4K2B	ITPRIP
	NXT2	PIP4K2B	PML	JARID2
	OLFML2A	PML	POU4F1	JMY
	ONECUT2	POU4F1	PPP1R12C	KDSR
	PAFAH1B1	PPP1R12C	PREX1	KHNYN
	PARM1	PREX1	PTBP2	KIAA1462
	PARP11	PTBP2	PTPRH	KIAA2022
	PFKFB2	PURB	PURB	KLF13
	PGM2	RBMX	RBMX	KLHL42
	PGM5	RIMS1	RIMS1	LAMC3
	PI15	RMND5A	RMND5A	LASP1
	PLXNA4	SCARA5	SCARA5	LGI2
	POFUT1	SCN2B	SCN2B	LIN7C
	PPM1H	SEC14L5	SEC14L5	LIX1
	PRKRIR	SGCD	SGCD	LMAN1
	PTPN1	SGPP1	SGPP1	LPPR4
	PURB	SGTB	SGTB	LRCH2
	PXDN	SH3PXD2B	SH3PXD2B	LRP1
	RAB22A	SLC1A2	SLC1A2	LRRK1
	RAB3B	SLC26A2	SLC26A2	MAP3K1
	RBBP9	SLC30A7	SLC30A7	MAPK1
	RTKN2	SLC4A1	SLC4A1	MARCKS
	SDPR	SLC6A6	SLC6A6	MEOX2
	SEC62	SLC8A2	SLC8A2	MERTK
	SEC63	SOX4	SOX4	MEX3C
	SESTD1	SPTLC2	SRPK1	MGAT4A
	SFRP2	SRCIN1	SSTR1	MMD
	SGCD	SSTR1	ST8SIA3	MMP8
	SH3GL1	ST8SIA3	STX6	MNT
	SH3PXD2B	STX6	SVOP	MOB3B
	SLC35A3	SVOP	TBL1X	MPP7
	SLC35B4	TBL1X	TFE3	MXD1
	SLC35F1	TFE3	TGFBR3	NANP
	SLC39A9	TGFBR3	THSD4	NBEA
	SLC6A15	THSD4	TIMM17A	NCBP1
	SLC7A11	TIMM17A	TM9SF3	NDFIP1
	SMARCC1	TM9SF3	TMEM128	NDFIP2
	SNED1	TMEM128	TMEM170B	NETO2
	SNTB2	TMEM170B	TMEM213	NEUROD1
	SNX30	TMEM213	TMEM260	NGFR
	SOWAHC	TMEM260	TMEM86A	NICN1
	SP1	TMEM86A	TMOD3	NINJ1
	SPEG	TMOD3	TOP3A	NLN
	SPRED1	TOP3A	TRAM2	NOTCH2
	SPTLC3	TRAM2	TTBK1	NRP1
	SRSF9	TTBK1	TTC30A	NUCKS1
	SRXN1	TTC30A	TTYH3	NXT2
	STX6	TTYH3	TXLNA	OLFML2A
	SUSD1	TUBB1	UBFD1	ONECUT2
	SYNJ2	TXLNA	USP6	OSBPL7
	TBC1D5	UBFD1	VAPB	OTUB2
	TBX18	USP6	VAT1	PAFAH1B1
	TIMP3	VAPB	WASF2	PARM1
	TMEM47	VAT1	WDR33	PARP11
	TMOD2	WASF2	XPO4	PFKFB2
	TMSB4X	WDR33	YES1	PGM2
	TNKS2	XPO4	YPEL2	PGM5
	TNS3	YES1	ZNF212	PHF6
	TPM4	YPEL2	ZNF260	PI15
	TRANK1	ZNF212	ZNF280C	PLEK
	TSPYL4	ZNF260	ZNF662	PLEKHH2
	UBXN2B	ZNF280C	ZNF81	PLXNA4
	UST	ZNF662		POFUT1
	VAMP4	ZNF81		PPM1H
	VTI1A			PTPLAD1
	WDFY1			PTPN1
	ZC3H6			PURB
	ZFP36L1			PXDN
	ZNF148			QSER1
	ZNF236			RAB22A
	ZNF24			RAB3B
	ZNF280C			RAB8B
	ZNF547			RBBP9
				RGS7
				RNF141
				RSBN1
				RTKN2
				SDC2
				SDPR
				SEC62
				SEC63
				SFRP2
				SGCD
				SH3GL1
				SH3GL3
				SH3PXD2B
				SHANK2
				SLC16A2
				SLC1A2
				SLC22A15
				SLC25A53
				SLC35A3
				SLC35B4
				SLC35F1
				SLC39A9
				SLC46A3
				SLC5A3
				SLC6A15
				SLC7A11
				SLCO3A1
				SMARCC1
				SNAI2
				SNED1
				SNTB2
				SNX30
				SOWAHC
				SOX9
				SPEG
				SPRED1
				SPTLC3
				SRRM4
				SRSF9
				SRXN1
				STARD7
				STX6
				SYNJ2
				TBC1D5
				TBX18
				TECPR2
				TFCP2L1
				TGFBR1
				TGFBR3
				TGM3
				TIMP3
				TM4SF1
				TMEM132D
				TMEM47
				TMOD2
				TMSB4X
				TNKS2
				TNS3
				TPM4
				TPPP
				TRANK1
				TRIM25
				TSPYL4
				TTR
				UBE4A
				UBR5
				UBXN2B
				UNC119B
				UST
				VAMP4
				VASP
				VTI1A
				YPEL2
				ZC3H6
				ZFP36L1
				ZIC4
				ZNF148
				ZNF180
				ZNF236
				ZNF24
				ZNF280C
				ZNF547
				ZNF827

## Sheet: Validated-Tarbase+miRWalk
ID_miRNAs	hsa-miR-1	hsa-miR-133a-3p	hsa-miR-133b	hsa-miR-206	hsa-miR-208b-3p	hsa-miR-499b-3p
N° genes	1015	382	111	173	37	55
	ABCA5	ACVR1B	AKT1	ABCC6	APOBEC3F	ABLIM1
	ABCB5	ADAMTS5	ANGPT4	ACOT7	ARHGAP12	ACOT2
	ABCB6	AHCY	ARFIP2	ACTL6A	ASAP3	BMP10
	ABCC1	AHNAK	ASPM	ADAR	AXIN2	BMPR1A
	ABCC4	AKAP5	ATP13A3	ALPI	C11orf54	BTLA
	ABCC6	ALDOC	BCL2L2	ANK1	CDKN1A	CACNA1B
	ABHD11	ANGPT4	C11orf24	ANP32B	CELF1	CAPRIN2
	ABHD12	ANK3	C17orf64	ANP32E	CPEB2	CD93
	ABL2	ANXA2	CALM1	AP1S1	DGKG	CSTF1
	ACADVL	AP2M1	CCDC39	ARHGEF18	EIF2AK4	DCAF12L2
	ACOT7	APOL6	CCNI	ARPP19	EIF4A2	DNAH8
	ACP2	ARFIP2	CCT6A	ASF1B	FGD4	DNAH9
	ACTB	ARHGEF17	CDC42	ATP5E	GXYLT1	DR1
	ACTC1	ARHGEF3	CDK13	ATP6V1A	HIST1H2AD	ELK4
	ACTN1	ARL6IP1	CDK5R1	BCL2	HIST1H3B	EPC2
	ACTN4	ARMCX1	CDV3	BDNF	INIP	ETNK1
	ACVR2B	ARPC5	CELF1	BRCA1	IQGAP2	FEM1B
	ADAM12	ARSG	CEP85L	BRCA2	LIN54	FIGN
	ADAMTSL4	ASPM	CHMP3	BRIP1	MAPK10	FOXO1
	ADAR	ATP13A3	CMTM4	BSCL2	MDM2	FXYD6
	ADCY6	ATP6V1A	CNN2	BUB1B	METTL7A	GLO1
	ADPGK	BBX	COX6A1	C17orf102	NLN	IGFBP4
	AFAP1	BCAN	COX6A1P2	C2CD5	NRIP1	KLHL15
	AFF4	BCAS4	COX7A2	C5orf51	PAQR5	LIN54
	AGBL2	BCL2L1	CPEB4	C8A	PPP6C	MAF
	AGPAT6	BCL2L2	CPNE3	CAD	RAB5C	MAPK1
	AGRN	BCL3	CSNK1D	CALM2	RPS4Y1	MYO1D
	AGTRAP	BFSP2	CTGF	CAP1	SIKE1	N4BP1
	AHNAK2	BLOC1S6	CXCR4	CCND1	SSRP1	NAPG
	AIFM2	BRAP	DCAKD	CCND2	SUGT1	NAT8L
	AIM2	BRD4	DDX18	CDC25C	TUBB2A	NT5C3A
	AKAP4	BRMS1L	DDX3X	CDC7	UBE2V2	PDE12
	AKR1D1	BTG2	DDX5	CDCA8	UBN2	PDS5A
	ALCAM	C11orf24	EGFR	CDK4	UTP18	PGAM4
	ALDH2	C16orf80	EIF4A1	CENPF	WWC2	POM121C
	ALG3	C17orf64	EIF4EBP1	CENPU	YTHDF1	PROSER2
	alpha-SMA(hsa)	C17orf75	EMID1	CERS2	ZNF844	PRR13
	AMZ1	C19orf10	EP300	CHEK1		PTGFRN
	ANGPTL4	C20orf194	ERG	CHML		PTMA
	ANKFY1	C4orf29	EYA1	CHSY1		QRFPR
	ANKIB1	CACNA1C	FAIM	CRK		RARS2
	ANKRD17	CAD	FAM160B1	DCLRE1B		SPTSSA
	ANKRD29	CALML4	FGFR1	DDX19B		SRRM1
	ANKRD52	CALU	FOSL2	DEK		SRXN1
	ANO4	CAND1	FOXL2	DHX15		STYX
	ANP32A	CASP2	FSCN1	DIMT1		TBC1D22A
	ANP32B	CASP9	FTL	DTL		TEF
	ANPEP	CCDC39	G3BP2	EFNB2		TRIM59
	ANXA2	CCDC92	GDI2	EGFR		TSC22D3
	AP1B1	CCND1	GLI1	EIF1AX		TXNIP
	AP1M1	CCNI	GNB2L1	EPB41L4B		UBN1
	AP1S1	CD46	HCN2	ESR1		UQCRB
	AP1S3	CDC42	HCN4	FAIM		VPS35
	AP2S1	CDK5R1	HIST2H2AC	FAM216B		WDR76
	AP3B1	CDKN1A	HLA-B	FGD4		ZSCAN16
	AP3D1	CDV3	IGF1R	FN1
	AP3S1	CELF1	ITPKB	FNDC3A
	APEH	CELSR2	KCNH2	FRS2
	ARCN1	CEP85L	MC2R	FSTL1
	ARF3	CERS2	MCL1	FUBP1
	ARF4	CFH	MET	FYB
	ARHGAP29	CFL1	MMP9	G6PD
	ARHGEF18	CHMP3	MTPN	GJA1
	ARID1A	CHTF18	MYPN	GMNN
	ARID2	CMTM4	NCOA3	GNPTAB
	ARIH2OS	CNN2	NDRG1	GOLGA7
	ARMC10	CNOT1	ODC1	GPD2
	ARPC5	CNRIP1	PARP1	H3F3B
	ASRGL1	COL1A1	PDE1A	H3F3C
	ATL3	COL8A1	PI4KB	HDAC4
	ATM	CORO1C	PITX3	HNRNPA1
	ATP2B4	COX6A1	PKM	HNRNPU
	ATP6V0A1	COX7A2	PLD3	HPS4
	ATP6V1A	COX7C	PPP1CC	HSP90B1
	ATP6V1B2	CPEB4	PRDM16	IER5
	ATP6V1C1	CPPED1	PTBP2	IFT52
	ATP6V1E1	CPSF2	PTMA	IGF1R
	ATR	CSNK1D	PTPRG	ITPR3
	AXL	CTTNBP2NL	PTPRK	KCNJ2
	B2M	CYFIP2	RB1CC1	KIF2A
	B3GNT1	DACH1	RBMXL1	KLF13
	B3GNT2	DBI	RHOA	KLF4
	B4GALT1	DCAKD	RHOQ	KRAS
	BAG5	DCUN1D1	RNF103-CHMP3	LASP1
	BAX	DCUN1D4	RNF168	LIG1
	BCAP29	DDIT4	RPL36	LMNB1
	BCKDHB	DDX18	RPL8	LRRC59
	BCL6B	DDX5	RTFDC1	MATR3
	BDNF	DEF8	SEC31A	MDC1
	BEND7	DENND6A	SERPINH1	MEA1
	BICD2	DHX9	SESN3	MET
	BIRC5	DNAJA2	SP1	MGAT5
	BLCAP	E2F3	SRM	MKI67
	BMP7	EEPD1	STK3	MMD
	BMPR2	EFHD2	SUPT16H	MRPS27
	BRCA1	EGFL7	SYAP1	MYBL2
	BRDT	EGFR	TAGLN2	MYEF2
	BRI3BP	EGLN2	TNFRSF10B	NELFCD
	BRPF3	EIF3I	TNRC6B	NFAT5
	BSCL2	EIF4A1	TRAPPC1	NOTCH2
	BTC	EIF4G3	TRIM71	NOTCH3
	BUB1B	EMID1	TSN	NR1H3
	BUB3	ENO1	TXNRD3NB	NT5C1B
	C11orf31	EP300	UBE2L3	NT5C1B-RDH14
	C12orf10	EPHB4	WDR26	NUDT21
	C12orf40	EXOSC10	ZBTB37	NUP50
	C12orf49	EYA1	ZC3HAV1L	NXT2
	C12orf57	FADS2	ZFP28	OAT
	C12orf76	FAM120C	ZMAT4	OSTF1
	C1orf27	FAM160B1	ZNF217	PAX3
	C1orf56	FAM168A	ZNF791	PGD
	C20orf139(hsa)	FAM199X		PICALM
	C20orf9(hsa)	FBL		PIR
	C2orf48	FBN1		PKMYT1
	C7orf43	FBXL19		PLAGL2
	C9orf164(hsa)	FBXO18		PLK4
	C9orf174	FBXO3		POGK
	CA3	FCHSD2		POLQ
	CA8	FOSL2		POLR2K
	CACNA2D1	FOXC1		PPP2R1B
	CAD	FRS2		PSMA7
	CALM1	FSCN1		PTBP1
	CALM2	FSTL1		PTMA
	CALM3	FTL		QSER1
	CALR	FXR2		RAB5C
	CAMK2G	G3BP1		RBBP8
	CAND1	G3BP2		RFC3
	CAP1	GABARAPL1		RGP1
	CAPG	GANAB		RIMS4
	CAPN1	GCH1		RNF138
	CAPRIN1	GDI2		RNF38
	CAST	GPRC5A		RPA1
	CBR4	GSTP1		S100PBP
	CBX2	HCN2		SALL2
	CBX5	HCN4		SERP1
	CBX6	HDHD1		SFRP1
	CCDC102A	HIC2		SMARCB1
	CCDC124	HIST2H2AC		SMC4
	CCDC125	HNRNPA2B1		SMKR1
	CCDC134	HNRNPH3		SPTLC3
	CCDC170	HSP90AA1		SRSF9
	CCDC22	HTR3A		STAMBP
	CCDC88C	IBA57		STC2
	CCL14	ICMT		STX12
	CCL15	IGF1R		STX6
	CCL2	IMPA2		SULT1B1
	CCND1	IP6K1		SYNCRIP
	CCND2	IQGAP1		TAC1
	CD109	ITGAV		TACC3
	CD2AP	ITPKB		TAGLN2
	CD44	ITPR3		TDG
	CD63	JDP2		TDP1
	CDC25C	KANSL1		TFAM
	CDC42	KAT8		TFPI
	CDC42BPB	KCNH2		TKT
	CDC42SE1	KCNQ1		TM4SF1
	CDC7	KDM3A		TMEM30A
	CDCP1	KLF6		TNKS2
	CDH13	KLHL42		TOPBP1
	CDH2	KMT2D		TOX4
	CDH4	KRT7		TSPAN1
	CDK14	L3MBTL2		TWF1
	CDK4	LARP1		UTRN
	CDK9	LASP1		VAMP2
	CDW92(hsa)	LATS1		VSTM5
	CEBPZ	LHX5		WBP2
	CENPF	LRRC40		WEE1
	CENPU	MALRD1		ZBED3
	CEP44	MAP3K2		ZCCHC3
	CERS2	MAPK12		ZNF185
	CETN3	MARCKS		ZNF215
	CHAF1B	MBTD1		ZNF264
	CHAMP1	MC2R		ZNF79
	CHEK1	MCCC1
	CHMP2A	MCL1
	CHRAC1	MCM6
	CHST11	MED13
	CHSY1	MFN2
	CLCN3	MFSD9
	CLDN12	MKI67
	CLEC1A	MLEC
	CLG(hsa)	MLLT10
	CLTC	MMD
	CNIH4	MMP14
	CNN3	MNAT1
	CNOT6	MOB1A
	COL12A1	MRPL55
	COL4A6	MSN
	COL6A5	MTMR4
	COMMD2	MTPN
	COPB1	MTRNR2L8
	COPG1	MYBBP1A
	COPZ1	MYH10
	COQ6	MYL6
	COTL1	MYO18A
	CPOX	MYPN
	CPSF1	N4BP2
	CPSF3	NAGK
	CRELD2	NBEAL1
	CRIP2	NBPF10
	CRTAP	NBPF3
	CRYGS	NCDN
	CSNK1D	NCOA3
	CSNK2A2	NDRG1
	CSRP1	NEK7
	CSTF3	NFAM1
	CT120(hsa)	NME4
	CTBP1	NOL4L
	CTBP2	NOXA1
	CTD-3105H18.14	NR2C2
	CTDNEP1	NR3C1
	CTEN(hsa)	NR4A2
	CTSC	NUDT16
	CTTN	NUP160
	CUL4B	NUP205
	CXCL1	ODC1
	CXCL2	OPA3
	CXCL3	OSBPL9
	CXCL8	OTUD3
	CYFIP2	PACS2
	CYP20A1	PAN3
	DBN1	PARP1
	DCAKD	PASK
	DCNP1_HUMAN(hsa)	PCBP2
	DCTPP1	PCDH10
	DCUN1D1	PDCL
	DDT	PDE1A
	DDTL	PDLIM5
	DDX17	PER2
	DDX21	PER3
	DDX42	PHF3
	DDX5	PHTF2
	DDX50	PI4KB
	DDX6	PIGR
	DDX60	PIK3R2
	DEFB125	PITPNM2
	DEPDC1	PKM
	DFNA5	PLD3
	DGKH	PLEKHA3
	DHRS1	PLEKHG2
	DHX15	PLS3
	DICER1	PNP
	DIMT1	POLN
	DKK1	PPP3CB
	DMTN	PRDM1
	DNAAF3	PRDM16
	DNAJB1	PRELID1
	DNAJC10	PRKAA2
	DOK6	PRPF8
	DOLPP1	PRRC2A
	DPP7	PRRT2
	DPY19L1	PRSS53
	DPY30	PRTG
	DRAP1	PSMC4
	DROSHA	PSMG1
	DSG2	PTMA
	DTNA	PTPRG
	DTX1	PTPRJ
	DYNC1LI1	PUM2
	DYNLL1	PURB
	DYNLL2	PVR
	E2F5	PVRL2
	EDF1	PWP2
	EDN1	RAB27A
	EDRF1	RAB34
	EFCAB1	RABL6
	EFTUD2	RAF1
	EGFR	RASSF4
	EHMT1	RBBP6
	EHMT2	RBCK1
	EIF4E	RBM23
	EIF4E2	RBMXL1
	EIF4G1	REV3L
	ELMOD2	RFFL
	ELOVL6	RFT1
	EMD	RFX1
	EML3	RGS3
	EML4	RHBDL1
	EMP3	RHOQ
	EPB41L2	RIBC2
	EPB41L4B	RNF103-CHMP3
	ERCC6L2	RNF115
	ERH	RNF168
	ERICH3	RPL11
	ERMN	RPL19
	ESYT1	RPL36
	ETNK1	RTFDC1
	ETV7	RUFY3
	EXO1	SCAP
	EXOC2	SEC31A
	EXOC3	SEC61B
	F11R	SEC62
	F2	SENP1
	F2RL1	SERINC1
	FABP3	SERPINH1
	FADD	SESN2
	FADS1	SESN3
	FAIM	SFTPB
	FAM102A	SFXN2
	FAM167A	SGMS2
	FAM208A	SGPP1
	FAM57A	SLC25A12
	FAM81A	SLC30A5
	FANCI	SLC38A2
	FBLN2	SLC44A1
	FBN1	SLX4
	FBXO22	SMIM14
	FBXO33	SNAP25
	FBXO45	SNX30
	FERMT2	SNX33
	FGFR2	SP1
	FIG4	SPEN
	FKBP10	SPTLC1
	FLJ20273(hsa)	SRM
	FLJ20519(hsa)	SRRM2
	FLJ21415(hsa)	STX1A
	FLJ40235(hsa)	SUMF2
	FLNA	SUMO1
	FLNB	SUPT16H
	FLOT2	SURF2
	FMNL2	SYAP1
	FMNL3	TAGLN2
	FN1	TALDO1
	FNDC3A	TAOK1
	FNDC3B	TBC1D20
	FOLR1	TCTEX1D2
	FOXK1	TEP1
	FOXN4	TEX2
	FOXP1	THBS2
	FRG1	TJP2
	FRMD7	TLE4
	FSTL1	TLN2
	FTSJ1	TM7SF3
	FUBP1	TMEM109
	G3BP1	TMEM138
	G3BP2	TMEM189-UBE2V1
	G6PD	TMEM57
	GAK	TMEM59
	GALT4_HUMAN(hsa)	TMTC3
	GAS2L1	TNFRSF10B
	GATA3	TNFRSF11A
	GATA4	TNPO1
	GATA6	TNRC6B
	GCFC2	TOB2
	GCH1	TOP3A
	GCN5L2(hsa)	TPM1
	GIMAP4	TPM3
	GJA1	TRAPPC1
	GJB3	TRIM65
	GLI2	TRIM71
	GLTSCR2	TSPAN18
	GMFB	TTC3
	GNA13	TTLL5
	GNAI1	TTYH2
	GNAI2	TTYH3
	GNAI3	TULP4
	GNAS	TXNRD3NB
	GNAT2	UBA2
	GNB1	UBXN7
	GNB2	UCP2
	GNG5	UGCG
	GNPDA2	UGT2B10
	GNPNAT1	USPL1
	GNRHR	VAT1
	GOLGA7	VEGFA
	GOLPH3	VGLL4
	GPAA1	VKORC1
	GPC1	YPEL3
	GPD2	YWHAQ
	GPR137C	YWHAZ
	GPR3	ZBTB37
	GPSM1	ZBTB39
	GPX1P1	ZBTB4
	GSTO1	ZDHHC5
	GTF2H1	ZDHHC6
	GTF3C6	ZFP28
	H1FX	ZKSCAN1
	H2AFX	ZMAT4
	H3F3A	ZNF24
	H3F3AP6	ZNF267
	H3F3B	ZNF512B
	H3F3C	ZNF562
	HADH
	HAND2
	HCN2
	HCN4
	HDAC2
	HDAC4
	HEATR2
	HELLS
	HERC2
	HERC5
	HHLA3
	HIF3A
	HIGD1A
	HINT2
	HIPK1
	HIPK3
	HIST1H1B
	HIST1H3A
	HIST1H3B
	HIST1H3C
	HIST1H3D
	HIST1H3E
	HIST1H3I
	HIST1H3J
	HIST2H2AC
	HIST2H3A
	HIST2H3C
	HIST2H3D
	HIST3H3
	HMGN1
	HMOX1
	HNRNPA1
	HNRNPA3
	HNRNPH1
	HNRNPU
	HOOK1
	HP1BP3
	HPRT1
	HPS4
	HS2ST1
	HS3ST5
	HSD17B11
	HSD17B8
	HSD3B7
	HSP90B1
	HSPA4
	HSPD1
	HYI
	ID4
	IER5
	IFI44
	IFIT1
	IFT52
	IGF1
	IGFBP7
	IHPK2(hsa)
	IKBKAP
	IL11
	IL6
	ILVBL
	IMPDH1
	INO80E
	INPP5F
	INTS6
	IP6K2
	IPO8
	IPO9
	IQCD
	IQGAP3
	IRF2BP2
	ISG15
	ISG20
	IST1
	ITGA1
	ITGA3
	ITGA6
	ITPR3
	JMJD1C
	JUP
	KANK2
	KAT2A
	KCND1
	KCNE1
	KCNJ2
	KCNN4
	KDELR1
	KDM2B
	KIAA0895
	KIAA1160(hsa)
	KIAA1194(hsa)
	KIAA1295(hsa)
	KIAA1324L
	KIAA1340(hsa)
	KIAA1522
	KIAA1598
	KIAA1731
	KIAA1841
	KIF2A
	KIF2C
	KIF4A
	KIF5B
	KIS(hsa)
	KLHDC4
	KLHL15
	KLHL3
	KLHL42
	KLK12
	KNCN
	KRT75
	L1CAM
	L3MBTL1
	LARP4
	LASP1
	LCA5L
	LCP1
	LDLRAD3
	LEMD3
	LEPREL2
	LEPREL4
	LETM1
	LGALS1
	LGALS3BP
	LGI2
	LHX4
	LIFR
	LIMA1
	LIMS1
	LIPC
	LMNB1
	LOC126731(hsa)
	LOC129881(hsa)
	LOC285636(hsa)
	LOC63929(hsa)
	LOC790955(hsa)
	LONP2
	LRP1
	LRRC8(hsa)
	LRRC8A
	LRRC8B
	LRRC8C
	LRRC8D
	LRWD1
	LZTFL1
	MACROD1
	MAD2L1
	MAGEB3
	MAN1B1
	MAP4K2
	MAPK8IP3
	MARCKS
	MARS2
	MAST4
	MATR3
	MAZ
	MCAM
	MCF2L-AS1
	MCM2
	MCM3
	MCM4
	MCM5
	MCM6
	MCM7
	MCTS1
	MDC1
	MEF2A
	MET
	MEX3A
	MFN2
	MGAT5
	MGC22014(hsa)
	MGC26690(hsa)
	MGC27345(hsa)
	MIA2
	MIER1
	MIER3
	MKI67
	MMD
	MME
	MMS22L
	MOB4
	MOBP
	MON2
	MOV10
	MPDU1
	MPHOSPH8
	MPRIP
	MPZL1
	MRC2
	MRE11A
	MRFAP1
	MRPL19
	MSH2
	MSH5
	MSH6
	MSL1
	MTHFD2
	MTHFS
	MTMR12
	MTX1
	MXD4
	MYBL2
	MYO1A
	MYO1B
	MYO3B
	myocardin(hsa)
	MYOCD
	NA
	NAB1
	NAT14
	NBL1
	NCAPD3
	NCAPG
	NCS1
	NDRG3
	NDUFAF5
	NDUFS4
	NELFCD
	NETO2
	NEURL3
	NEUROD1
	NFE2L1
	NFIC
	NIFK
	NOC2L
	NOTCH2
	NOTCH3
	NP_006391(hsa)
	NP_694967(hsa)
	NPTN
	NR5A2
	NR6A1
	NRP1
	NT5C1B
	NUAK1
	NUCKS1
	NUP160
	NUP210
	NUP50
	NXN
	NXT2
	OASL
	OAT
	ODC1
	OPRS1(hsa)
	ORC3
	ORMDL2
	OSBPL10
	OSBPL7
	OXCT1
	OXTR
	PACS2
	PACSIN3
	PAFAH1B1
	PAFAH1B3
	PAPOLA
	PAQR7
	PARG1(hsa)
	PARVA
	PAX3
	PAXBP1
	PCDH7
	PDCD10
	PDCD4
	PDE12
	PDIA3
	PDLIM7
	PDRG1
	PFDN1
	PFN2
	PGD
	PGM2
	PGRMC2
	PHLDB2
	PI16
	PICALM
	PIGS
	PIK3C2A
	PIM1
	PIP3AP(hsa)
	PIR
	PIWIL2
	PKD1L1
	PLCB3
	PLCXD2
	PLEKHB2
	PLEKHG2
	PLEKHH2
	PLK2
	PLS1
	PLS3
	PLXNA4
	PLXNB2
	PNN
	PNP
	POLA2
	POLD1
	POLQ
	POLR2D
	POLR2I
	POLRMT
	POM121
	POM121C
	PPAP2C
	PPARG
	PPIA
	PPIB
	PPM1H
	PPP1R16A
	PPP2R2A
	PPP2R3B
	PPP2R5A
	PQBP1
	PRDM2
	PRDX2
	PREX1
	PRIMA1
	PRKAG1
	PRKCE
	PRKDC
	PRKG2
	PROCR
	PRPF4
	PRPS2
	PRSS21
	PSG11
	PSG3
	PSG6
	PSG9
	PSIP1
	PSMA7
	PSME1
	PSMG1
	PTAR1
	PTBP1
	PTBP2
	PTGS2
	PTMA
	PTMAP7(hsa)
	PTPLAD1
	PTPLB
	PTPN1
	PTPN22
	PTPN3
	PTPN9
	PTPRD
	PWP1
	PXDN
	PXK
	PXYLP1
	PYGB
	Q08E78(hsa)
	Q17R26_HUMAN(hsa)
	Q59HH2(hsa)
	Q6ZQV5_HUMAN(hsa)
	Q8IXI2-4(hsa)
	Q8N7V3_HUMAN(hsa)
	Q9H9A5(hsa)
	RAB11FIP2
	RAB27B
	RAB30
	RAB34
	RAB39B
	RAB3GAP2
	RAB4A
	RABEPK
	RABGAP1L
	RABL2A
	RABL2B
	RAP1B
	RAPGEF2
	RASSF1
	RASSF5
	RBBP4
	RBBP8
	RBM12B
	RBM28
	RBM42
	RBM47
	RBM4B
	RBMXL1
	RC3H2
	RCC2
	RCOR2
	RDH14
	RFC2
	RFC5
	RFT1
	RFWD3
	RGN
	RGS17
	RHOC
	RIMS2
	RIN1
	RIPK2
	RNF138
	RNF213
	RNGTT
	RP11-302M6.4
	RPL12
	RPL22L1
	RPRD2
	RRM1
	RSF1
	RSRC2
	RXFP1
	S100A11
	S100A16
	S100G
	SAC3D1
	SACS
	SAMD15
	SC65(hsa)
	SCAF11
	SCD
	SCG5
	SCN3A
	SDPR
	SDR39U1
	SEC11C
	SEC16A
	SEC23IP
	SEC61A1
	SEC62
	SEMA4D
	SEPT6
	SERPINB5
	SFI1
	SFN
	SFXN1
	SFXN2
	SGK3
	SH2D4A
	SH3GLB2
	SH3PXD2B
	SH3TC2
	SHE
	SIGMAR1
	SIN3A
	SLBP
	SLC12A2
	SLC16A9
	SLC25A1
	SLC25A10
	SLC25A19
	SLC25A22
	SLC25A30
	SLC25A36
	SLC26A7
	SLC27A4
	SLC29A1
	SLC29A3
	SLC35A5
	SLC39A14
	SLC39A3
	SLC44A1
	SLC5A3
	SLC7A1
	SM22(hsa)
	SMAD3
	SMARCA1
	SMARCA2
	SMARCA5
	SMARCB1
	SMARCC1
	SMC4
	SMEK1
	SMIM14
	SNAI2
	SNAPIN
	SNRNP35
	SNRNP70
	SNX2
	SOS2
	SOX5
	SOX6
	SOX9
	SP1
	SPC24
	SPEN
	SPERT
	SPINK1
	SPRED1
	SPRY2
	SREK1
	SRGAP1
	SRI
	SRPRB
	SRRM1
	SRSF1
	SRSF5
	SRSF6
	SRSF7
	SRXN1
	SSH1
	SSNA1
	SSR1
	STK24
	STX16
	STXBP3
	SUGP1
	SUN2
	SUSD1
	SYMPK
	SYNCRIP
	SYNE2
	SYNPO2L
	SYPL1
	SYTL2
	TACC3
	TAGLN2
	TAT
	TBC1D9
	TBCD
	TCF3
	TDP1
	TDRD7
	TELO2
	TFPI
	TGOLN2
	THAP2
	THBS1
	THBS2
	THUMPD1
	THY1
	TIAF1
	TIGD4
	TIMP2
	TIMP3
	TIP120A(hsa)
	TKT
	TLK1
	TLR4
	TM4SF1
	TM4SF7(hsa)
	TMBIM6
	TMCC1
	TMEM106C
	TMEM135
	TMEM181
	TMEM230
	TMEM68
	TMEM87A
	TMOD3
	TMSB4X
	TMX1
	TNKS1BP1
	TNKS2
	TNRC6A
	TNS4
	TOPBP1
	TP53BP1
	TPD52L2
	TPM2
	TPM3
	TPM4
	TPSD1
	TRA2A
	TRA2B
	TRAPPC3
	TRIM2
	TRIM24
	TRIM26
	TRIM9
	TRPA1
	TRPM4
	TRPS1
	TSHR
	TSPAN19
	TSPAN4
	TTC17
	TTC37
	TUBE1
	TWF1
	U1SNRNPBP(hsa)
	UBA1
	UBA6
	UBE2J1
	UBR5
	UBTF
	UGGT1
	UGGT2
	UGT8
	UHMK1
	UHRF1
	UNC119B
	UNC13D
	UNC45A
	UNC93B1
	UNK
	USP33
	USP38
	UST
	UTRN
	VASP
	VIT
	VMP1
	VPS11
	VPS53
	VTA1
	WASF2
	WDFY1
	WDHD1
	WDR11
	WEE1
	WIPI2
	XPNPEP3
	XPO6
	XPOT
	YIF1B
	YTHDC1
	YTHDF2
	YWHAQ
	YWHAZ
	ZBTB6
	ZBTB9
	ZC2HC1A
	ZC3H11A
	ZFP36L1
	ZN177_HUMAN(hsa)
	ZNF207
	ZNF264
	ZNF277
	ZNF280C
	ZNF326
	ZNF43
	ZNF553(hsa)
	ZNF561
	ZNF568
	ZNF579
	ZNF622
	ZNF638
	ZNF799
	ZZZ3

## Sheet: Genes_Unique_lists
ID_miRNAs	hsa-miR-1	TYPE	hsa-miR-133a-3p	TYPE	hsa-miR-133b	TYPE	hsa-miR-206	TYPE	hsa-miR-208b-3p	TYPE	hsa-miR-499b-3p	TYPE
N° Genes	1136		524		260		402		43		55
	ADCY1	Predicted	ALPK3	Predicted	ALPK3	Predicted	ADCY1	Predicted	APOBEC3F	Predicted	ABLIM1	Validated
	AFF2	Predicted	ANKRD52	Predicted	ANKRD52	Predicted	ADPGK	Predicted	ARHGAP12	Predicted	ACOT2	Validated
	ANKH	Predicted	AOX1	Predicted	AOX1	Predicted	AFF2	Predicted	ASAP3	Predicted	BMP10	Validated
	ANKRD50	Predicted	AQP1	Predicted	AQP1	Predicted	AMOTL2	Predicted	AXIN2	Predicted	BMPR1A	Validated
	ANXA4	Predicted	ARL14	Predicted	ARL14	Predicted	ANKH	Predicted	C11orf54	Predicted	BTLA	Validated
	ATRNL1	Predicted	ATG14	Predicted	ATG14	Predicted	ANKRD34B	Predicted	CDKN1A	Predicted	CACNA1B	Validated
	BACH2	Predicted	BEND4	Predicted	BEND4	Predicted	ANKRD50	Predicted	CELF1	Validated	CAPRIN2	Validated
	BAG4	Predicted	BMP7	Predicted	BMP7	Predicted	ANO1	Predicted	CPEB2	Validated	CD93	Validated
	BCL2	Predicted	C19orf55	Predicted	C19orf55	Predicted	ANXA4	Predicted	DGKG	Validated	CSTF1	Validated
	BCL2L2	Predicted	C1orf63	Predicted	C1orf63	Predicted	ARCN1	Predicted	E2F7	Validated	DCAF12L2	Validated
	BSN	Predicted	CACNA2D4	Predicted	CACNA2D4	Predicted	ARRDC3	Predicted	EIF2AK4	Validated	DNAH8	Validated
	C17orf102	Predicted	CACNG4	Predicted	CACNG4	Predicted	ASXL2	Predicted	EIF4A2	Validated	DNAH9	Validated
	C1orf95	Predicted	CCDC88C	Predicted	CCDC88C	Predicted	ATP6V1C1	Predicted	FGD4	Validated	DR1	Validated
	C2orf69	Predicted	CCL22	Predicted	CCL22	Predicted	ATRNL1	Predicted	GXYLT1	Validated	ELK4	Validated
	C3orf70	Predicted	CD300LB	Predicted	CD300LB	Predicted	BACH2	Predicted	HIST1H2AD	Validated	EPC2	Validated
	C5orf22	Predicted	CDH3	Predicted	CDH3	Predicted	BAG4	Predicted	HIST1H3B	Validated	ETNK1	Validated
	C5orf51	Predicted	CEBPA	Predicted	CEBPA	Predicted	BCL2L2	Predicted	INIP	Validated	FEM1B	Validated
	C6orf120	Predicted	CECR6	Predicted	CECR6	Predicted	BRWD1	Predicted	IQGAP2	Validated	FIGN	Validated
	CCDC149	Predicted	CELF4	Predicted	CELF4	Predicted	BSN	Predicted	LIN54	Validated	FOXO1	Validated
	CD164	Predicted	CHRNB2	Predicted	CHRNB2	Predicted	C1orf95	Predicted	MAPK10	Validated	FXYD6	Validated
	CNTNAP2	Predicted	CMPK1	Predicted	CMPK1	Predicted	C2orf69	Predicted	MDM2	Validated	GLO1	Validated
	CREB3L2	Predicted	COL5A3	Predicted	COL5A3	Predicted	C3orf70	Predicted	METTL7A	Validated	IGFBP4	Validated
	CRX	Predicted	CPD	Predicted	CPD	Predicted	C5orf22	Predicted	NIPA1	Validated	KLHL15	Validated
	CXCR2	Predicted	CPNE3	Predicted	CRTAM	Predicted	C6orf120	Predicted	NLN	Validated	LIN54	Validated
	CXorf23	Predicted	CRTAM	Predicted	CSPG4	Predicted	CAPRIN1	Predicted	NRIP1	Validated	MAF	Validated
	DAP	Predicted	CSPG4	Predicted	CXCL11	Predicted	CCDC149	Predicted	PAQR5	Validated	MAPK1	Validated
	DCLK3	Predicted	CXCL11	Predicted	DAAM2	Predicted	CCL2	Predicted	PPP6C	Validated	MYO1D	Validated
	DCP2	Predicted	DAAM2	Predicted	DCLRE1A	Predicted	CD164	Predicted	RAB5C	Validated	N4BP1	Validated
	DVL3	Predicted	DCLRE1A	Predicted	DLX3	Predicted	CD2AP	Predicted	RPS4Y1	Validated	NAPG	Validated
	EFNB2	Predicted	DLX3	Predicted	DNAJB1	Predicted	CD93	Predicted	SEC62	Validated	NAT8L	Validated
	EMP1	Predicted	DNAJB1	Predicted	DNAL4	Predicted	CEBPZ	Predicted	SIKE1	Validated	NT5C3A	Validated
	ENKUR	Predicted	DNAL4	Predicted	EDEM1	Predicted	CEP44	Predicted	SKI	Validated	PDE12	Validated
	EPHB1	Predicted	DPM2	Predicted	ELAVL1	Predicted	CHM	Predicted	SLC7A11	Validated	PDS5A	Validated
	ETS1	Predicted	EDEM1	Predicted	EPG5	Predicted	CHST11	Predicted	SOCS6	Validated	PGAM4	Validated
	FAF2	Predicted	ELAVL1	Predicted	FAM117B	Predicted	CLTC	Predicted	SSRP1	Validated	POM121C	Validated
	FAM101B	Predicted	EPG5	Predicted	FAM57A	Predicted	CNTNAP2	Predicted	SUGT1	Validated	PROSER2	Validated
	FAM107B	Predicted	FAM117B	Predicted	FBXL19	Predicted	CREB3L2	Predicted	TUBB2A	Validated	PRR13	Validated
	FAM210B	Predicted	FAM57A	Predicted	FOXC1	Predicted	CREBL2	Predicted	UBE2V2	Validated	PTGFRN	Validated
	FAM84A	Predicted	FOXL2	Predicted	GABARAPL1	Predicted	CRISPLD1	Predicted	UBN2	Validated	PTMA	Validated
	FGD6	Predicted	GARNL3	Predicted	GARNL3	Predicted	CRX	Predicted	UTP18	Validated	QRFPR	Validated
	FOSB	Predicted	GGA2	Predicted	GGA2	Predicted	CSMD1	Predicted	WWC2	Validated	RARS2	Validated
	FRAS1	Predicted	GLDN	Predicted	GLDN	Predicted	CXCR2	Predicted	YTHDF1	Validated	SPTSSA	Validated
	FZD4	Predicted	GPR173	Predicted	GPR173	Predicted	CXorf23	Predicted	ZNF844	Validated	SRRM1	Validated
	G2E3	Predicted	GRIK3	Predicted	GRIK3	Predicted	DAP	Predicted			SRXN1	Validated
	GALNT15	Predicted	H2AFJ	Predicted	H2AFJ	Predicted	DCLK3	Predicted			STYX	Validated
	GCSAML	Predicted	HS2ST1	Predicted	HS2ST1	Predicted	DCP2	Predicted			TBC1D22A	Validated
	GLCCI1	Predicted	HSPA13	Predicted	HSPA13	Predicted	DLG4	Predicted			TEF	Validated
	GNA12	Predicted	HUNK	Predicted	HUNK	Predicted	DRP2	Predicted			TRIM59	Validated
	HAUS3	Predicted	IFIT2	Predicted	IFIT2	Predicted	EAF1	Predicted			TSC22D3	Validated
	ICMT	Predicted	JHDM1D	Predicted	JDP2	Predicted	EDN1	Predicted			TXNIP	Validated
	JARID2	Predicted	KCNA1	Predicted	JHDM1D	Predicted	EMP1	Predicted			UBN1	Validated
	JMY	Predicted	KCNE4	Predicted	KCNA1	Predicted	ENKUR	Predicted			UQCRB	Validated
	KDSR	Predicted	KCTD2	Predicted	KCNE4	Predicted	EPHB1	Predicted			VPS35	Validated
	KIAA2022	Predicted	KHNYN	Predicted	KCTD2	Predicted	ETS1	Predicted			WDR76	Validated
	KLF13	Predicted	KIAA0141	Predicted	KHNYN	Predicted	FAF2	Predicted			ZSCAN16	Validated
	LAMC3	Predicted	KIAA0430	Predicted	KIAA0141	Predicted	FAM101B	Predicted
	LIN7C	Predicted	KIF3C	Predicted	KIAA0430	Predicted	FAM107B	Predicted
	LMAN1	Predicted	KPNA6	Predicted	KIF3C	Predicted	FAM20B	Predicted
	LPPR4	Predicted	LANCL2	Predicted	KPNA6	Predicted	FAM210B	Predicted
	LRCH2	Predicted	LHFP	Predicted	LANCL2	Predicted	FAM72B	Predicted
	LRRK1	Predicted	LHFPL2	Predicted	LASP1	Predicted	FAM84A	Predicted
	MAP3K1	Predicted	LOXL4	Predicted	LHFP	Predicted	FBXL14	Predicted
	MAP3K13	Predicted	LPIN2	Predicted	LHFPL2	Predicted	FGD6	Predicted
	MAPK1	Predicted	LRRC58	Predicted	LOXL4	Predicted	FNDC3B	Predicted
	MEOX2	Predicted	MARCH9	Predicted	LPIN2	Predicted	FOSB	Predicted
	MGAT4A	Predicted	MED12L	Predicted	LRRC58	Predicted	FRAS1	Predicted
	MMP8	Predicted	MLXIP	Predicted	MAP3K2	Predicted	FUBP3	Predicted
	MYO1E	Predicted	MMP24	Predicted	MARCH9	Predicted	FZD4	Predicted
	NANP	Predicted	MPZ	Predicted	MED12L	Predicted	G2E3	Predicted
	NBEA	Predicted	MRC2	Predicted	MLXIP	Predicted	GABRP	Predicted
	NICN1	Predicted	NAGS	Predicted	MMP14	Predicted	GALNT15	Predicted
	NLN	Predicted	NEBL	Predicted	MMP24	Predicted	GCH1	Predicted
	OLFML2A	Predicted	NGFR	Predicted	MPZ	Predicted	GCSAML	Predicted
	ONECUT2	Predicted	NIPA1	Predicted	MRC2	Predicted	GDF6	Predicted
	PARM1	Predicted	NPTX2	Predicted	NAGS	Predicted	GLCCI1	Predicted
	PARP11	Predicted	NTRK3	Predicted	NEBL	Predicted	GNA12	Predicted
	PFKFB2	Predicted	OLIG3	Predicted	NGFR	Predicted	GNE	Predicted
	PGM5	Predicted	ONECUT2	Predicted	NIPA1	Predicted	HACE1	Predicted
	PI15	Predicted	PACSIN1	Predicted	NPTX2	Predicted	HHLA2	Predicted
	POFUT1	Predicted	PDXK	Predicted	NTRK3	Predicted	HOOK1	Predicted
	PRKRIR	Predicted	PEX5L	Predicted	OLIG3	Predicted	HOXB9	Predicted
	PURB	Predicted	PFAS	Predicted	ONECUT2	Predicted	IGFBP5	Predicted
	RAB22A	Predicted	PIK3CD	Predicted	PACSIN1	Predicted	IPO9	Predicted
	RAB3B	Predicted	PIKFYVE	Predicted	PDXK	Predicted	ITK	Predicted
	RBBP9	Predicted	PIP4K2B	Predicted	PEX5L	Predicted	ITPRIP	Predicted
	RTKN2	Predicted	PML	Predicted	PFAS	Predicted	JARID2	Predicted
	SEC63	Predicted	POU4F1	Predicted	PIK3CD	Predicted	JMY	Predicted
	SESTD1	Predicted	PPP1R12C	Predicted	PIKFYVE	Predicted	KDSR	Predicted
	SFRP2	Predicted	PREX1	Predicted	PIP4K2B	Predicted	KHNYN	Predicted
	SGCD	Predicted	PTBP2	Predicted	PML	Predicted	KIAA1462	Predicted
	SH3GL1	Predicted	RBMX	Predicted	POU4F1	Predicted	KIAA2022	Predicted
	SLC35A3	Predicted	RIMS1	Predicted	PPP1R12C	Predicted	KLHL42	Predicted
	SLC35B4	Predicted	RMND5A	Predicted	PREX1	Predicted	LAMC3	Predicted
	SLC35F1	Predicted	SCARA5	Predicted	PTPRH	Predicted	LGI2	Predicted
	SLC39A9	Predicted	SCN2B	Predicted	PURB	Predicted	LIN7C	Predicted
	SLC6A15	Predicted	SEC14L5	Predicted	RBMX	Predicted	LIX1	Predicted
	SLC7A11	Predicted	SGCD	Predicted	RIMS1	Predicted	LMAN1	Predicted
	SNED1	Predicted	SGTB	Predicted	RMND5A	Predicted	LPPR4	Predicted
	SNTB2	Predicted	SH3PXD2B	Predicted	SCARA5	Predicted	LRCH2	Predicted
	SNX30	Predicted	SLC1A2	Predicted	SCN2B	Predicted	LRP1	Predicted
	SOWAHC	Predicted	SLC26A2	Predicted	SEC14L5	Predicted	LRRK1	Predicted
	SPEG	Predicted	SLC30A7	Predicted	SGCD	Predicted	MAP3K1	Predicted
	SPTLC3	Predicted	SLC4A1	Predicted	SGPP1	Predicted	MAPK1	Predicted
	SRSF9	Predicted	SLC6A6	Predicted	SGTB	Predicted	MARCKS	Predicted
	STX6	Predicted	SLC8A2	Predicted	SH3PXD2B	Predicted	MEOX2	Predicted
	SYNJ2	Predicted	SOX4	Predicted	SLC1A2	Predicted	MERTK	Predicted
	TBC1D5	Predicted	SPTLC2	Predicted	SLC26A2	Predicted	MEX3C	Predicted
	TBX18	Predicted	SRCIN1	Predicted	SLC30A7	Predicted	MGAT4A	Predicted
	TMEM47	Predicted	SSTR1	Predicted	SLC4A1	Predicted	MMP8	Predicted
	TMOD2	Predicted	ST8SIA3	Predicted	SLC6A6	Predicted	MNT	Predicted
	TNS3	Predicted	STX6	Predicted	SLC8A2	Predicted	MOB3B	Predicted
	TRANK1	Predicted	SVOP	Predicted	SOX4	Predicted	MPP7	Predicted
	TSPYL4	Predicted	TBL1X	Predicted	SRPK1	Predicted	MXD1	Predicted
	UBXN2B	Predicted	TFE3	Predicted	SSTR1	Predicted	NANP	Predicted
	VAMP4	Predicted	TGFBR3	Predicted	ST8SIA3	Predicted	NBEA	Predicted
	VTI1A	Predicted	THSD4	Predicted	STX6	Predicted	NCBP1	Predicted
	ZC3H6	Predicted	TIMM17A	Predicted	SVOP	Predicted	NDFIP1	Predicted
	ZNF148	Predicted	TM9SF3	Predicted	TBL1X	Predicted	NDFIP2	Predicted
	ZNF236	Predicted	TMEM128	Predicted	TFE3	Predicted	NETO2	Predicted
	ZNF24	Predicted	TMEM170B	Predicted	TGFBR3	Predicted	NEUROD1	Predicted
	ZNF547	Predicted	TMEM213	Predicted	THSD4	Predicted	NGFR	Predicted
	ADPGK	Predicted - Validated	TMEM260	Predicted	TIMM17A	Predicted	NICN1	Predicted
	ANP32B	Predicted - Validated	TMEM86A	Predicted	TM9SF3	Predicted	NINJ1	Predicted
	ATP6V1C1	Predicted - Validated	TMOD3	Predicted	TMEM128	Predicted	NLN	Predicted
	CAPRIN1	Predicted - Validated	TRAM2	Predicted	TMEM170B	Predicted	NRP1	Predicted
	CCL2	Predicted - Validated	TTBK1	Predicted	TMEM213	Predicted	NUCKS1	Predicted
	CD2AP	Predicted - Validated	TTC30A	Predicted	TMEM260	Predicted	OLFML2A	Predicted
	CEP44	Predicted - Validated	TUBB1	Predicted	TMEM86A	Predicted	ONECUT2	Predicted
	CHST11	Predicted - Validated	TXLNA	Predicted	TMOD3	Predicted	OSBPL7	Predicted
	CLTC	Predicted - Validated	UBFD1	Predicted	TOP3A	Predicted	OTUB2	Predicted
	FNDC3B	Predicted - Validated	USP6	Predicted	TRAM2	Predicted	PAFAH1B1	Predicted
	GCH1	Predicted - Validated	VAPB	Predicted	TTBK1	Predicted	PARM1	Predicted
	HSD17B11	Predicted - Validated	WASF2	Predicted	TTC30A	Predicted	PARP11	Predicted
	IPO9	Predicted - Validated	WDR33	Predicted	TTYH3	Predicted	PFKFB2	Predicted
	LASP1	Predicted - Validated	XPO4	Predicted	TXLNA	Predicted	PGM2	Predicted
	LGI2	Predicted - Validated	YES1	Predicted	UBFD1	Predicted	PGM5	Predicted
	MARCKS	Predicted - Validated	YPEL2	Predicted	USP6	Predicted	PHF6	Predicted
	NAB1	Predicted - Validated	ZNF212	Predicted	VAPB	Predicted	PI15	Predicted
	NETO2	Predicted - Validated	ZNF260	Predicted	VAT1	Predicted	PLEK	Predicted
	NEUROD1	Predicted - Validated	ZNF280C	Predicted	WASF2	Predicted	PLEKHH2	Predicted
	NOTCH2	Predicted - Validated	ZNF662	Predicted	WDR33	Predicted	PLXNA4	Predicted
	NRP1	Predicted - Validated	ZNF81	Predicted	XPO4	Predicted	POFUT1	Predicted
	NUCKS1	Predicted - Validated	BCL2L2	Predicted - Validated	YES1	Predicted	PPM1H	Predicted
	NXT2	Predicted - Validated	CEP85L	Predicted - Validated	YPEL2	Predicted	PTPLAD1	Predicted
	PAFAH1B1	Predicted - Validated	FBXL19	Predicted - Validated	ZNF212	Predicted	PTPN1	Predicted
	PGM2	Predicted - Validated	FOXC1	Predicted - Validated	ZNF260	Predicted	PURB	Predicted
	PLXNA4	Predicted - Validated	GABARAPL1	Predicted - Validated	ZNF280C	Predicted	PXDN	Predicted
	PPM1H	Predicted - Validated	IGF1R	Predicted - Validated	ZNF662	Predicted	RAB22A	Predicted
	PTPN1	Predicted - Validated	JDP2	Predicted - Validated	ZNF81	Predicted	RAB3B	Predicted
	PXDN	Predicted - Validated	LASP1	Predicted - Validated	BCL2L2	Predicted - Validated	RAB8B	Predicted
	SDPR	Predicted - Validated	MAP3K2	Predicted - Validated	CEP85L	Predicted - Validated	RBBP9	Predicted
	SEC62	Predicted - Validated	MMP14	Predicted - Validated	CPNE3	Predicted - Validated	RGS7	Predicted
	SH3PXD2B	Predicted - Validated	PURB	Predicted - Validated	FOXL2	Predicted - Validated	RNF141	Predicted
	SMARCC1	Predicted - Validated	SGPP1	Predicted - Validated	IGF1R	Predicted - Validated	RSBN1	Predicted
	SP1	Predicted - Validated	TOP3A	Predicted - Validated	PTBP2	Predicted - Validated	RTKN2	Predicted
	SPRED1	Predicted - Validated	TTYH3	Predicted - Validated	AKT1	Validated	SDC2	Predicted
	SRXN1	Predicted - Validated	VAT1	Predicted - Validated	ANGPT4	Validated	SDPR	Predicted
	SUSD1	Predicted - Validated	ACVR1B	Validated	ARFIP2	Validated	SEC62	Predicted
	TIMP3	Predicted - Validated	ADAMTS5	Validated	ASPM	Validated	SEC63	Predicted
	TMSB4X	Predicted - Validated	AHCY	Validated	ATP13A3	Validated	SFRP2	Predicted
	TNKS2	Predicted - Validated	AHNAK	Validated	C11orf24	Validated	SGCD	Predicted
	TPM4	Predicted - Validated	AKAP5	Validated	C17orf64	Validated	SH3GL1	Predicted
	UST	Predicted - Validated	ALDOC	Validated	CALM1	Validated	SH3GL3	Predicted
	WDFY1	Predicted - Validated	ANGPT4	Validated	CCDC39	Validated	SH3PXD2B	Predicted
	ZFP36L1	Predicted - Validated	ANK3	Validated	CCNI	Validated	SHANK2	Predicted
	ZNF280C	Predicted - Validated	ANXA2	Validated	CCT6A	Validated	SLC16A2	Predicted
	ABCA5	Validated	AP2M1	Validated	CDC42	Validated	SLC1A2	Predicted
	ABCB5	Validated	APOL6	Validated	CDK13	Validated	SLC22A15	Predicted
	ABCB6	Validated	ARFIP2	Validated	CDK5R1	Validated	SLC25A53	Predicted
	ABCC1	Validated	ARHGEF17	Validated	CDV3	Validated	SLC35A3	Predicted
	ABCC4	Validated	ARHGEF3	Validated	CELF1	Validated	SLC35B4	Predicted
	ABCC6	Validated	ARL6IP1	Validated	CHMP3	Validated	SLC35F1	Predicted
	ABHD11	Validated	ARMCX1	Validated	CMTM4	Validated	SLC39A9	Predicted
	ABHD12	Validated	ARPC5	Validated	CNN2	Validated	SLC46A3	Predicted
	ABL2	Validated	ARSG	Validated	COX6A1	Validated	SLC5A3	Predicted
	ACADVL	Validated	ASPM	Validated	COX6A1P2	Validated	SLC6A15	Predicted
	ACOT7	Validated	ATP13A3	Validated	COX7A2	Validated	SLC7A11	Predicted
	ACP2	Validated	ATP6V1A	Validated	CPEB4	Validated	SLCO3A1	Predicted
	ACTB	Validated	BBX	Validated	CSNK1D	Validated	SMARCC1	Predicted
	ACTC1	Validated	BCAN	Validated	CTGF	Validated	SNAI2	Predicted
	ACTN1	Validated	BCAS4	Validated	CXCR4	Validated	SNED1	Predicted
	ACTN4	Validated	BCL2L1	Validated	DCAKD	Validated	SNTB2	Predicted
	ACVR2B	Validated	BCL3	Validated	DDX18	Validated	SNX30	Predicted
	ADAM12	Validated	BFSP2	Validated	DDX3X	Validated	SOWAHC	Predicted
	ADAMTSL4	Validated	BLOC1S6	Validated	DDX5	Validated	SOX9	Predicted
	ADAR	Validated	BRAP	Validated	EGFR	Validated	SPEG	Predicted
	ADCY6	Validated	BRD4	Validated	EIF4A1	Validated	SPRED1	Predicted
	AFAP1	Validated	BRMS1L	Validated	EIF4EBP1	Validated	SRRM4	Predicted
	AFF4	Validated	BTG2	Validated	EMID1	Validated	SRXN1	Predicted
	AGBL2	Validated	C11orf24	Validated	EP300	Validated	STARD7	Predicted
	AGPAT6	Validated	C16orf80	Validated	ERG	Validated	SYNJ2	Predicted
	AGRN	Validated	C17orf64	Validated	EYA1	Validated	TBC1D5	Predicted
	AGTRAP	Validated	C17orf75	Validated	FAIM	Validated	TBX18	Predicted
	AHNAK2	Validated	C19orf10	Validated	FAM160B1	Validated	TECPR2	Predicted
	AIFM2	Validated	C20orf194	Validated	FGFR1	Validated	TFCP2L1	Predicted
	AIM2	Validated	C4orf29	Validated	FOSL2	Validated	TGFBR1	Predicted
	AKAP4	Validated	CACNA1C	Validated	FSCN1	Validated	TGFBR3	Predicted
	AKR1D1	Validated	CAD	Validated	FTL	Validated	TGM3	Predicted
	ALCAM	Validated	CALML4	Validated	G3BP2	Validated	TIMP3	Predicted
	ALDH2	Validated	CALU	Validated	GDI2	Validated	TMEM132D	Predicted
	ALG3	Validated	CAND1	Validated	GLI1	Validated	TMEM47	Predicted
	alpha-SMA(hsa)	Validated	CASP2	Validated	GNB2L1	Validated	TMOD2	Predicted
	AMZ1	Validated	CASP9	Validated	HCN2	Validated	TMSB4X	Predicted
	ANGPTL4	Validated	CCDC39	Validated	HCN4	Validated	TNS3	Predicted
	ANKFY1	Validated	CCDC92	Validated	HIST2H2AC	Validated	TPM4	Predicted
	ANKIB1	Validated	CCND1	Validated	HLA-B	Validated	TPPP	Predicted
	ANKRD17	Validated	CCNI	Validated	ITPKB	Validated	TRANK1	Predicted
	ANKRD29	Validated	CD46	Validated	KCNH2	Validated	TRIM25	Predicted
	ANKRD52	Validated	CDC42	Validated	MC2R	Validated	TSPYL4	Predicted
	ANO4	Validated	CDK5R1	Validated	MCL1	Validated	TTR	Predicted
	ANP32A	Validated	CDKN1A	Validated	MET	Validated	UBE4A	Predicted
	ANPEP	Validated	CDV3	Validated	MMP9	Validated	UBR5	Predicted
	ANXA2	Validated	CELF1	Validated	MTPN	Validated	UBXN2B	Predicted
	AP1B1	Validated	CELSR2	Validated	MYPN	Validated	UNC119B	Predicted
	AP1M1	Validated	CERS2	Validated	NCOA3	Validated	UST	Predicted
	AP1S1	Validated	CFH	Validated	NDRG1	Validated	VAMP4	Predicted
	AP1S3	Validated	CFL1	Validated	ODC1	Validated	VASP	Predicted
	AP2S1	Validated	CHMP3	Validated	PARP1	Validated	VTI1A	Predicted
	AP3B1	Validated	CHTF18	Validated	PDE1A	Validated	YPEL2	Predicted
	AP3D1	Validated	CMTM4	Validated	PI4KB	Validated	ZC3H6	Predicted
	AP3S1	Validated	CNN2	Validated	PITX3	Validated	ZFP36L1	Predicted
	APEH	Validated	CNOT1	Validated	PKM	Validated	ZIC4	Predicted
	ARCN1	Validated	CNRIP1	Validated	PLD3	Validated	ZNF148	Predicted
	ARF3	Validated	COL1A1	Validated	PPP1CC	Validated	ZNF180	Predicted
	ARF4	Validated	COL8A1	Validated	PRDM16	Validated	ZNF236	Predicted
	ARHGAP29	Validated	CORO1C	Validated	PTMA	Validated	ZNF24	Predicted
	ARHGEF18	Validated	COX6A1	Validated	PTPRG	Validated	ZNF280C	Predicted
	ARID1A	Validated	COX7A2	Validated	PTPRK	Validated	ZNF547	Predicted
	ARID2	Validated	COX7C	Validated	RB1CC1	Validated	ZNF827	Predicted
	ARIH2OS	Validated	CPEB4	Validated	RBMXL1	Validated	ANP32B	Predicted - Validated
	ARMC10	Validated	CPPED1	Validated	RHOA	Validated	BCL2	Predicted - Validated
	ARPC5	Validated	CPSF2	Validated	RHOQ	Validated	C17orf102	Predicted - Validated
	ASRGL1	Validated	CSNK1D	Validated	RNF103-CHMP3	Validated	C5orf51	Predicted - Validated
	ATL3	Validated	CTTNBP2NL	Validated	RNF168	Validated	CCND2	Predicted - Validated
	ATM	Validated	CYFIP2	Validated	RPL36	Validated	CHSY1	Predicted - Validated
	ATP2B4	Validated	DACH1	Validated	RPL8	Validated	EFNB2	Predicted - Validated
	ATP6V0A1	Validated	DBI	Validated	RTFDC1	Validated	GJA1	Predicted - Validated
	ATP6V1A	Validated	DCAKD	Validated	SEC31A	Validated	HDAC4	Predicted - Validated
	ATP6V1B2	Validated	DCUN1D1	Validated	SERPINH1	Validated	KLF13	Predicted - Validated
	ATP6V1E1	Validated	DCUN1D4	Validated	SESN3	Validated	LASP1	Predicted - Validated
	ATR	Validated	DDIT4	Validated	SP1	Validated	MMD	Predicted - Validated
	AXL	Validated	DDX18	Validated	SRM	Validated	NOTCH2	Predicted - Validated
	B2M	Validated	DDX5	Validated	STK3	Validated	NXT2	Predicted - Validated
	B3GNT1	Validated	DEF8	Validated	SUPT16H	Validated	QSER1	Predicted - Validated
	B3GNT2	Validated	DENND6A	Validated	SYAP1	Validated	SPTLC3	Predicted - Validated
	B4GALT1	Validated	DHX9	Validated	TAGLN2	Validated	SRSF9	Predicted - Validated
	BAG5	Validated	DNAJA2	Validated	TNFRSF10B	Validated	STX6	Predicted - Validated
	BAX	Validated	E2F3	Validated	TNRC6B	Validated	TM4SF1	Predicted - Validated
	BCAP29	Validated	EEPD1	Validated	TRAPPC1	Validated	TNKS2	Predicted - Validated
	BCKDHB	Validated	EFHD2	Validated	TRIM71	Validated	ABCC6	Validated
	BCL6B	Validated	EGFL7	Validated	TSN	Validated	ACOT7	Validated
	BDNF	Validated	EGFR	Validated	TXNRD3NB	Validated	ACTL6A	Validated
	BEND7	Validated	EGLN2	Validated	UBE2L3	Validated	ADAR	Validated
	BICD2	Validated	EIF3I	Validated	WDR26	Validated	ALPI	Validated
	BIRC5	Validated	EIF4A1	Validated	ZBTB37	Validated	ANK1	Validated
	BLCAP	Validated	EIF4G3	Validated	ZC3HAV1L	Validated	ANP32E	Validated
	BMP7	Validated	EMID1	Validated	ZFP28	Validated	AP1S1	Validated
	BMPR2	Validated	ENO1	Validated	ZMAT4	Validated	ARHGEF18	Validated
	BRCA1	Validated	EP300	Validated	ZNF217	Validated	ARPP19	Validated
	BRDT	Validated	EPHB4	Validated	ZNF791	Validated	ASF1B	Validated
	BRI3BP	Validated	EXOSC10	Validated			ATP5E	Validated
	BRPF3	Validated	EYA1	Validated			ATP6V1A	Validated
	BSCL2	Validated	FADS2	Validated			BDNF	Validated
	BTC	Validated	FAM120C	Validated			BRCA1	Validated
	BUB1B	Validated	FAM160B1	Validated			BRCA2	Validated
	BUB3	Validated	FAM168A	Validated			BRIP1	Validated
	C11orf31	Validated	FAM199X	Validated			BSCL2	Validated
	C12orf10	Validated	FBL	Validated			BUB1B	Validated
	C12orf40	Validated	FBN1	Validated			C2CD5	Validated
	C12orf49	Validated	FBXO18	Validated			C8A	Validated
	C12orf57	Validated	FBXO3	Validated			CAD	Validated
	C12orf76	Validated	FCHSD2	Validated			CALM2	Validated
	C1orf27	Validated	FOSL2	Validated			CAP1	Validated
	C1orf56	Validated	FRS2	Validated			CCND1	Validated
	C20orf139(hsa)	Validated	FSCN1	Validated			CDC25C	Validated
	C20orf9(hsa)	Validated	FSTL1	Validated			CDC7	Validated
	C2orf48	Validated	FTL	Validated			CDCA8	Validated
	C7orf43	Validated	FXR2	Validated			CDK4	Validated
	C9orf164(hsa)	Validated	G3BP1	Validated			CENPF	Validated
	C9orf174	Validated	G3BP2	Validated			CENPU	Validated
	CA3	Validated	GANAB	Validated			CERS2	Validated
	CA8	Validated	GCH1	Validated			CHEK1	Validated
	CACNA2D1	Validated	GDI2	Validated			CHML	Validated
	CAD	Validated	GPRC5A	Validated			CRK	Validated
	CALM1	Validated	GSTP1	Validated			DCLRE1B	Validated
	CALM2	Validated	HCN2	Validated			DDX19B	Validated
	CALM3	Validated	HCN4	Validated			DEK	Validated
	CALR	Validated	HDHD1	Validated			DHX15	Validated
	CAMK2G	Validated	HIC2	Validated			DIMT1	Validated
	CAND1	Validated	HIST2H2AC	Validated			DTL	Validated
	CAP1	Validated	HNRNPA2B1	Validated			EGFR	Validated
	CAPG	Validated	HNRNPH3	Validated			EIF1AX	Validated
	CAPN1	Validated	HSP90AA1	Validated			EPB41L4B	Validated
	CAST	Validated	HTR3A	Validated			ESR1	Validated
	CBR4	Validated	IBA57	Validated			FAIM	Validated
	CBX2	Validated	ICMT	Validated			FAM216B	Validated
	CBX5	Validated	IMPA2	Validated			FGD4	Validated
	CBX6	Validated	IP6K1	Validated			FN1	Validated
	CCDC102A	Validated	IQGAP1	Validated			FNDC3A	Validated
	CCDC124	Validated	ITGAV	Validated			FRS2	Validated
	CCDC125	Validated	ITPKB	Validated			FSTL1	Validated
	CCDC134	Validated	ITPR3	Validated			FUBP1	Validated
	CCDC170	Validated	KANSL1	Validated			FYB	Validated
	CCDC22	Validated	KAT8	Validated			G6PD	Validated
	CCDC88C	Validated	KCNH2	Validated			GMNN	Validated
	CCL14	Validated	KCNQ1	Validated			GNPTAB	Validated
	CCL15	Validated	KDM3A	Validated			GOLGA7	Validated
	CCND1	Validated	KLF6	Validated			GPD2	Validated
	CCND2	Validated	KLHL42	Validated			H3F3B	Validated
	CD109	Validated	KMT2D	Validated			H3F3C	Validated
	CD44	Validated	KRT7	Validated			HNRNPA1	Validated
	CD63	Validated	L3MBTL2	Validated			HNRNPU	Validated
	CDC25C	Validated	LARP1	Validated			HPS4	Validated
	CDC42	Validated	LATS1	Validated			HSP90B1	Validated
	CDC42BPB	Validated	LHX5	Validated			IER5	Validated
	CDC42SE1	Validated	LRRC40	Validated			IFT52	Validated
	CDC7	Validated	MALRD1	Validated			IGF1R	Validated
	CDCP1	Validated	MAPK12	Validated			ITPR3	Validated
	CDH13	Validated	MARCKS	Validated			KCNJ2	Validated
	CDH2	Validated	MBTD1	Validated			KIF2A	Validated
	CDH4	Validated	MC2R	Validated			KLF4	Validated
	CDK14	Validated	MCCC1	Validated			KRAS	Validated
	CDK4	Validated	MCL1	Validated			LIG1	Validated
	CDK9	Validated	MCM6	Validated			LMNB1	Validated
	CDW92(hsa)	Validated	MED13	Validated			LRRC59	Validated
	CEBPZ	Validated	MFN2	Validated			MATR3	Validated
	CENPF	Validated	MFSD9	Validated			MDC1	Validated
	CENPU	Validated	MKI67	Validated			MEA1	Validated
	CERS2	Validated	MLEC	Validated			MET	Validated
	CETN3	Validated	MLLT10	Validated			MGAT5	Validated
	CHAF1B	Validated	MMD	Validated			MKI67	Validated
	CHAMP1	Validated	MNAT1	Validated			MRPS27	Validated
	CHEK1	Validated	MOB1A	Validated			MYBL2	Validated
	CHMP2A	Validated	MRPL55	Validated			MYEF2	Validated
	CHRAC1	Validated	MSN	Validated			NELFCD	Validated
	CHSY1	Validated	MTMR4	Validated			NFAT5	Validated
	CLCN3	Validated	MTPN	Validated			NOTCH3	Validated
	CLDN12	Validated	MTRNR2L8	Validated			NR1H3	Validated
	CLEC1A	Validated	MYBBP1A	Validated			NT5C1B	Validated
	CLG(hsa)	Validated	MYH10	Validated			NT5C1B-RDH14	Validated
	CNIH4	Validated	MYL6	Validated			NUDT21	Validated
	CNN3	Validated	MYO18A	Validated			NUP50	Validated
	CNOT6	Validated	MYPN	Validated			OAT	Validated
	COL12A1	Validated	N4BP2	Validated			OSTF1	Validated
	COL4A6	Validated	NAGK	Validated			PAX3	Validated
	COL6A5	Validated	NBEAL1	Validated			PGD	Validated
	COMMD2	Validated	NBPF10	Validated			PICALM	Validated
	COPB1	Validated	NBPF3	Validated			PIR	Validated
	COPG1	Validated	NCDN	Validated			PKMYT1	Validated
	COPZ1	Validated	NCOA3	Validated			PLAGL2	Validated
	COQ6	Validated	NDRG1	Validated			PLK4	Validated
	COTL1	Validated	NEK7	Validated			POGK	Validated
	CPOX	Validated	NFAM1	Validated			POLQ	Validated
	CPSF1	Validated	NME4	Validated			POLR2K	Validated
	CPSF3	Validated	NOL4L	Validated			PPP2R1B	Validated
	CRELD2	Validated	NOXA1	Validated			PSMA7	Validated
	CRIP2	Validated	NR2C2	Validated			PTBP1	Validated
	CRTAP	Validated	NR3C1	Validated			PTMA	Validated
	CRYGS	Validated	NR4A2	Validated			RAB5C	Validated
	CSNK1D	Validated	NUDT16	Validated			RBBP8	Validated
	CSNK2A2	Validated	NUP160	Validated			RFC3	Validated
	CSRP1	Validated	NUP205	Validated			RGP1	Validated
	CSTF3	Validated	ODC1	Validated			RIMS4	Validated
	CT120(hsa)	Validated	OPA3	Validated			RNF138	Validated
	CTBP1	Validated	OSBPL9	Validated			RNF38	Validated
	CTBP2	Validated	OTUD3	Validated			RPA1	Validated
	CTD-3105H18.14	Validated	PACS2	Validated			S100PBP	Validated
	CTDNEP1	Validated	PAN3	Validated			SALL2	Validated
	CTEN(hsa)	Validated	PARP1	Validated			SERP1	Validated
	CTSC	Validated	PASK	Validated			SFRP1	Validated
	CTTN	Validated	PCBP2	Validated			SMARCB1	Validated
	CUL4B	Validated	PCDH10	Validated			SMC4	Validated
	CXCL1	Validated	PDCL	Validated			SMKR1	Validated
	CXCL2	Validated	PDE1A	Validated			STAMBP	Validated
	CXCL3	Validated	PDLIM5	Validated			STC2	Validated
	CXCL8	Validated	PER2	Validated			STX12	Validated
	CYFIP2	Validated	PER3	Validated			SULT1B1	Validated
	CYP20A1	Validated	PHF3	Validated			SYNCRIP	Validated
	DBN1	Validated	PHTF2	Validated			TAC1	Validated
	DCAKD	Validated	PI4KB	Validated			TACC3	Validated
	DCNP1_HUMAN(hsa)	Validated	PIGR	Validated			TAGLN2	Validated
	DCTPP1	Validated	PIK3R2	Validated			TDG	Validated
	DCUN1D1	Validated	PITPNM2	Validated			TDP1	Validated
	DDT	Validated	PKM	Validated			TFAM	Validated
	DDTL	Validated	PLD3	Validated			TFPI	Validated
	DDX17	Validated	PLEKHA3	Validated			TKT	Validated
	DDX21	Validated	PLEKHG2	Validated			TMEM30A	Validated
	DDX42	Validated	PLS3	Validated			TOPBP1	Validated
	DDX5	Validated	PNP	Validated			TOX4	Validated
	DDX50	Validated	POLN	Validated			TSPAN1	Validated
	DDX6	Validated	PPP3CB	Validated			TWF1	Validated
	DDX60	Validated	PRDM1	Validated			UTRN	Validated
	DEFB125	Validated	PRDM16	Validated			VAMP2	Validated
	DEPDC1	Validated	PRELID1	Validated			VSTM5	Validated
	DFNA5	Validated	PRKAA2	Validated			WBP2	Validated
	DGKH	Validated	PRPF8	Validated			WEE1	Validated
	DHRS1	Validated	PRRC2A	Validated			ZBED3	Validated
	DHX15	Validated	PRRT2	Validated			ZCCHC3	Validated
	DICER1	Validated	PRSS53	Validated			ZNF185	Validated
	DIMT1	Validated	PRTG	Validated			ZNF215	Validated
	DKK1	Validated	PSMC4	Validated			ZNF264	Validated
	DMTN	Validated	PSMG1	Validated			ZNF79	Validated
	DNAAF3	Validated	PTMA	Validated
	DNAJB1	Validated	PTPRG	Validated
	DNAJC10	Validated	PTPRJ	Validated
	DOK6	Validated	PUM2	Validated
	DOLPP1	Validated	PVR	Validated
	DPP7	Validated	PVRL2	Validated
	DPY19L1	Validated	PWP2	Validated
	DPY30	Validated	RAB27A	Validated
	DRAP1	Validated	RAB34	Validated
	DROSHA	Validated	RABL6	Validated
	DSG2	Validated	RAF1	Validated
	DTNA	Validated	RASSF4	Validated
	DTX1	Validated	RBBP6	Validated
	DYNC1LI1	Validated	RBCK1	Validated
	DYNLL1	Validated	RBM23	Validated
	DYNLL2	Validated	RBMXL1	Validated
	E2F5	Validated	REV3L	Validated
	EDF1	Validated	RFFL	Validated
	EDN1	Validated	RFT1	Validated
	EDRF1	Validated	RFX1	Validated
	EFCAB1	Validated	RGS3	Validated
	EFTUD2	Validated	RHBDL1	Validated
	EGFR	Validated	RHOQ	Validated
	EHMT1	Validated	RIBC2	Validated
	EHMT2	Validated	RNF103-CHMP3	Validated
	EIF4E	Validated	RNF115	Validated
	EIF4E2	Validated	RNF168	Validated
	EIF4G1	Validated	RPL11	Validated
	ELMOD2	Validated	RPL19	Validated
	ELOVL6	Validated	RPL36	Validated
	EMD	Validated	RTFDC1	Validated
	EML3	Validated	RUFY3	Validated
	EML4	Validated	SCAP	Validated
	EMP3	Validated	SEC31A	Validated
	EPB41L2	Validated	SEC61B	Validated
	EPB41L4B	Validated	SEC62	Validated
	ERCC6L2	Validated	SENP1	Validated
	ERH	Validated	SERINC1	Validated
	ERICH3	Validated	SERPINH1	Validated
	ERMN	Validated	SESN2	Validated
	ESYT1	Validated	SESN3	Validated
	ETNK1	Validated	SFTPB	Validated
	ETV7	Validated	SFXN2	Validated
	EXO1	Validated	SGMS2	Validated
	EXOC2	Validated	SLC25A12	Validated
	EXOC3	Validated	SLC30A5	Validated
	F11R	Validated	SLC38A2	Validated
	F2	Validated	SLC44A1	Validated
	F2RL1	Validated	SLX4	Validated
	FABP3	Validated	SMIM14	Validated
	FADD	Validated	SNAP25	Validated
	FADS1	Validated	SNX30	Validated
	FAIM	Validated	SNX33	Validated
	FAM102A	Validated	SP1	Validated
	FAM167A	Validated	SPEN	Validated
	FAM208A	Validated	SPTLC1	Validated
	FAM57A	Validated	SRM	Validated
	FAM81A	Validated	SRRM2	Validated
	FANCI	Validated	STX1A	Validated
	FBLN2	Validated	SUMF2	Validated
	FBN1	Validated	SUMO1	Validated
	FBXO22	Validated	SUPT16H	Validated
	FBXO33	Validated	SURF2	Validated
	FBXO45	Validated	SYAP1	Validated
	FERMT2	Validated	TAGLN2	Validated
	FGFR2	Validated	TALDO1	Validated
	FIG4	Validated	TAOK1	Validated
	FKBP10	Validated	TBC1D20	Validated
	FLJ20273(hsa)	Validated	TCTEX1D2	Validated
	FLJ20519(hsa)	Validated	TEP1	Validated
	FLJ21415(hsa)	Validated	TEX2	Validated
	FLJ40235(hsa)	Validated	THBS2	Validated
	FLNA	Validated	TJP2	Validated
	FLNB	Validated	TLE4	Validated
	FLOT2	Validated	TLN2	Validated
	FMNL2	Validated	TM7SF3	Validated
	FMNL3	Validated	TMEM109	Validated
	FN1	Validated	TMEM138	Validated
	FNDC3A	Validated	TMEM189-UBE2V1	Validated
	FOLR1	Validated	TMEM57	Validated
	FOXK1	Validated	TMEM59	Validated
	FOXN4	Validated	TMTC3	Validated
	FOXP1	Validated	TNFRSF10B	Validated
	FRG1	Validated	TNFRSF11A	Validated
	FRMD7	Validated	TNPO1	Validated
	FSTL1	Validated	TNRC6B	Validated
	FTSJ1	Validated	TOB2	Validated
	FUBP1	Validated	TPM1	Validated
	G3BP1	Validated	TPM3	Validated
	G3BP2	Validated	TRAPPC1	Validated
	G6PD	Validated	TRIM65	Validated
	GAK	Validated	TRIM71	Validated
	GALT4_HUMAN(hsa)	Validated	TSPAN18	Validated
	GAS2L1	Validated	TTC3	Validated
	GATA3	Validated	TTLL5	Validated
	GATA4	Validated	TTYH2	Validated
	GATA6	Validated	TULP4	Validated
	GCFC2	Validated	TXNRD3NB	Validated
	GCN5L2(hsa)	Validated	UBA2	Validated
	GIMAP4	Validated	UBXN7	Validated
	GJA1	Validated	UCP2	Validated
	GJB3	Validated	UGCG	Validated
	GLI2	Validated	UGT2B10	Validated
	GLTSCR2	Validated	USPL1	Validated
	GMFB	Validated	VEGFA	Validated
	GNA13	Validated	VGLL4	Validated
	GNAI1	Validated	VKORC1	Validated
	GNAI2	Validated	YPEL3	Validated
	GNAI3	Validated	YWHAQ	Validated
	GNAS	Validated	YWHAZ	Validated
	GNAT2	Validated	ZBTB37	Validated
	GNB1	Validated	ZBTB39	Validated
	GNB2	Validated	ZBTB4	Validated
	GNG5	Validated	ZDHHC5	Validated
	GNPDA2	Validated	ZDHHC6	Validated
	GNPNAT1	Validated	ZFP28	Validated
	GNRHR	Validated	ZKSCAN1	Validated
	GOLGA7	Validated	ZMAT4	Validated
	GOLPH3	Validated	ZNF24	Validated
	GPAA1	Validated	ZNF267	Validated
	GPC1	Validated	ZNF512B	Validated
	GPD2	Validated	ZNF562	Validated
	GPR137C	Validated
	GPR3	Validated
	GPSM1	Validated
	GPX1P1	Validated
	GSTO1	Validated
	GTF2H1	Validated
	GTF3C6	Validated
	H1FX	Validated
	H2AFX	Validated
	H3F3A	Validated
	H3F3AP6	Validated
	H3F3B	Validated
	H3F3C	Validated
	HADH	Validated
	HAND2	Validated
	HCN2	Validated
	HCN4	Validated
	HDAC2	Validated
	HDAC4	Validated
	HEATR2	Validated
	HELLS	Validated
	HERC2	Validated
	HERC5	Validated
	HHLA3	Validated
	HIF3A	Validated
	HIGD1A	Validated
	HINT2	Validated
	HIPK1	Validated
	HIPK3	Validated
	HIST1H1B	Validated
	HIST1H3A	Validated
	HIST1H3B	Validated
	HIST1H3C	Validated
	HIST1H3D	Validated
	HIST1H3E	Validated
	HIST1H3I	Validated
	HIST1H3J	Validated
	HIST2H2AC	Validated
	HIST2H3A	Validated
	HIST2H3C	Validated
	HIST2H3D	Validated
	HIST3H3	Validated
	HMGN1	Validated
	HMOX1	Validated
	HNRNPA1	Validated
	HNRNPA3	Validated
	HNRNPH1	Validated
	HNRNPU	Validated
	HOOK1	Validated
	HP1BP3	Validated
	HPRT1	Validated
	HPS4	Validated
	HS2ST1	Validated
	HS3ST5	Validated
	HSD17B8	Validated
	HSD3B7	Validated
	HSP90B1	Validated
	HSPA4	Validated
	HSPD1	Validated
	HYI	Validated
	ID4	Validated
	IER5	Validated
	IFI44	Validated
	IFIT1	Validated
	IFT52	Validated
	IGF1	Validated
	IGFBP7	Validated
	IHPK2(hsa)	Validated
	IKBKAP	Validated
	IL11	Validated
	IL6	Validated
	ILVBL	Validated
	IMPDH1	Validated
	INO80E	Validated
	INPP5F	Validated
	INTS6	Validated
	IP6K2	Validated
	IPO8	Validated
	IQCD	Validated
	IQGAP3	Validated
	IRF2BP2	Validated
	ISG15	Validated
	ISG20	Validated
	IST1	Validated
	ITGA1	Validated
	ITGA3	Validated
	ITGA6	Validated
	ITPR3	Validated
	JMJD1C	Validated
	JUP	Validated
	KANK2	Validated
	KAT2A	Validated
	KCND1	Validated
	KCNE1	Validated
	KCNJ2	Validated
	KCNN4	Validated
	KDELR1	Validated
	KDM2B	Validated
	KIAA0895	Validated
	KIAA1160(hsa)	Validated
	KIAA1194(hsa)	Validated
	KIAA1295(hsa)	Validated
	KIAA1324L	Validated
	KIAA1340(hsa)	Validated
	KIAA1522	Validated
	KIAA1598	Validated
	KIAA1731	Validated
	KIAA1841	Validated
	KIF2A	Validated
	KIF2C	Validated
	KIF4A	Validated
	KIF5B	Validated
	KIS(hsa)	Validated
	KLHDC4	Validated
	KLHL15	Validated
	KLHL3	Validated
	KLHL42	Validated
	KLK12	Validated
	KNCN	Validated
	KRT75	Validated
	L1CAM	Validated
	L3MBTL1	Validated
	LARP4	Validated
	LCA5L	Validated
	LCP1	Validated
	LDLRAD3	Validated
	LEMD3	Validated
	LEPREL2	Validated
	LEPREL4	Validated
	LETM1	Validated
	LGALS1	Validated
	LGALS3BP	Validated
	LHX4	Validated
	LIFR	Validated
	LIMA1	Validated
	LIMS1	Validated
	LIPC	Validated
	LMNB1	Validated
	LOC126731(hsa)	Validated
	LOC129881(hsa)	Validated
	LOC285636(hsa)	Validated
	LOC63929(hsa)	Validated
	LOC790955(hsa)	Validated
	LONP2	Validated
	LRP1	Validated
	LRRC8(hsa)	Validated
	LRRC8A	Validated
	LRRC8B	Validated
	LRRC8C	Validated
	LRRC8D	Validated
	LRWD1	Validated
	LZTFL1	Validated
	MACROD1	Validated
	MAD2L1	Validated
	MAGEB3	Validated
	MAN1B1	Validated
	MAP4K2	Validated
	MAPK8IP3	Validated
	MARS2	Validated
	MAST4	Validated
	MATR3	Validated
	MAZ	Validated
	MCAM	Validated
	MCF2L-AS1	Validated
	MCM2	Validated
	MCM3	Validated
	MCM4	Validated
	MCM5	Validated
	MCM6	Validated
	MCM7	Validated
	MCTS1	Validated
	MDC1	Validated
	MEF2A	Validated
	MET	Validated
	MEX3A	Validated
	MFN2	Validated
	MGAT5	Validated
	MGC22014(hsa)	Validated
	MGC26690(hsa)	Validated
	MGC27345(hsa)	Validated
	MIA2	Validated
	MIER1	Validated
	MIER3	Validated
	MKI67	Validated
	MMD	Validated
	MME	Validated
	MMS22L	Validated
	MOB4	Validated
	MOBP	Validated
	MON2	Validated
	MOV10	Validated
	MPDU1	Validated
	MPHOSPH8	Validated
	MPRIP	Validated
	MPZL1	Validated
	MRC2	Validated
	MRE11A	Validated
	MRFAP1	Validated
	MRPL19	Validated
	MSH2	Validated
	MSH5	Validated
	MSH6	Validated
	MSL1	Validated
	MTHFD2	Validated
	MTHFS	Validated
	MTMR12	Validated
	MTX1	Validated
	MXD4	Validated
	MYBL2	Validated
	MYO1A	Validated
	MYO1B	Validated
	MYO3B	Validated
	myocardin(hsa)	Validated
	MYOCD	Validated
	NA	Validated
	NAT14	Validated
	NBL1	Validated
	NCAPD3	Validated
	NCAPG	Validated
	NCS1	Validated
	NDRG3	Validated
	NDUFAF5	Validated
	NDUFS4	Validated
	NELFCD	Validated
	NEURL3	Validated
	NFE2L1	Validated
	NFIC	Validated
	NIFK	Validated
	NOC2L	Validated
	NOTCH3	Validated
	NP_006391(hsa)	Validated
	NP_694967(hsa)	Validated
	NPTN	Validated
	NR5A2	Validated
	NR6A1	Validated
	NT5C1B	Validated
	NUAK1	Validated
	NUP160	Validated
	NUP210	Validated
	NUP50	Validated
	NXN	Validated
	OASL	Validated
	OAT	Validated
	ODC1	Validated
	OPRS1(hsa)	Validated
	ORC3	Validated
	ORMDL2	Validated
	OSBPL10	Validated
	OSBPL7	Validated
	OXCT1	Validated
	OXTR	Validated
	PACS2	Validated
	PACSIN3	Validated
	PAFAH1B3	Validated
	PAPOLA	Validated
	PAQR7	Validated
	PARG1(hsa)	Validated
	PARVA	Validated
	PAX3	Validated
	PAXBP1	Validated
	PCDH7	Validated
	PDCD10	Validated
	PDCD4	Validated
	PDE12	Validated
	PDIA3	Validated
	PDLIM7	Validated
	PDRG1	Validated
	PFDN1	Validated
	PFN2	Validated
	PGD	Validated
	PGRMC2	Validated
	PHLDB2	Validated
	PI16	Validated
	PICALM	Validated
	PIGS	Validated
	PIK3C2A	Validated
	PIM1	Validated
	PIP3AP(hsa)	Validated
	PIR	Validated
	PIWIL2	Validated
	PKD1L1	Validated
	PLCB3	Validated
	PLCXD2	Validated
	PLEKHB2	Validated
	PLEKHG2	Validated
	PLEKHH2	Validated
	PLK2	Validated
	PLS1	Validated
	PLS3	Validated
	PLXNB2	Validated
	PNN	Validated
	PNP	Validated
	POLA2	Validated
	POLD1	Validated
	POLQ	Validated
	POLR2D	Validated
	POLR2I	Validated
	POLRMT	Validated
	POM121	Validated
	POM121C	Validated
	PPAP2C	Validated
	PPARG	Validated
	PPIA	Validated
	PPIB	Validated
	PPP1R16A	Validated
	PPP2R2A	Validated
	PPP2R3B	Validated
	PPP2R5A	Validated
	PQBP1	Validated
	PRDM2	Validated
	PRDX2	Validated
	PREX1	Validated
	PRIMA1	Validated
	PRKAG1	Validated
	PRKCE	Validated
	PRKDC	Validated
	PRKG2	Validated
	PROCR	Validated
	PRPF4	Validated
	PRPS2	Validated
	PRSS21	Validated
	PSG11	Validated
	PSG3	Validated
	PSG6	Validated
	PSG9	Validated
	PSIP1	Validated
	PSMA7	Validated
	PSME1	Validated
	PSMG1	Validated
	PTAR1	Validated
	PTBP1	Validated
	PTBP2	Validated
	PTGS2	Validated
	PTMA	Validated
	PTMAP7(hsa)	Validated
	PTPLAD1	Validated
	PTPLB	Validated
	PTPN22	Validated
	PTPN3	Validated
	PTPN9	Validated
	PTPRD	Validated
	PWP1	Validated
	PXK	Validated
	PXYLP1	Validated
	PYGB	Validated
	Q08E78(hsa)	Validated
	Q17R26_HUMAN(hsa)	Validated
	Q59HH2(hsa)	Validated
	Q6ZQV5_HUMAN(hsa)	Validated
	Q8IXI2-4(hsa)	Validated
	Q8N7V3_HUMAN(hsa)	Validated
	Q9H9A5(hsa)	Validated
	RAB11FIP2	Validated
	RAB27B	Validated
	RAB30	Validated
	RAB34	Validated
	RAB39B	Validated
	RAB3GAP2	Validated
	RAB4A	Validated
	RABEPK	Validated
	RABGAP1L	Validated
	RABL2A	Validated
	RABL2B	Validated
	RAP1B	Validated
	RAPGEF2	Validated
	RASSF1	Validated
	RASSF5	Validated
	RBBP4	Validated
	RBBP8	Validated
	RBM12B	Validated
	RBM28	Validated
	RBM42	Validated
	RBM47	Validated
	RBM4B	Validated
	RBMXL1	Validated
	RC3H2	Validated
	RCC2	Validated
	RCOR2	Validated
	RDH14	Validated
	RFC2	Validated
	RFC5	Validated
	RFT1	Validated
	RFWD3	Validated
	RGN	Validated
	RGS17	Validated
	RHOC	Validated
	RIMS2	Validated
	RIN1	Validated
	RIPK2	Validated
	RNF138	Validated
	RNF213	Validated
	RNGTT	Validated
	RP11-302M6.4	Validated
	RPL12	Validated
	RPL22L1	Validated
	RPRD2	Validated
	RRM1	Validated
	RSF1	Validated
	RSRC2	Validated
	RXFP1	Validated
	S100A11	Validated
	S100A16	Validated
	S100G	Validated
	SAC3D1	Validated
	SACS	Validated
	SAMD15	Validated
	SC65(hsa)	Validated
	SCAF11	Validated
	SCD	Validated
	SCG5	Validated
	SCN3A	Validated
	SDR39U1	Validated
	SEC11C	Validated
	SEC16A	Validated
	SEC23IP	Validated
	SEC61A1	Validated
	SEMA4D	Validated
	SEPT6	Validated
	SERPINB5	Validated
	SFI1	Validated
	SFN	Validated
	SFXN1	Validated
	SFXN2	Validated
	SGK3	Validated
	SH2D4A	Validated
	SH3GLB2	Validated
	SH3TC2	Validated
	SHE	Validated
	SIGMAR1	Validated
	SIN3A	Validated
	SLBP	Validated
	SLC12A2	Validated
	SLC16A9	Validated
	SLC25A1	Validated
	SLC25A10	Validated
	SLC25A19	Validated
	SLC25A22	Validated
	SLC25A30	Validated
	SLC25A36	Validated
	SLC26A7	Validated
	SLC27A4	Validated
	SLC29A1	Validated
	SLC29A3	Validated
	SLC35A5	Validated
	SLC39A14	Validated
	SLC39A3	Validated
	SLC44A1	Validated
	SLC5A3	Validated
	SLC7A1	Validated
	SM22(hsa)	Validated
	SMAD3	Validated
	SMARCA1	Validated
	SMARCA2	Validated
	SMARCA5	Validated
	SMARCB1	Validated
	SMC4	Validated
	SMEK1	Validated
	SMIM14	Validated
	SNAI2	Validated
	SNAPIN	Validated
	SNRNP35	Validated
	SNRNP70	Validated
	SNX2	Validated
	SOS2	Validated
	SOX5	Validated
	SOX6	Validated
	SOX9	Validated
	SPC24	Validated
	SPEN	Validated
	SPERT	Validated
	SPINK1	Validated
	SPRY2	Validated
	SREK1	Validated
	SRGAP1	Validated
	SRI	Validated
	SRPRB	Validated
	SRRM1	Validated
	SRSF1	Validated
	SRSF5	Validated
	SRSF6	Validated
	SRSF7	Validated
	SSH1	Validated
	SSNA1	Validated
	SSR1	Validated
	STK24	Validated
	STX16	Validated
	STXBP3	Validated
	SUGP1	Validated
	SUN2	Validated
	SYMPK	Validated
	SYNCRIP	Validated
	SYNE2	Validated
	SYNPO2L	Validated
	SYPL1	Validated
	SYTL2	Validated
	TACC3	Validated
	TAGLN2	Validated
	TAT	Validated
	TBC1D9	Validated
	TBCD	Validated
	TCF3	Validated
	TDP1	Validated
	TDRD7	Validated
	TELO2	Validated
	TFPI	Validated
	TGOLN2	Validated
	THAP2	Validated
	THBS1	Validated
	THBS2	Validated
	THUMPD1	Validated
	THY1	Validated
	TIAF1	Validated
	TIGD4	Validated
	TIMP2	Validated
	TIP120A(hsa)	Validated
	TKT	Validated
	TLK1	Validated
	TLR4	Validated
	TM4SF1	Validated
	TM4SF7(hsa)	Validated
	TMBIM6	Validated
	TMCC1	Validated
	TMEM106C	Validated
	TMEM135	Validated
	TMEM181	Validated
	TMEM230	Validated
	TMEM68	Validated
	TMEM87A	Validated
	TMOD3	Validated
	TMX1	Validated
	TNKS1BP1	Validated
	TNRC6A	Validated
	TNS4	Validated
	TOPBP1	Validated
	TP53BP1	Validated
	TPD52L2	Validated
	TPM2	Validated
	TPM3	Validated
	TPSD1	Validated
	TRA2A	Validated
	TRA2B	Validated
	TRAPPC3	Validated
	TRIM2	Validated
	TRIM24	Validated
	TRIM26	Validated
	TRIM9	Validated
	TRPA1	Validated
	TRPM4	Validated
	TRPS1	Validated
	TSHR	Validated
	TSPAN19	Validated
	TSPAN4	Validated
	TTC17	Validated
	TTC37	Validated
	TUBE1	Validated
	TWF1	Validated
	U1SNRNPBP(hsa)	Validated
	UBA1	Validated
	UBA6	Validated
	UBE2J1	Validated
	UBR5	Validated
	UBTF	Validated
	UGGT1	Validated
	UGGT2	Validated
	UGT8	Validated
	UHMK1	Validated
	UHRF1	Validated
	UNC119B	Validated
	UNC13D	Validated
	UNC45A	Validated
	UNC93B1	Validated
	UNK	Validated
	USP33	Validated
	USP38	Validated
	UTRN	Validated
	VASP	Validated
	VIT	Validated
	VMP1	Validated
	VPS11	Validated
	VPS53	Validated
	VTA1	Validated
	WASF2	Validated
	WDHD1	Validated
	WDR11	Validated
	WEE1	Validated
	WIPI2	Validated
	XPNPEP3	Validated
	XPO6	Validated
	XPOT	Validated
	YIF1B	Validated
	YTHDC1	Validated
	YTHDF2	Validated
	YWHAQ	Validated
	YWHAZ	Validated
	ZBTB6	Validated
	ZBTB9	Validated
	ZC2HC1A	Validated
	ZC3H11A	Validated
	ZN177_HUMAN(hsa)	Validated
	ZNF207	Validated
	ZNF264	Validated
	ZNF277	Validated
	ZNF326	Validated
	ZNF43	Validated
	ZNF553(hsa)	Validated
	ZNF561	Validated
	ZNF568	Validated
	ZNF579	Validated
	ZNF622	Validated
	ZNF638	Validated
	ZNF799	Validated
	ZZZ3	Validated
