# Supplementary material for: Circulating miRNAs as Putative Biomarkers of Exercise Adaptation in Endurance Horses
Source: Front Physiol. 2018 Apr 24;9:429. doi: 10.3389/fphys.2018.00429 (PMC5928201; doi:10.3389/fphys.2018.00429)
Supplement: Supplementary file 3 [file Table_3.xlsx]

## Sheet: Predicted-miRWalk
Supplementary Table 3: Targets for down-regulated miRNAs
ID_miRNAs	hsa-miR-296-3p	hsa-miR-328-3p	hsa-miR-331-3p	hsa-miR-361-3p	hsa-miR-486-3p	hsa-miR-486-5p	hsa-miR-504-5p	hsa-miR-1180-3p
N° genes (= 7)	88	158	163	182	234	79	128	7
	ABLIM3	ABCB8	AAR2	ABCG4	ABCF2	ACADSB	AGPAT4	ADAMTS10
	AKAP6	ABCG2	ABCG4	ALDH1L1	ADAM19	ANKRD52	ANKRD52	CERS1
	ANTXR1	ABTB2	ADAMTS10	ANKRD52	ALPK3	AQP11	AP3S2	FRAT1
	ANTXR2	ADAMTSL1	ADCY1	APC2	ANKRD52	ARMC8	ASXL1	NCS1
	ATXN10	ADCY1	ALX4	ARHGAP39	ARHGAP35	ATXN1	B4GALT1	PITPNA
	ATXN7	AFF2	ANKRD52	ATP1B2	ARL4C	C14orf119	BACH2	RPS19BP1
	BAZ2A	AHCYL2	ANTXR1	BAI2	ARSB	C15orf56	BAP1	SCRT2
	C2orf53	ALX4	AQP1	BAP1	ARVCF	C1orf21	BCL2
	C9orf16	ANPEP	ARHGAP1	BCL2	ASB1	C22orf29	C3orf18
	CAPN6	AOC3	ARHGEF17	BRSK1	ATAD3A	C5orf64	C9orf139
	CDC73	AP3S2	ATP9A	BSN	BAP1	CAMK2N1	CCM2L
	CDR2L	AQP1	BAI1	BTG2	BARX2	CELF2	CCND1
	CMTM4	ARHGAP1	BZRAP1	C10orf54	BAZ2A	CREB3L2	CD248
	CNOT6L	ARHGAP19	C1orf21	C1orf95	BBS4	CREBL2	CDHR3
	COL4A4	ARHGAP31	C1orf226	C9orf139	BGN	CRKL	CECR6
	CYP8B1	ARL4C	C1orf95	C9orf170	BSN	CTDSPL2	CHD6
	DCAF7	ARVCF	C22orf29	CABP7	C7orf41	CYB5R4	CHL1
	DENND5B	ASB1	CABP7	CACNB1	CACHD1	EMP2	CHMP7
	EFCAB14	ATXN1	CACNB1	CADM4	CACNB1	EPHA3	CNNM4
	EPM2A	BCL2L2	CADM3	CBX7	CACNB3	FAM134A	CTDNEP1
	EVC	BMP1	CBX2	CCDC88B	CADM3	FCHO2	DCAF7
	FAM117B	C10orf25	CDCP2	CDC42BPB	CALM3	FGD6	DHX35
	FGD6	C1orf95	CDR2L	CEBPA	CAMK2N2	FMR1	DMRT2
	FOSL1	C7orf41	CEND1	CELSR3	CCND2	FOXO1	DUS2
	FZD3	CACTIN	CFTR	CFL1	CELSR1	GRHL2	EFNA5
	GRIK3	CALHM2	CHD5	CHD4	CHST3	HLF	ELFN2
	GTPBP2	CDT1	CHST10	CHMP7	CSRNP1	IKZF1	FADS1
	HLA-DOA	CES3	COLGALT1	CHPF	CXCL14	KLF13	FAM127C
	HPCAL4	CHAC1	CRIM1	CHRNB2	CYBB	LMTK2	FCHSD1
	HYAL3	CHRD	CYGB	CHST3	CYTH4	LTBP2	FZD4
	IGF2BP1	CHST3	CYTH4	CMTM4	DCAF15	MFHAS1	GATAD2B
	IKZF4	CLEC18B	DAGLA	CNTN2	DCAF7	MIB1	GOLGA3
	ITGA5	CPNE9	DCAF7	COL1A1	DDB1	MIER3	GUCD1
	KHNYN	CRY2	DDA1	CRTC2	DGCR14	MKI67	HPCAL4
	KIAA0355	CSPG4	DES	CRY2	DIP2B	MTMR9	IER2
	KIAA1737	CXCL12	DESI1	CTDSP1	DIRAS1	MYO5A	IKZF4
	KLF15	DCAF7	DNAJB1	DCAF5	DIS3L2	NEGR1	IPO9
	LRRC55	DDB2	DNAL4	DCAF8	DNAJB12	NFE2L1	JMJD7-PLA2G4B
	MED13	DNAJB12	DPF2	DHCR24	DOK4	NUDT11	KCNK1
	MTMR9	DTX4	EFNA3	DIRAS1	DPF2	PCGF5	KCNK5
	MXD4	DUSP8	EHD1	DIRAS2	DPYSL5	PIM1	KCTD15
	NANP	ELAVL1	ELFN2	DLG4	E2F1	PLXNA4	KLF13
	NID1	EMP2	EPHA10	DLST	E2F2	PSD	LAMTOR1
	NIPSNAP1	EMX1	EPHA8	DNAJB12	EFNB1	PTPN12	LAPTM5
	NLGN2	EN2	EPN3	DOK6	ENG	RAB11FIP4	LDLRAD2
	PAFAH1B1	EPG5	ERF	DTX4	EPN3	RAB6B	LIF
	PAPPA	FAIM2	EVI5	E2F1	ERF	RASSF3	LPIN2
	PARP14	FAM109B	EZH1	EFNB2	FAM101B	RBAK	LPIN3
	PKN2	FAM155B	FADS6	EFNB3	FAM109B	RCOR1	MDFI
	PLAG1	FOXO4	FAM168B	ELFN2	FAM43B	RIT1	MDGA1
	PLP2	GLP1R	FAM222A	ELL	FAM50A	ROBO2	MEGF9
	POU4F1	GNG7	FANCA	EMP1	FMOD	SERPINE1	MICALL1
	POU4F2	GRM2	FBRS	FAIM2	FNBP1L	SHE	MMP24
	PPP3R2	GRM4	FBXO41	FBXL19	FNDC4	SLC12A5	MTR
	PRKAB2	H2AFJ	FZD4	FBXO41	FOSB	SLC16A2	NACC1
	PVRL1	H2AFX	FZD5	FCHSD1	FZD3	SLC1A2	NCF4
	RDH12	HCN4	GABRA4	FEM1A	GDI1	SLC41A1	NEBL
	REM1	HIRA	GDE1	FZD5	GNAZ	SLC5A3	NFE2L1
	RNF169	HS6ST1	GDF11	GATAD2B	GRIK3	SNRPD1	ODF2
	RNF40	IBA57	GJB4	GBF1	HCN2	SNX29	OLFML2A
	RRAGD	IGF1R	GRAMD2	GLI1	HCN4	SOX4	P2RX1
	SEPT3	IGFBP5	GTPBP1	GPD1	HDGFL1	SPRED1	PAIP2B
	SERPINB9	IPO9	HDAC2	GPR124	HEMK1	SRF	PDCL
	SERPINE2	IRF4	ICMT	GPR97	HIVEP3	STK35	PGAP3
	SH3BP5L	ITGA5	IGF2BP1	GPT2	HRH3	SUV39H1	PGM2L1
	SIM2	JMJD6	IKZF4	GRIK3	HS1BP3	TANC1	PHF12
	SLC5A3	KCNK5	ITPKB	HNRNPUL2	HS6ST1	TBX2	PIK3R3
	STAT5B	KIAA0141	JPH2	IGDCC3	IMPAD1	TMEM170B	PITPNA
	STK35	KIAA0247	KAT2A	IGF1R	ITPKB	TMEM241	PLA2G2F
	SV2A	KIAA1522	KCNA7	IGF2BP1	JPH1	TMOD1	PLXNA2
	TEC	KIAA2018	KCNE1L	IL13	KCNK4	TPM3	PLXNA4
	TFCP2L1	KLHDC7A	KCNK5	IL17REL	KIAA0247	TSPYL6	POFUT2
	TMED10	LDLRAD2	KDM6B	IMPAD1	KIF6	TXLNG	PRADC1
	TMEM104	LETM1	KHNYN	ITPR2	KRT82	UBASH3B	PRKCA
	TNNI1	LIF	KLF7	JMJD8	LDLRAD2	VANGL1	PTGDR2
	TP53INP2	LIMK1	KLHDC7A	KCTD2	LEMD2	VTI1A	PTPN1
	TPD52L3	LONRF2	KPNA6	KDM5C	LIMD2	ZFYVE20	PURB
	TPP1	LSM10	LBH	KIAA0247	LPPR2	ZNF367	RAB11FIP4
	TRIM62	LSM14B	LDLRAD2	KIAA1462	LSMEM2	ZNF510	RAB35
	TRPC5	MEGF9	LIF	KLHDC7A	MAMDC4		RAC3
	TSPAN2	MICALL1	LZTR1	KLHL21	MARCKSL1		RASL10B
	TTC9	MLXIP	MDGA1	LGALSL	MARK4		RDH10
	TUSC2	MMGT1	MED20	LIMD2	MDGA1		RHBDL3
	UPP2	MMP24	MEF2D	LPAR2	MED22		RIMS3
	USP45	MYBL2	MLEC	LSMEM2	MMP14		RIPPLY1
	VAMP8	N4BP3	MMP14	MAP3K10	MMP2		RTP1
	VAT1L	NAT8L	MMP25	MDGA1	MN1		S100A7A
	ZNF705D	NCS1	MNT	MEF2D	MSI1		SAP30BP
		NEURL	MUM1	MFSD6	MXD4		SBK1
		NEUROD4	MYRIP	MMP11	MYO5A		SEC14L5
		NFAM1	NACC1	MMP14	MYOD1		SEMA5A
		NPTXR	NCS1	MRPL49	NAGA		SERP1
		NTSR1	NDUFA4L2	MXD1	NAT8L		SESN2
		OGFOD2	NEURL	MXRA8	NCS1		SFRP5
		OLFML2A	NFAM1	NACC1	NFAM1		SGCD
		OPA3	NPTX1	NEURL	NOTCH3		SH2D4A
		OPHN1	NRIP3	NFAM1	NPTX1		SLC16A2
		PACSIN1	NTN1	NFE2L1	NRIP3		SLC1A2
		PADI1	NTSR1	NGFR	NXF1		SLC5A3
		PAPPA	NUAK1	NHLRC4	ONECUT2		SLC6A17
		PEX12	OAZ2	NLGN2	OSBP		SLC6A6
		PHOX2A	OTUB2	NTNG2	OTX1		SLC7A1
		PIM1	OTUD7B	NUAK1	PACSIN1		SMO
		PLEKHM1	PAIP2B	NUDT21	PARP14		SNX29
		PLEKHO2	PER1	NUFIP2	PDGFRB		SOHLH1
		PLXNA4	PFKFB2	OLFML2A	PDXK		SOX12
		PODNL1	PGF	OPHN1	PER2		SSR3
		PREX1	PI4K2A	PADI1	PFAS		SUFU
		PRIMA1	PIGR	PAQR7	PFDN1		TBC1D20
		PSKH1	PIK3CD	PARN	PGAP3		TBC1D22B
		PSMD9	PITPNA	PAX2	PGF		TBL1X
		PTPN11	PLA2G15	PDAP1	PGPEP1		TEAD1
		PVR	PPAPDC3	PDE1B	PHF2		TEF
		RAB11FIP4	PPP1R16B	PEBP1	PHKA1		TFCP2L1
		RAB6B	PPP6R1	PI4K2A	PI4K2A		TGFBR1
		RBFOX3	PVRL1	PIM2	PIGQ		TMEM109
		RGAG4	RAB1B	PIP4K2C	PIK3R3		TNS3
		RIMS3	RAB7A	PKDCC	PLXDC1		TRAF1
		SBK1	RANBP17	PLXNA2	PLXNA2		TRIB3
		SCN2B	RBFOX3	PLXNA4	PLXNA4		TTLL4
		SEC14L5	RBM15B	POU3F2	PNPLA5		TULP1
		SEPT3	RIMS3	PPP2R5B	PPM1F		UBE3C
		SETD7	RPL13A	PRIMA1	PPP1R16B		UNC119B
		SH3PXD2B	RS1	PYGO2	PPP1R3D		UTP15
		SLC36A1	SAPCD2	RAD9A	PPP2R5B		VAMP3
		SLC38A2	SLC17A7	RAP2B	PRKAB1		WBSCR17
		SLC39A5	SLC1A2	RASL10B	PRKCG		ZNF449
		SLC48A1	SLC25A42	RBM15B	PRSS38		ZNF592
		SLC9A1	SLC6A6	RHO	PTGFRN
		SLC9A5	SNTB2	RNF43	PTPN1
		SLCO2A1	SPSB1	RPS6KB2	PTPN18
		SLX4	SREBF2	SCARA5	PURB
		SNX30	SRF	SEMA4F	PVALB
		SOX11	ST8SIA2	SIX5	PVRL1
		STARD7	STX1B	SLC25A11	RAB11FIP4
		STAT5B	SV2A	SLC5A3	RAB34
		STK40	SYNGR1	SLC6A6	RAB3B
		STRIP1	TAF5L	SLIT1	RAB3D
		STX6	TANGO2	SMARCC1	RAB7A
		SYPL2	TCTA	SOCS3	RAPGEFL1
		TANGO6	TGFBR1	SRCIN1	RASL10B
		TBC1D13	TMEM120B	SRCRB4D	RBM15B
		TECPR2	TMEM208	SRL	RGAG4
		TIMP3	TMEM25	STC2	RGMA
		TRAK2	TMEM63C	STX3	RGS16
		TREML2	TRNP1	SV2B	S100A10
		TTC7A	TRPM2	SYNGR1	SBK1
		TXLNA	TTC38	SZT2	SCN1B
		UBE2Z	TTLL12	TATDN2	SCN2B
		UBL4A	TTYH3	TBL1X	SCRT2
		USP24	TUSC5	TBXA2R	SEPT3
		VASH1	UBFD1	TGFBR3	SH3BP5L
		WDR92	UBL4A	TMEM104	SH3GL1
		ZBTB4	VANGL1	TMEM115	SH3PXD2B
		ZC3H7B	VAV1	TMEM132E	SLC27A4
		ZCCHC24	VPS37D	TMEM222	SLC36A1
		ZNF280B	WASF2	TMEM63C	SLC6A8
		ZNF609	ZBTB39	TMEM8A	SLC7A1
			ZCCHC24	TMIE	SLC9A1
			ZER1	TNFSF4	SLIT1
			ZFP3	TP53INP2	SNAI1
			ZNF319	TRERF1	SORCS2
			ZNF609	TSPAN1	SOX1
				TSPAN9	SOX10
				TTC7A	SOX11
				UBALD2	SOX12
				USP7	SOX9
				VANGL1	SP1
				VANGL2	SPOCK1
				VSTM2L	SPRYD3
				WASF2	SPSB4
				WDFY1	SRCIN1
				XKR7	SRF
				ZC3H7B	SRSF6
				ZCCHC24	ST8SIA2
				ZFAND3	ST8SIA3
				ZFP36L2	STAC2
				ZNF282	STX12
				ZNF324	STX1B
				ZNF445	STX3
				ZNF513	SUFU
				ZNF664	SUV39H1
					SV2A
					SVEP1
					SYNGR1
					SYP
					TAL1
					TBC1D20
					TBC1D25
					TBL1X
					TBX2
					TCEB3
					TEF
					TFE3
					THRA
					THSD4
					TIMP2
					TIMP3
					TMEM104
					TMEM109
					TMEM63C
					TMEM8A
					TNFRSF1B
					TOR1A
					TOR4A
					TP53INP2
					TP73
					TRAM2
					TRIO
					TSPAN9
					TTL
					TXLNA
					TYRO3
					UBASH3B
					UBE2O
					UBL4B
					UNC119B
					UNC13D
					VASH1
					VAT1
					WFDC12
					WNT7B
					XPC
					ZCCHC24
					ZER1
					ZFAND3
					ZFHX3
					ZIC1
					ZIC4
					ZNF445
					ZNF592
					ZNF609
					ZNF827
					ZNRF1

## Sheet: Validated-Tarbase+miRWalk
ID_miRNAs	hsa-miR-296-3p	hsa-miR-328-3p	hsa-miR-331-3p	hsa-miR-361-3p	hsa-miR-486-3p	hsa-miR-486-5p	hsa-miR-504-5p	hsa-miR-1180-3p
N° genes	473	127	848	593	222	247	98	99
	AARS	ABCG2	AAK1	AAMP	ABHD10	ABCF2	ACVR2A	ADAMTS1
	ABHD2	ABT1	AAR2	AARS	ACTA2	ABLIM1	ANKRD33B	ADNP
	ABHD6	ADNP	AARS	ABCC1	ADAMTS1	ACTB	ARSK	AKAP12
	ACTN4	AEBP2	ABCC10	ABCC8	AGPAT3	ADIPOR2	ATP6AP1	ALDH18A1
	ACVR2B	ALDH1B1	ABCF1	ACACA	AHNAK	AGTPBP1	BAX	ANK3
	AFAP1	ANGEL1	ABI2	ACADVL	ALDOA	AP1B1	BBC3	ANKRD17
	AGL	APP	ABLIM1	ACAP3	ALPI	APH1A	BCL2L11	APAF1
	AGPAT3	ARHGEF2	ACIN1	ACTR1B	ANP32B	ARF6	BRD2	ASB1
	ALDOA	ARHGEF25	ACSL3	ACVR2B	AP1G1	ARGLU1	C11orf58	ASH1L
	ANKRD40	ARL6IP1	ACTB	ADARB1	ARF6	ARHGAP5	CDK6	ATAD1
	ANKRD52	ATRAID	ACTG1	ADRA2B	ARHGAP18	ARID1A	CENPBD1	ATP1A1
	ANO6	BACE1	ACTR1A	AGAP2	ARHGDIA	ARID4B	CLASP1	ATP5B
	ARF1	BAZ2A	ADAMTS5	AHNAK	ATG2A	ARL6IP1	CNOT8	ATP8B2
	ARFGAP2	BCOR	ADAMTSL5	AK2	ATP6AP1	ATP6AP1	CRLF3	ATXN10
	ARHGAP35	BSG	ADARB1	AK4	ATXN7L3	ATXN7L3	CRY2	BCL2L12
	ARID1A	BTBD10	ADCY1	ALG1	ATXN7L3B	BAG2	CSNK2A1	BEND3
	ARPC1A	BTG3	ADCY3	AMER1	B4GALNT4	BASP1	CSRNP3	C12orf57
	ARRDC4	C6orf47	ADCY9	ANAPC2	BAZ2A	BCL2	DARS2	C19orf48
	ASCC3	CBX4	ADD1	ANKRD52	BCL11A	BCMO1	DRD1	C21orf33
	ASF1B	CBX6	ADNP2	ANO6	BCL2L2	BIRC6	FAM208B	C6orf62
	ATAT1	CD44	ADRA2C	ANP32A	BCL3	BNIP3L	FAS	CCT3
	ATG9A	CDC42EP1	ADRBK1	AP2A1	BCL7A	BRD4	FEM1A	CCT5
	AUTS2	CEP164	AFAP1	APC2	BHLHE40	BRWD1	FUT2	CCT7
	BAZ2A	COPS3	AGRN	APH1A	BRSK2	BTAF1	GADD45A	CDKL1
	BCOR	COPS6	AHNAK	APLN	C1orf229	BTBD7	GNL3L	CDON
	BMPER	DCDC2	AHSA1	APOL2	C20orf27	BTF3L4	GPCPD1	CHCHD7
	BOP1	DDX56	AKAP10	APP	CACNA2D2	BTN3A3	GRAP2	CHD9
	BRD2	DIAPH1	AKAP8	ARFRP1	CAD	C14orf105	GSS	CHORDC1
	BSCL2	DNAJA3	AKIRIN1	ARGFX	CALR	C15orf39	HIST1H2AC	CORO1C
	BTF3	DYNLL1	AKT1	ARHGAP21	CALU	C20orf24	HMGN2	CSNK1D
	C11orf30	EFCAB1	AKT2	ARHGDIA	CAMK2A	C2CD5	HNRNPAB	DDX21
	C11orf68	EHHADH	AMBRA1	ARHGEF10	CAPN15	C6orf62	HOXA13	DRAP1
	C11orf84	ETV3	AMDHD2	ARHGEF17	CASKIN1	C6orf99	HOXB3	DYNC1LI2
	C12orf68	EWSR1	ANGEL1	ARID1B	CASZ1	CADM1	IER3IP1	EEF2
	C19orf54	EZR	ANKRD13D	ARL8A	CC2D1B	CASP9	JAK3	ESPL1
	C1orf109	FAM212B	ANKRD52	ATHL1	CCDC106	CCDC14	KBTBD12	ETS2
	C1orf43	FGF3	ANLN	ATN1	CCND1	CCDC57	KIAA1143	FAM120A
	C22orf29	FKBP4	ANXA11	ATXN1	CCNI	CD4	MACROD2	FAM122B
	C6orf120	FKBP5	ANXA7	ATXN1L	CDC25B	CD40	MAT2A	FAT3
	C6orf62	GCN1L1	AOC2	ATXN3	CDC42EP1	CDC123	MDM2	FKBP10
	C9orf156	GDI2	AP1S1	AUTS2	CDC42EP4	CDC23	MIEF1	FMR1
	CA8	GMEB2	AP2A1	B2M	CEP170	CDCA8	MTFP1	GATA6
	CAMK2D	GMPPB	AP2A2	B4GALT7	CERCAM	CDK17	NACC1	GGNBP2
	CANX	GTPBP2	AP2B1	BCL2L1	CHD6	CELSR3	NANOS1	GIGYF2
	CAPNS1	H2AFX	AP3D1	BCL2L11	CIAPIN1	CENPN	NDUFB5	GRSF1
	CC2D2A	HIF1AN	APBB1	BCL2L2	COPZ1	CERS1	NR2C2	HNRNPD
	CCND2	HIST1H2AG	APLP2	BCOR	CORO1C	CHAC1	OPA3	HNRNPUL1
	CCNK	HIST1H4D	APOL6	BCORL1	COX5B	CIRH1A	OSMR	HOXB4
	CCRN4L	HIST2H4B	APOPT1	BGN	CRIPT	CLCC1	P2RY13	HSP90AA1
	CCSER2	HMGB1	APPL2	BLOC1S5-TXNDC5	CST3	CLIP1	PDE4A	IER5
	CCT4	HNRNPF	ARAF	BNIP1	CST9	CLPTM1	PDLIM1	ITGA4
	CCT6A	HNRNPK	ARF3	BRD2	CTDNEP1	CMSS1	PIGR	KIF21A
	CD200R1	HNRNPL	ARHGAP12	BRSK1	CTSB	COLGALT1	PKD1	KLHDC4
	CD3EAP	HSDL2	ARHGAP17	BSDC1	CYTH2	COPB2	PKDREJ	LDLR
	CDC25B	HSPA1B	ARHGEF1	BTBD10	DAZAP2	COX16	PLCG2	LEMD3
	CDC27	IRAK1	ARID1A	BTBD2	DCAF7	CPSF2	POLR3D	LOXHD1
	CDK16	IVNS1ABP	ARL6IP5	BTG2	DLGAP4	CRAMP1L	POU2F2	MAP1B
	CDKN1A	KATNB1	ARL8A	C10orf10	DNAJC6	CREBL2	PPIL1	MAP3K9
	CDKN2A	KCNK6	ARPP19	C11orf30	DNMBP	CRIPT	PRRT2	MCL1
	CHCHD6	LENG9	ARSD	C15orf40	DUSP5	DCTN4	PRY	MED13L
	CHRM3	LPCAT3	ASNS	C15orf62	EIF2S3	DCUN1D2	PRY2	MTF1
	CHTF8	LPHN1	ASXL1	C17orf51	EIF5AL1	DDX3X	PSAT1	NELFE
	CHTOP	MAP4	ATF3	C17orf85	ELOVL5	DENND5B	PSME3	NR6A1
	CLTA	MED13L	ATF4	C19orf68	EMP1	DESI1	RAB15	NSUN3
	CNEP1R1	MED18	ATF7	C1QBP	ENG	DIS3	RABGAP1	ORAI2
	COG7	MKI67	ATG16L1	C1RL	ERBB2	DOCK3	RAI1	PABPC1
	COX6B1	MMP16	ATP1A2	C5orf28	FAM167B	DPP9	RASL10B	PATZ1
	CRTAP	MRFAP1	ATP2A1	C6orf48	FAM83A	DSP	RORA	PCNT
	CSF1	MTFP1	ATP5B	C7orf43	FBLN1	ECE1	RPL10	PHF23
	CSRP1	NDUFA1	ATP5J	C7orf55-LUC7L2	FBN1	EEA1	SAPCD2	PPP1R12C
	CTNNA1	NDUFV3	ATP8B2	C9orf170	FBRS	EMP1	SERBP1	PRRC2C
	CTPS1	NSUN7	ATP9A	C9orf78	FHL2	ENSA	SF3B1	PTOV1
	CTSK	NUP214	ATRX	CACUL1	FLOT2	EPGN	SFRP1	RAPGEF2
	CTTN	ORMDL1	ATXN2L	CADM1	FMNL3	ETF1	SIGLEC9	REEP3
	CXADR	OTUD5	AURKAIP1	CAMKK1	FXR2	FAF2	SMIM14	REV1
	CXCL8	PIKFYVE	AZIN1	CAMSAP2	GFER	FAM13B	SNX4	RNF40
	CYB5D1	PKM	B4GALT5	CAPZB	GLRX3	FAM208B	SRRM2	RPL37A
	CYP1A1	POLR2I	BACH2	CBX6	HECTD3	FAM217B	TCEAL1	SESN2
	DAB2	POLR3G	BAG6	CCDC127	HERC2	FAM46A	TFAP2C	SGSH
	DCAF8	POM121	BAI1	CCDC171	HIST1H2BD	FAM65A	TFF1	SLCO6A1
	DDX17	PTPRJ	BAX	CCDC38	HIVEP2	FBXW2	TMED5	SLFN11
	DDX27	RAD51	BCL2L11	CCDC47	HIVEP3	FEM1B	TMED9	SOX11
	DGKE	RALGAPB	BCL9	CCDC82	HNRNPUL1	FGFR1OP	TMEM101	SOX4
	DHRS11	RCBTB1	BCL9L	CCDC9	HS6ST3	FOXP1	TMEM8A	SPEN
	DICER1	RNASEH2B	BOK	CCND1	ICAM1	FYCO1	TNFRSF10D	SRRM2
	DNAJC8	RPL36A	BRD1	CCNL2	IER5	G3BP1	TP53	SSBP4
	DOCK1	RPL5	BRE	CDC123	IGF2BP3	G3BP2	TP53I3	STK11
	DONSON	RPS2	BRPF1	CDC6	IGFBP7	GAN	TPM4	SUPT16H
	DSEL	RPS9	BTG1	CDR2	IL17RB	GDA	TRIM2	TFAP2C
	DUS2	RRP12	BTG2	CEBPG	ITGA5	GDF2	TRIM72	TIAM1
	DYNC1H1	SCAMP2	C10orf88	CELF1	ITGB3	GID8	TRUB2	TM7SF2
	DYRK1B	SCD	C11orf95	CFL1	JMJD4	GLCE	TXNRD1	TMEM147
	E2F4	SERBP1	C12orf65	CHCHD2	JUND	GLIPR1	VEGFA	TNK2
	EBF3	SFRP1	C14orf166	CHD4	KDM2A	GPBP1L1	ZNF223	TRAF4
	EDC3	SKA1	C15orf39	CHD7	KLHL38	GPSM1	ZNF445	TRIM41
	EDF1	SLC25A40	C19orf10	CIAPIN1	KMT2A	GXYLT1	ZNF502	YARS
	EEF1A1	SLC25A44	C19orf48	CKAP4	KMT2D	H3F3B	ZNF69	YRDC
	EEF1D	SLC7A1	C19orf55	CLCN2	KPNA1	HBP1	ZNF814	ZFP64
	EEF2	SLX4	C1QTNF6	CLK2	KRT8	HIGD2A		ZNF800
	EGLN1	SMARCE1	C20orf144	CLN6	KRT80	HNRNPH1
	EIF4ENIF1	SMC1A	C21orf33	CLTC	LGSN	HPGD
	EIF5A	SNAPIN	C21orf91	CMTM4	LRRC41	ID4
	EME2	SNX12	C2orf15	CNTFR	LRRC8A	IGF1R
	EPRS	SPEN	C4orf3	COL1A1	LY6E	IGSF3
	ERCC1	SPINT3	C5orf24	COL4A2	MACROD2	ITGB8
	ERCC6	STT3A	C6orf106	COL6A2	MBD4	ITPK1
	ERO1L	SYNE3	C7orf43	COPA	MBD6	KCNAB2
	ETV6	SZRD1	C9orf47	CORO2A	MDM4	KIAA0141
	EZH2	TCERG1	C9orf69	COX6C	MED28	KIF5C
	FAM102A	TMEM33	CABIN1	CPSF7	MEN1	KIFC3
	FAM120A	TMOD3	CACNG8	CTB-50L17.10	MKNK2	KLHDC10
	FAM134C	TOMM40	CAD	CTDNEP1	MNT	KLHL20
	FAM20B	TYW3	CALCOCO2	CTPS1	MRPL34	KLHL42
	FAM214A	UBE2O	CAMK2G	CUL4B	MTA1	KMT2A
	FAM219B	UBTF	CAMTA1	CYB5R3	MTHFSD	LDHA
	FAM46C	UGCG	CAPN15	CYFIP1	MTMR12	LDLR
	FAT1	UNK	CAPNS1	CYTH3	MYADM	LMBRD2
	FAT3	VPS28	CARF	DAG1	MYH9	LRRC16A
	FBXL16	VPS53	CBWD1	DAPP1	NAA60	LRRFIP1
	FGFR1	VWA5A	CBWD5	DDIT4	NACC2	LTBP2
	FKBP14	YWHAQ	CBWD6	DDX39B	NAV1	MACROD2
	FKBP15		CBX2	DDX3X	NDC1	MAP1B
	FN1		CBX5	DDX54	NDEL1	MAP4
	FOSL1		CBX6	DFFA	NDRG3	MAPK14
	FOXO3		CBX8	DGCR6L	NID1	MARCH4
	FZR1		CC2D1A	DGKQ	NSD1	MBD4
	GADD45B		CCDC142	DHCR24	NTN1	MDN1
	GAN		CCNT1	DHPS	NUF2	MET
	GAPDH		CD151	DLD	NUMB	METTL20
	GATAD2B		CD248	DLG4	OGT	MKNK2
	GBA2		CD2BP2	DLX4	OLFML2A	MLK4
	GGPS1		CD59	DMD	PABPC4	MLXIP
	GLUL		CDAN1	DMPK	PAX2	MRE11A
	GNB2L1		CDCA4	DNMT1	PCDH7	MRPS27
	GOLGA2		CDHR3	DOCK9	PCK2	MSH6
	GOLGA4		CDIPT	DOT1L	PGAM4	MSL2
	GOSR2		CDK12	DUSP2	PHF12	MTF2
	GPI		CDK5R2	DUSP7	PIN1	MTMR2
	GPR157		CDK6	DYNC1H1	PKD1	MTR
	GPR98		CDKN2D	DYNLL2	PLXNA4	MYO1B
	GRHL1		CDKN3	DYRK1A	POFUT2	MYPOP
	GRINA		CENPF	EDEM1	POU2F2	NAV1
	GRPEL1		CENPO	EEF1A1	POU3F1	NCALD
	HAND1		CEP112	EEF1D	PPP1R14A	NCBP1
	HECTD4		CEP44	EIF2B5	PPP1R18	NCOA2
	HES1		CFL1	EIF3B	PRPF31	NME3
	HEXIM1		CHIC1	EIF3D	PSMB5	NOP9
	HIC2		CHMP7	EIF4A1	PTBP1	NPC1
	HIF1AN		CHSY1	EIF4E2	PTGES	NR3C1
	HILPDA		CHTF8	EIF4G1	PTPRF	NR4A1
	HIPK2		CIAO1	ELAVL1	RAF1	NT5DC3
	HIST1H2BC		CKAP5	ELF3	RAI14	NUCKS1
	HIST1H2BD		CLDN10	ELMOD2	RALY	OLFM4
	HIST1H2BF		CLEC16A	EMC10	RANGAP1	PCCA
	HIST1H2BO		CLN6	EME2	RBFOX2	PCNXL4
	HIST2H2BE		CLOCK	EMP1	REPIN1	PHF3
	HIST2H2BF		CLSTN1	ENO1	RFWD3	PHGDH
	HLA-A		CNP	EPOR	RNF41	PIM1
	HLA-E		COASY	ERF	RPL10	PITPNA
	HMGA1		COCH	EXOSC2	RPL18A	PLAGL2
	HNRNPF		COL1A2	FAM118A	RPLP1	PLCG1
	HNRNPUL1		COL4A1	FAM135A	RPS14	PPT1
	HOXA6		COL5A2	FAM135B	RXRA	PRCC
	HP1BP3		COL6A1	FAM168B	SAMD1	PRRC2C
	HSP90AB1		COL6A2	FAM213A	SAR1A	PUM2
	HSPA1A		COPS3	FAM46C	SC5D	PYCR2
	HSPA1B		COTL1	FAM49B	SCAF11	RAB21
	ICAM1		COX7C	FASN	SCARF2	RALGPS1
	ICE1		CPSF7	FBLIM1	SCD	RBM12B
	IGF1R		CREBRF	FBN2	SH3PXD2A	RBM22
	IGF2BP1		CSF3	FBRS	SHMT1	RCC1
	IKBKAP		CTC1	FBXL19	SIK1	RCOR3
	IL20RB		CTDNEP1	FBXO18	SIKE1	RELT
	IRF1		CTDSP1	FKBP10	SKI	RER1
	ISG20L2		CTNNB1	FLNB	SLAMF7	ROBO1
	ITCH		CTNND1	FOXH1	SLC25A34	RPL28
	ITSN1		CUEDC2	FOXP1	SLC29A1	RPS21
	KAT6A		CYTH2	FSD1	SLC4A2	RPS6KB1
	KCNH1		CYTH4	FSTL3	SLC6A8	RSRC2
	KCTD21		DCLRE1B	FUBP1	SNTB1	SAMD1
	KDM2A		DDB1	G3BP1	SNTB2	SAPCD2
	KDM5B		DDIT4	GABARAPL1	SNX4	SAR1A
	KIAA1279		DDX17	GABBR1	SPRED1	SEC23IP
	KIF3B		DDX21	GAS1	SRCIN1	SEC63
	KLHL23		DDX3Y	GAS6	SREBF2	SEL1L3
	KMT2A		DDX49	GATAD2B	SRRM2	SEPT7
	KMT2D		DDX56	GBX1	STRN4	SERPINB1
	KPNB1		DDX6	GCDH	SUPT16H	SERPINE1
	LACTB2		DEF8	GCH1	SUV39H1	SETD1A
	LCA5		DENND5B	GCN1L1	SYNDIG1L	SH2D6
	LENG8		DEPDC1	GGA3	SYNGR1	SIRT1
	LGALS1		DEPDC5	GIGYF1	SYTL3	SLAIN2
	LGALS3BP		DESI1	GIPC1	TAGLN	SLC35A3
	LMNA		DGKZ	GLYR1	TANGO2	SLC39A14
	LMO4		DHX8	GNA12	TJAP1	SLC7A6
	LONP1		DLX2	GPD1	TMCC1	SLIRP
	LRP3		DMAP1	GPN1	TMEM127	SMAD4
	LRRC40		DMPK	GPNMB	TMEM8A	SMC2
	LSAMP		DNMT3A	GPSM1	TMPRSS5	SP4
	LTBP1		DOHH	GRAP2	TNRC6B	SPEN
	LYPLA2		DPYSL4	GRB10	TOPBP1	SPHK2
	LZTS2		DSCR4	GSE1	TRPC4AP	SPRTN
	MACF1		DUSP5	H3F3B	TUBA1C	SRRM2
	MAK16		DYNC2H1	H3F3C	TUBB2A	SRSF3
	MAP1S		DYNLL2	HDHD2	TUBB8	ST6GALNAC6
	MAPK7		E2F1	HELLS	TXLNA	STX16
	MAPK8IP2		E2F2	HERC2	TXNDC16	SYPL1
	MARK2		EARS2	HIC2	U2AF2	SYT16
	MARS		EEF1D	HIST2H3A	UBB	TAB2
	MAT2A		EFEMP1	HMGCL	UNC119B	TANC1
	MAZ		EFNB2	HNRNPA0	UST	TBCD
	MBNL1		EGFR	HNRNPA2B1	WAC	TERF2
	MCM10		EIF2S3	HNRNPF	WDR73	TFAM
	MCM4		EIF4A1	HNRNPK	WHSC1	TIAM1
	MDM2		EIF4A2	HOOK1	WNK1	TM4SF20
	MED13		EIF4A3	HOXA10	WNT16	TMED1
	MED21		EIF4EBP2	HOXA6	ZBTB7B	TMEM130
	MEF2D		EIF4G1	HOXB3	ZC3HAV1L	TMF1
	MIDN		EIF4G2	HOXB8	ZFHX3	TNFRSF10B
	MIEF1		EMC10	HOXD9	ZFP36	TTC8
	MLEC		EN2	HSPA5	ZMAT5	TTK
	MLF2		ENTPD1	HYPK	ZNF616	UBASH3B
	MLH3		EPB41L2	IBTK		UBE3B
	MPP2		EPHA7	IGF1R		UROS
	MRPS35		ERBB2	IGF2BP1		USP40
	MSL2		ERBB3	IL1RL2		VASH2
	MSRB1		ERCC2	ILF2		VEZT
	MT-ATP6		ERF	INO80D		VIM
	MT-CO2		ETS1	INO80E		VPS4B
	MT-CO3		ETV3	INPPL1		WBSCR27
	MT-ND2		EXOC5	IP6K1		WDR6
	MT-ND4		EXOC6B	IP6K2		XPO1
	MT-ND5		EXOC7	IRAK1		YAE1D1
	MT2A		FADS6	IRF3		ZC3H14
	MTA3		FAM104A	IRGQ		ZDHHC20
	MYO19		FAM126B	IRS4		ZFAND6
	NA		FAM168A	ISG20L2		ZIC5
	NAA11		FAM168B	ISYNA1		ZNF275
	NAA30		FAM178A	JMJD4		ZNF326
	NARS		FAM195A	KBTBD13		ZNF367
	NAT14		FAM214B	KCNC3		ZNF451
	NDE1		FAM69B	KCNE1		ZNF460
	NDRG1		FAM8A1	KCNJ1		ZNF644
	NDST1		FANCD2	KHNYN		ZNF711
	NDUFA5		FASN	KIAA0284		ZNF791
	NFE2L2		FASTK	KIAA1524		ZNF800
	NISCH		FAT1	KIF1A		ZNRF2
	NME4		FAT3	KIFC1
	NOB1		FBL	KMT2A
	NOLC1		FBXL19	KMT2D
	NOM1		FBXL22	KPNB1
	NONO		FBXL5	KSR2
	NOP2		FBXO44	LAMB2
	NPM1		FBXW7	LARP1
	NPTX1		FCHSD1	LCN6
	NSD1		FCHSD2	LDHA
	NSMF		FEM1A	LENG8
	NUDC		FHDC1	LGR5
	NUP210		FHIT	LHFPL3
	NXPE1		FIZ1	LMF2
	OIT3		FKBP10	LNPEP
	OSBPL9		FLII	LOXL2
	PABPN1		FLNA	LOXL3
	PBX1		FLT4	LRFN1
	PBXIP1		FOS	LRG1
	PCGF2		FOXK1	LRIG1
	PELI1		FRS2	LRRC38
	PHC3		FSTL1	LSAMP
	PHGDH		FUS	M6PR
	PIK3R2		FUT11	MAD2L1BP
	PITPNM2		GAA	MAD2L2
	PKM		GAPDH	MAN2C1
	PLAA		GATAD2B	MANEA
	PLAGL2		GCK	MAP7D1
	PLAT		GDE1	MARCH4
	PLCXD1		GDF11	MARCH7
	PLEC		GEMIN4	MAZ
	POGK		GFER	MED16
	POLD2		GFOD1	MEF2A
	POLG		GFPT1	MEF2D
	POSTN		GGT7	MEPCE
	POU2F1		GIGYF1	MFI2
	POU2F2		GNAS	MFSD10
	PPP1R12C		GNB2	MFSD12
	PPP1R1A		GNPAT	MFSD2B
	PPRC1		GNPNAT1	MFSD6
	PRDM4		GOLGA8A	MIDN
	PRKDC		GOLGA8B	MINK1
	PRPF8		GPI	MKI67
	PRRC2A		GPR26	MKNK2
	PRRC2B		GRAMD4	MOV10
	PRRT3		GRIPAP1	MRC2
	PSAP		GRSF1	MRPL20
	PSPH		GSE1	MRPL37
	PTMA		GSK3B	MRPL49
	PTMS		GSS	MRPS6
	PTP4A1		GTF3C4	MTMR1
	PTP4A2		GTPBP1	MYADM
	PTTG1IP		GUCD1	MYBL2
	PUM1		H3F3AP6	MYO19
	PVRL4		HAUS8	MYPOP
	PYGO1		HAX1	MZT2A
	QKI		HCFC1	NACC1
	RAB14		HDGF	NACC2
	RABGAP1L		HES6	NADK
	RAD23B		HIC1	NAE1
	RAD54L2		HIC2	NAMPTL
	RAPGEFL1		HIPK1	NARS
	RBM20		HIST1H1E	NCAPD3
	RCSD1		HIST1H2AD	NCOA3
	RICTOR		HIST1H2AG	NFATC3
	RNF6		HIST1H3A	NFE2L1
	RP11-247C2.2		HIST1H3B	NFIC
	RPAP1		HIST1H3C	NFYA
	RPF1		HIST1H3D	NFYC
	RPL15		HIST1H3E	NME4
	RPL27A		HIST1H3I	NOTCH2
	RPL8		HIST1H3J	NPAS3
	RPLP1		HIST1H4C	NPDC1
	RPP14		HIST1H4J	NPTX1
	RPRD2		HIST2H3A	NR6A1
	RPUSD3		HIST2H3C	NRARP
	RUFY3		HIST2H3D	NRAS
	RUNX1		HIST2H4B	NRBP1
	RUVBL1		HLA-B	NRL
	SACM1L		HMCES	NSD1
	SATB1		HMGA1	NSMF
	SBF1		HNRNPF	NTN1
	SCN1B		HNRNPH1	NUCKS1
	SDHB		HNRNPH2	NUDT4
	SEC24B		HNRNPH3	OAZ1
	SEC24D		HNRNPL	OGFOD3
	SEC63		HNRNPM	OTUB1
	SEMA6D		HNRNPUL1	PAFAH1B1
	SENP1		HNRNPUL2	PALM2-AKAP2
	SENP3		HOXA3	PAQR8
	SEPT7		HOXC4	PARD6B
	SERPINB2		HPS1	PCBD1
	SERPINB9		HSP90AA1	PCED1A
	SERTAD2		HSPA1A	PCNXL4
	SET		HSPA1B	PCSK5
	SETDB1		HSPA8	PCYT1A
	SETDB2		HSPD1	PDCD11
	SF3B4		IARS	PDXK
	SGCB		ICMT	PEAK1
	SH3GL1		IDS	PER1
	SH3RF1		IER5	PEX1
	SHROOM2		IGF2	PFN1
	SHROOM4		IGF2BP2	PGAM1
	SIAH2		IGFBP5	PHB2
	SIX4		IL4R	PHF1
	SKA3		ILF2	PHLDA3
	SLC10A7		INMT	PILRB
	SLC22A4		INPP5E	PKD1
	SLC22A6		IPO7	PKN3
	SLC25A1		IREB2	PLBD2
	SLC30A10		IRGQ	PNKP
	SLC39A9		IRS4	PNMA5
	SLC6A9		ISYNA1	PNPLA6
	SLC7A5		ITGA5	PON2
	SMARCAL1		ITM2C	POU2F2
	SMARCD1		ITPKB	POU3F2
	SMC4		JUP	PPARGC1B
	SNRPC		KAT2A	PPP1CA
	SNRPD2		KCNC4	PPP1R10
	SNX1		KCNJ12	PPP2R1A
	SNX29		KCTD20	PPT1
	SOGA1		KDELR1	PPT2
	SOX4		KDM6B	PPWD1
	SOX9		KHSRP	PRDM1
	SPATA2		KIAA0100	PRELID1
	SPATS2		KIAA0196	PRMT3
	SPI1		KIAA1191	PRMT7
	SPTAN1		KIAA1244	PRPF6
	SRCAP		KIAA1432	PRR13
	SSPN		KIAA2013	PRR15
	SSTR2		KLC2	PRX
	STEAP3		KMT2B	PSAP
	SUPT16H		KMT2D	PSMB5
	TANGO6		KPNA4	PSMD8
	TBC1D20		KPNB1	PTPN12
	TBX15		KRT15	PTPN4
	TCERG1		LAMB2	PTPRD
	TCOF1		LAMP1	PTPRF
	TFAP2A		LAMTOR4	PUS1
	TLE3		LARP1	R3HDM4
	TMBIM6		LARS	RAB1B
	TMEM131		LDHA	RAB3D
	TMEM233		LDLR	RAB44
	TMEM55B		LENG8	RABL6
	TMEM63B		LEPREL2	RAI1
	TMX2		LEPROTL1	RANBP1
	TNRC6B		LETM1	RAP2B
	TOMM22		LIFR	RAPH1
	TP53INP1		LONRF2	RASAL2
	TPGS2		LRP3	RASSF8
	TPP1		LRRC10B	RAX
	TRIB2		LRRC59	RBPJ
	TRIM65		LTB4R2	RGL2
	TRIOBP		LTBP2	RGMB
	TSC2		LTBP3	RHBDD3
	TSKU		LZTS2	RHOB
	TTC12		MAP3K12	RHOT2
	TTL		MAP4	RNF187
	TTLL12		MAP7D1	ROCK2
	TTPAL		MAPK1	RPL18
	TTYH3		MAPK8IP2	RPL27A
	TUBA1B		MARCKSL1	RPL7A
	TUBA1C		MARK3	RPS2
	TUBB4B		MARVELD1	RPS4X
	TXN2		MAZ	RRP9
	U2AF1		MBD6	RTBDN
	UBB		MBNL1	RTKN
	UBBP4		MECP2	RUNX2
	UBC		MECR	RXFP4
	UBFD1		MED1	SBK3
	UBR4		MED13L	SBNO1
	UGCG		MED22	SCAMP2
	UNC5CL		MEPCE	SDC4
	USP37		METTL21D	SEC16A
	USP45		MIDN	SELT
	VARS		MIER3	SEMA4D
	VCP		MINK1	SERINC2
	VMP1		MKI67	SERPINH1
	VSIG10		MKNK2	SETD1B
	WRNIP1		MNT	SETD5
	XPR1		MPC1	SGPL1
	YEATS4		MPLKIP	SHROOM4
	YIPF2		MRFAP1L1	SIRT5
	YTHDF1		MRPL51	SIX5
	ZBED1		MRPS14	SKA2
	ZBTB22		MRPS26	SLC12A9
	ZBTB45		MSH6	SLC13A5
	ZC3H7B		MTF1	SLC25A29
	ZFAND3		MTPN	SLC25A6
	ZFHX4		MYBBP1A	SLC39A6
	ZFP36L2		MYBL2	SLC39A9
	ZMAT3		MYH9	SLC41A3
	ZMAT5		MYO1C	SMOC1
	ZNF107		NA	SMUG1
	ZNF117		NACC1	SNX18
	ZNF121		NACC2	SOCS5
	ZNF138		NAGA	SOX4
	ZNF141		NARS	SP1
	ZNF20		NCAPD2	SPATA20
	ZNF219		NCDN	SPEN
	ZNF253		NCL	SPG7
	ZNF254		NCLN	SPPL3
	ZNF266		NCS1	SRPK1
	ZNF267		NCSTN	SRRM2
	ZNF268		NDST1	SRRM4
	ZNF286B		NDUFS7	STAG2
	ZNF394		NDUFV1	STAMBP
	ZNF440		NELL2	STC2
	ZNF493		NEURL	STEAP3
	ZNF514		NEURL1	STK11
	ZNF594		NEURL4	STK25
	ZNF621		NFIB	STRN4
	ZNF667		NIPAL1	STT3B
	ZNF669		NLN	STX16
	ZNF703		NLRX1	STX3
	ZNF708		NME4	STX7
	ZNF724P		NOLC1	SURF4
	ZNF732		NOP2	SYNGAP1
	ZNF777		NOXA1	SYNGR2
	ZNF780B		NPDC1	SZRD1
	ZNF781		NPTN	TACSTD2
	ZNF791		NRARP	TAF1
	ZNF844		NRBF2	TANGO6
	ZNF878		NRBP1	TAOK2
	ZNF91		NRP2	TARDBP
	ZNF92		NRSN2	TBC1D5
	ZNF99		NTN1	TBCEL
			NUCKS1	TBKBP1
			NUFIP2	TCF3
			NUP205	TCP11L1
			NUP210	TEAD2
			NUP214	TENM4
			NUP43	TEX2
			NUP62	TGFBI
			NXT1	THBS2
			OASL	THTPA
			OAZ1	TIMM13
			OLAH	TJP1
			OLFML2B	TLCD2
			OLFML3	TM4SF1
			OPRL1	TM7SF2
			ORMDL3	TMED9
			OSBPL7	TMEM167A
			OST4	TMEM167B
			OTUD4	TMEM184B
			OTUD7B	TMEM203
			PABPN1	TMEM245
			PARD6B	TMEM263
			PAX5	TMEM59
			PBX2	TMEM89
			PCBD1	TMUB1
			PCBP2	TNC
			PCSK6	TNFRSF10B
			PDPK1	TNFRSF12A
			PDXP	TNFSF14
			PDZD11	TNIP1
			PEG10	TNKS2
			PFKM	TNPO2
			PGAM1	TNRC6A
			PGAP3	TP53
			PGRMC1	TP53I11
			PHC3	TPRA1
			PHF23	TRAF1
			PHF5A	TRAF3
			PHGDH	TRAM2
			PHLDB3	TRAP1
			PHLPP1	TRIAP1
			PI4KB	TRIM21
			PIGS	TRIM26
			PIK3R3	TRIM41
			PILRB	TRIO
			PINX1	TRPC4AP
			PITPNA	TSPAN14
			PITX1	TTC7B
			PKIG	TTF1
			PLA2G4F	TTF2
			PLCD3	TTPAL
			PLCH2	TUBG1
			PLEC	TULP4
			PLEKHF1	TUSC2
			PLEKHG4	TXLNA
			PLEKHJ1	UBAP2L
			PLXNB2	UBE2W
			PMAIP1	UBE2Z
			PMPCB	UBE3C
			POLDIP3	UBL5
			POLR2L	UBR3
			POLR2M	UBXN4
			POLR3H	ULK1
			POLR3K	UNC119
			POU2F1	UNC5B
			PPARD	USP11
			PPIL1	USP12
			PPM1N	USP5
			PPP1CC	VANGL2
			PPP1R10	VASP
			PPP1R12C	VCP
			PPP1R15A	VPRBP
			PPP2R1A	VPS13D
			PRICKLE1	VPS18
			PRKAA2	VPS25
			PRKACA	VPS45
			PRR12	VWA2
			PRR25	WDFY1
			PRRC2A	WDR19
			PRRC2B	WDR6
			PSD4	WDTC1
			PSMC4	WNT10A
			PSMD1	WRAP73
			PSMD11	XIAP
			PSMD2	XPO1
			PSMD6	XRCC3
			PSMD7	XRN2
			PSME1	YAP1
			PSME3	YWHAG
			PTAR1	ZBTB16
			PTP4A2	ZBTB18
			PTPN13	ZBTB20
			PTPRT	ZBTB4
			PURA	ZBTB46
			QKI	ZBTB47
			RAB11FIP5	ZC3H11A
			RAB14	ZC3H4
			RAB3B	ZC3H6
			RAB40C	ZCCHC8
			RABL6	ZEB2
			RALA	ZFP36
			RANBP2	ZFP64
			RANGAP1	ZFP91
			RAP1A	ZMYM4
			RAPGEF2	ZNF146
			RARS	ZNF212
			RASL10B	ZNF264
			RBM12	ZNF317
			RBM47	ZNF324
			RBM7	ZNF333
			RC3H2	ZNF354B
			RCC2	ZNF385A
			RDX	ZNF451
			REPIN1	ZNF460
			RHEBL1	ZNF512B
			RHOV	ZNF566
			RNASEH1	ZNF638
			RNASEH2A	ZNF703
			RNF126	ZNF736
			RNF145	ZNRF3
			RNF146	ZSWIM8
			RNF167
			RNF187
			RNF219
			RNF26
			RNF40
			RNF44
			RNF7
			RNMT
			RP11-80H18.3
			RP4-695O20__B.10
			RPL11
			RPL13A
			RPL29
			RPL34
			RPL36A
			RPL7A
			RPLP0
			RPLP1
			RPP14
			RPS12
			RPS14
			RPS2
			RPS27
			RPS29
			RPS3
			RPS4Y1
			RPS6KB1
			RPS9
			RPTOR
			RRBP1
			RRP1B
			RRP7A
			SALL2
			SAMD12
			SCAF4
			SCAMP2
			SCD
			SCML2
			SDC1
			SDCBP
			SEC16A
			SEC31A
			SEPN1
			SEPT3
			SERPINH1
			SESN2
			SF3B2
			SFPQ
			SH3BP2
			SH3GLB2
			SH3PXD2A
			SHMT2
			SIRT1
			SLC11A2
			SLC12A7
			SLC19A2
			SLC1A5
			SLC25A14
			SLC25A29
			SLC25A4
			SLC27A4
			SLC35C1
			SLC39A8
			SLC50A1
			SLC9A1
			SMAD6
			SMARCD2
			SMC3
			SMG5
			SMG6
			SMG7
			SMO
			SMPD4
			SMURF1
			SNIP1
			SNRNP70
			SNRPC
			SNX18
			SOCS1
			SOD2
			SON
			SP1
			SPATA3
			SPCS1
			SPEN
			SPIRE2
			SPTAN1
			SPTB
			SPTBN1
			SQSTM1
			SRCAP
			SREBF2
			SRF
			SRGAP1
			SRP54
			SRRM2
			SS18
			SSR4
			STAC2
			STK35
			STOX2
			STX16
			SUN2
			SURF4
			SUV39H1
			SYBU
			SYK
			SYNE3
			SYNM
			TAOK1
			TAOK2
			TARDBP
			TBX2
			TCFL5
			TCP1
			TEAD3
			TFCP2
			TGFBR1
			TGIF2
			THAP1
			THRAP3
			TIA1
			TJAP1
			TKT
			TM9SF3
			TMED9
			TMEM101
			TMEM109
			TMEM120B
			TMEM151B
			TMEM184A
			TMEM185A
			TMEM19
			TMEM2
			TMEM254
			TMEM64
			TMF1
			TMTC3
			TNC
			TNFAIP1
			TNFRSF10B
			TNFRSF8
			TNPO1
			TNPO2
			TOM1
			TOMM20
			TOMM40
			TP53INP1
			TPI1
			TRAF4
			TRAP1
			TRIM32
			TRIM65
			TRMT61B
			TRPS1
			TSFM
			TSG101
			TSKU
			TTC31
			TTC38
			TTLL3
			TTYH3
			TUBB4B
			TUT1
			TXLNA
			TXNDC11
			U2SURP
			UBA1
			UBD
			UBE2G2
			UBE2O
			UBE2Q2
			UBQLN1
			UBQLN2
			UBR5
			UBXN7
			UCK1
			UGT1A1
			ULK1
			UNC13A
			UNC45B
			USP21
			USP32
			UTRN
			VANGL1
			VAPB
			VARS
			VAV2
			VGLL4
			VKORC1L1
			VMA21
			VPS11
			VPS37B
			WAC
			WDR33
			WDR47
			WDR6
			WDR60
			WDR96
			WNK1
			WSB1
			WTAP
			WTIP
			XPO1
			XRCC5
			YIPF2
			YIPF6
			YME1L1
			YRDC
			YTHDF1
			YWHAG
			YY1
			ZBTB38
			ZBTB4
			ZBTB47
			ZBTB7A
			ZC3H4
			ZC3H7B
			ZCCHC3
			ZDHHC1
			ZDHHC11
			ZDHHC4
			ZDHHC5
			ZDHHC8
			ZER1
			ZFP36L1
			ZKSCAN2
			ZKSCAN5
			ZMIZ2
			ZNF207
			ZNF281
			ZNF286A
			ZNF324
			ZNF483
			ZNF503
			ZNF512
			ZNF512B
			ZNF518B
			ZNF557
			ZNF580
			ZNF587
			ZNF592
			ZNF598
			ZNF607
			ZNF608
			ZNF629
			ZNF664
			ZNF689
			ZNF703
			ZNF711
			ZNF714
			ZNF721
			ZNF768
			ZNF775
			ZNF829

## Sheet: Genes_Unique_lists
ID_miRNAs	hsa-miR-296-3p	TYPE	hsa-miR-328-3p	TYPE	hsa-miR-331-3p	TYPE	hsa-miR-361-3p	TYPE	hsa-miR-486-3p	TYPE	hsa-miR-486-5p	TYPE	hsa-miR-504-5p	TYPE	hsa-miR-1180-3p	TYPE
N° genes	554		276		977		745		443		319		224
	ABLIM3	Predicted	ABCB8	Predicted	ABCG4	Predicted	ABCG4	Predicted	ABCF2	Predicted	ACADSB	Predicted	AGPAT4	Predicted	ADAMTS10	Predicted
	AKAP6	Predicted	ABTB2	Predicted	ADAMTS10	Predicted	ALDH1L1	Predicted	ADAM19	Predicted	ANKRD52	Predicted	ANKRD52	Predicted	CERS1	Predicted
	ANTXR1	Predicted	ADAMTSL1	Predicted	ALX4	Predicted	ARHGAP39	Predicted	ALPK3	Predicted	AQP11	Predicted	AP3S2	Predicted	FRAT1	Predicted
	ANTXR2	Predicted	ADCY1	Predicted	ANTXR1	Predicted	ATP1B2	Predicted	ANKRD52	Predicted	ARMC8	Predicted	ASXL1	Predicted	NCS1	Predicted
	ATXN10	Predicted	AFF2	Predicted	AQP1	Predicted	BAI2	Predicted	ARHGAP35	Predicted	ATXN1	Predicted	B4GALT1	Predicted	PITPNA	Predicted
	ATXN7	Predicted	AHCYL2	Predicted	ARHGAP1	Predicted	BAP1	Predicted	ARL4C	Predicted	C14orf119	Predicted	BACH2	Predicted	RPS19BP1	Predicted
	C2orf53	Predicted	ALX4	Predicted	ARHGEF17	Predicted	BCL2	Predicted	ARSB	Predicted	C15orf56	Predicted	BAP1	Predicted	SCRT2	Predicted
	C9orf16	Predicted	ANPEP	Predicted	BZRAP1	Predicted	BSN	Predicted	ARVCF	Predicted	C1orf21	Predicted	BCL2	Predicted	ADAMTS1	Validated
	CAPN6	Predicted	AOC3	Predicted	C1orf21	Predicted	C10orf54	Predicted	ASB1	Predicted	C22orf29	Predicted	C3orf18	Predicted	ADNP	Validated
	CDC73	Predicted	AP3S2	Predicted	C1orf226	Predicted	C1orf95	Predicted	ATAD3A	Predicted	C5orf64	Predicted	C9orf139	Predicted	AKAP12	Validated
	CDR2L	Predicted	AQP1	Predicted	C1orf95	Predicted	C9orf139	Predicted	BAP1	Predicted	CAMK2N1	Predicted	CCM2L	Predicted	ALDH18A1	Validated
	CMTM4	Predicted	ARHGAP1	Predicted	C22orf29	Predicted	CABP7	Predicted	BARX2	Predicted	CELF2	Predicted	CCND1	Predicted	ANK3	Validated
	CNOT6L	Predicted	ARHGAP19	Predicted	CABP7	Predicted	CACNB1	Predicted	BBS4	Predicted	CREB3L2	Predicted	CD248	Predicted	ANKRD17	Validated
	COL4A4	Predicted	ARHGAP31	Predicted	CACNB1	Predicted	CADM4	Predicted	BGN	Predicted	CRKL	Predicted	CDHR3	Predicted	APAF1	Validated
	CYP8B1	Predicted	ARL4C	Predicted	CADM3	Predicted	CBX7	Predicted	BSN	Predicted	CTDSPL2	Predicted	CECR6	Predicted	ASB1	Validated
	DCAF7	Predicted	ARVCF	Predicted	CDCP2	Predicted	CCDC88B	Predicted	C7orf41	Predicted	CYB5R4	Predicted	CHD6	Predicted	ASH1L	Validated
	DENND5B	Predicted	ASB1	Predicted	CDR2L	Predicted	CDC42BPB	Predicted	CACHD1	Predicted	EMP2	Predicted	CHL1	Predicted	ATAD1	Validated
	EFCAB14	Predicted	ATXN1	Predicted	CEND1	Predicted	CEBPA	Predicted	CACNB1	Predicted	EPHA3	Predicted	CHMP7	Predicted	ATP1A1	Validated
	EPM2A	Predicted	BCL2L2	Predicted	CFTR	Predicted	CELSR3	Predicted	CACNB3	Predicted	FAM134A	Predicted	CNNM4	Predicted	ATP5B	Validated
	EVC	Predicted	BMP1	Predicted	CHD5	Predicted	CHMP7	Predicted	CADM3	Predicted	FCHO2	Predicted	CTDNEP1	Predicted	ATP8B2	Validated
	FAM117B	Predicted	C10orf25	Predicted	CHST10	Predicted	CHPF	Predicted	CALM3	Predicted	FGD6	Predicted	DCAF7	Predicted	ATXN10	Validated
	FGD6	Predicted	C1orf95	Predicted	COLGALT1	Predicted	CHRNB2	Predicted	CAMK2N2	Predicted	FMR1	Predicted	DHX35	Predicted	BCL2L12	Validated
	FZD3	Predicted	C7orf41	Predicted	CRIM1	Predicted	CHST3	Predicted	CCND2	Predicted	FOXO1	Predicted	DMRT2	Predicted	BEND3	Validated
	GRIK3	Predicted	CACTIN	Predicted	CYGB	Predicted	CNTN2	Predicted	CELSR1	Predicted	GRHL2	Predicted	DUS2	Predicted	C12orf57	Validated
	GTPBP2	Predicted	CALHM2	Predicted	DAGLA	Predicted	CRTC2	Predicted	CHST3	Predicted	HLF	Predicted	EFNA5	Predicted	C19orf48	Validated
	HLA-DOA	Predicted	CDT1	Predicted	DCAF7	Predicted	CRY2	Predicted	CSRNP1	Predicted	IKZF1	Predicted	ELFN2	Predicted	C21orf33	Validated
	HPCAL4	Predicted	CES3	Predicted	DDA1	Predicted	CTDSP1	Predicted	CXCL14	Predicted	KLF13	Predicted	FADS1	Predicted	C6orf62	Validated
	HYAL3	Predicted	CHAC1	Predicted	DES	Predicted	DCAF5	Predicted	CYBB	Predicted	LMTK2	Predicted	FAM127C	Predicted	CCT3	Validated
	IKZF4	Predicted	CHRD	Predicted	DNAJB1	Predicted	DCAF8	Predicted	CYTH4	Predicted	MFHAS1	Predicted	FCHSD1	Predicted	CCT5	Validated
	ITGA5	Predicted	CHST3	Predicted	DNAL4	Predicted	DIRAS1	Predicted	DCAF15	Predicted	MIB1	Predicted	FZD4	Predicted	CCT7	Validated
	KHNYN	Predicted	CLEC18B	Predicted	DPF2	Predicted	DIRAS2	Predicted	DDB1	Predicted	MIER3	Predicted	GATAD2B	Predicted	CDKL1	Validated
	KIAA0355	Predicted	CPNE9	Predicted	EFNA3	Predicted	DLST	Predicted	DGCR14	Predicted	MKI67	Predicted	GOLGA3	Predicted	CDON	Validated
	KIAA1737	Predicted	CRY2	Predicted	EHD1	Predicted	DNAJB12	Predicted	DIP2B	Predicted	MTMR9	Predicted	GUCD1	Predicted	CHCHD7	Validated
	KLF15	Predicted	CSPG4	Predicted	ELFN2	Predicted	DOK6	Predicted	DIRAS1	Predicted	MYO5A	Predicted	HPCAL4	Predicted	CHD9	Validated
	LRRC55	Predicted	CXCL12	Predicted	EPHA10	Predicted	DTX4	Predicted	DIS3L2	Predicted	NEGR1	Predicted	IER2	Predicted	CHORDC1	Validated
	MTMR9	Predicted	DCAF7	Predicted	EPHA8	Predicted	E2F1	Predicted	DNAJB12	Predicted	NFE2L1	Predicted	IKZF4	Predicted	CORO1C	Validated
	MXD4	Predicted	DDB2	Predicted	EPN3	Predicted	EFNB2	Predicted	DOK4	Predicted	NUDT11	Predicted	IPO9	Predicted	CSNK1D	Validated
	NANP	Predicted	DNAJB12	Predicted	EVI5	Predicted	EFNB3	Predicted	DPF2	Predicted	PCGF5	Predicted	JMJD7-PLA2G4B	Predicted	DDX21	Validated
	NID1	Predicted	DTX4	Predicted	EZH1	Predicted	ELFN2	Predicted	DPYSL5	Predicted	PLXNA4	Predicted	KCNK1	Predicted	DRAP1	Validated
	NIPSNAP1	Predicted	DUSP8	Predicted	FAM222A	Predicted	ELL	Predicted	E2F1	Predicted	PSD	Predicted	KCNK5	Predicted	DYNC1LI2	Validated
	NLGN2	Predicted	ELAVL1	Predicted	FANCA	Predicted	FAIM2	Predicted	E2F2	Predicted	PTPN12	Predicted	KCTD15	Predicted	EEF2	Validated
	PAFAH1B1	Predicted	EMP2	Predicted	FBRS	Predicted	FBXO41	Predicted	EFNB1	Predicted	RAB11FIP4	Predicted	KLF13	Predicted	ESPL1	Validated
	PAPPA	Predicted	EMX1	Predicted	FBXO41	Predicted	FCHSD1	Predicted	EPN3	Predicted	RAB6B	Predicted	LAMTOR1	Predicted	ETS2	Validated
	PARP14	Predicted	EN2	Predicted	FZD4	Predicted	FEM1A	Predicted	ERF	Predicted	RASSF3	Predicted	LAPTM5	Predicted	FAM120A	Validated
	PKN2	Predicted	EPG5	Predicted	FZD5	Predicted	FZD5	Predicted	FAM101B	Predicted	RBAK	Predicted	LDLRAD2	Predicted	FAM122B	Validated
	PLAG1	Predicted	FAIM2	Predicted	GABRA4	Predicted	GBF1	Predicted	FAM109B	Predicted	RCOR1	Predicted	LIF	Predicted	FAT3	Validated
	PLP2	Predicted	FAM109B	Predicted	GJB4	Predicted	GLI1	Predicted	FAM43B	Predicted	RIT1	Predicted	LPIN2	Predicted	FKBP10	Validated
	POU4F1	Predicted	FAM155B	Predicted	GRAMD2	Predicted	GPR124	Predicted	FAM50A	Predicted	ROBO2	Predicted	LPIN3	Predicted	FMR1	Validated
	POU4F2	Predicted	FOXO4	Predicted	HDAC2	Predicted	GPR97	Predicted	FMOD	Predicted	SHE	Predicted	MDFI	Predicted	GATA6	Validated
	PPP3R2	Predicted	GLP1R	Predicted	IGF2BP1	Predicted	GPT2	Predicted	FNBP1L	Predicted	SLC12A5	Predicted	MDGA1	Predicted	GGNBP2	Validated
	PRKAB2	Predicted	GNG7	Predicted	IKZF4	Predicted	GRIK3	Predicted	FNDC4	Predicted	SLC16A2	Predicted	MEGF9	Predicted	GIGYF2	Validated
	PVRL1	Predicted	GRM2	Predicted	JPH2	Predicted	HNRNPUL2	Predicted	FOSB	Predicted	SLC1A2	Predicted	MICALL1	Predicted	GRSF1	Validated
	RDH12	Predicted	GRM4	Predicted	KCNA7	Predicted	IGDCC3	Predicted	FZD3	Predicted	SLC41A1	Predicted	MMP24	Predicted	HNRNPD	Validated
	REM1	Predicted	H2AFJ	Predicted	KCNE1L	Predicted	IL13	Predicted	GDI1	Predicted	SLC5A3	Predicted	MTR	Predicted	HNRNPUL1	Validated
	RNF169	Predicted	HCN4	Predicted	KCNK5	Predicted	IL17REL	Predicted	GNAZ	Predicted	SNRPD1	Predicted	NCF4	Predicted	HOXB4	Validated
	RNF40	Predicted	HIRA	Predicted	KHNYN	Predicted	IMPAD1	Predicted	GRIK3	Predicted	SNX29	Predicted	NEBL	Predicted	HSP90AA1	Validated
	RRAGD	Predicted	HS6ST1	Predicted	KLF7	Predicted	ITPR2	Predicted	HCN2	Predicted	SOX4	Predicted	NFE2L1	Predicted	IER5	Validated
	SEPT3	Predicted	IBA57	Predicted	KLHDC7A	Predicted	JMJD8	Predicted	HCN4	Predicted	SPRED1	Predicted	ODF2	Predicted	ITGA4	Validated
	SERPINE2	Predicted	IGF1R	Predicted	KPNA6	Predicted	KCTD2	Predicted	HDGFL1	Predicted	SRF	Predicted	OLFML2A	Predicted	KIF21A	Validated
	SH3BP5L	Predicted	IGFBP5	Predicted	LBH	Predicted	KDM5C	Predicted	HEMK1	Predicted	STK35	Predicted	P2RX1	Predicted	KLHDC4	Validated
	SIM2	Predicted	IPO9	Predicted	LDLRAD2	Predicted	KIAA0247	Predicted	HRH3	Predicted	SUV39H1	Predicted	PAIP2B	Predicted	LDLR	Validated
	SLC5A3	Predicted	IRF4	Predicted	LIF	Predicted	KIAA1462	Predicted	HS1BP3	Predicted	TBX2	Predicted	PDCL	Predicted	LEMD3	Validated
	STAT5B	Predicted	ITGA5	Predicted	LZTR1	Predicted	KLHDC7A	Predicted	HS6ST1	Predicted	TMEM170B	Predicted	PGAP3	Predicted	LOXHD1	Validated
	STK35	Predicted	JMJD6	Predicted	MDGA1	Predicted	KLHL21	Predicted	IMPAD1	Predicted	TMEM241	Predicted	PGM2L1	Predicted	MAP1B	Validated
	SV2A	Predicted	KCNK5	Predicted	MED20	Predicted	LGALSL	Predicted	ITPKB	Predicted	TMOD1	Predicted	PHF12	Predicted	MAP3K9	Validated
	TEC	Predicted	KIAA0141	Predicted	MEF2D	Predicted	LIMD2	Predicted	JPH1	Predicted	TPM3	Predicted	PIK3R3	Predicted	MCL1	Validated
	TFCP2L1	Predicted	KIAA0247	Predicted	MLEC	Predicted	LPAR2	Predicted	KCNK4	Predicted	TSPYL6	Predicted	PITPNA	Predicted	MED13L	Validated
	TMED10	Predicted	KIAA1522	Predicted	MMP14	Predicted	LSMEM2	Predicted	KIAA0247	Predicted	TXLNG	Predicted	PLA2G2F	Predicted	MTF1	Validated
	TMEM104	Predicted	KIAA2018	Predicted	MMP25	Predicted	MAP3K10	Predicted	KIF6	Predicted	VANGL1	Predicted	PLXNA2	Predicted	NELFE	Validated
	TNNI1	Predicted	KLHDC7A	Predicted	MUM1	Predicted	MDGA1	Predicted	KRT82	Predicted	VTI1A	Predicted	PLXNA4	Predicted	NR6A1	Validated
	TP53INP2	Predicted	LDLRAD2	Predicted	MYRIP	Predicted	MMP11	Predicted	LDLRAD2	Predicted	ZFYVE20	Predicted	POFUT2	Predicted	NSUN3	Validated
	TPD52L3	Predicted	LETM1	Predicted	NDUFA4L2	Predicted	MMP14	Predicted	LEMD2	Predicted	ZNF510	Predicted	PRADC1	Predicted	ORAI2	Validated
	TRIM62	Predicted	LIF	Predicted	NFAM1	Predicted	MXD1	Predicted	LIMD2	Predicted	CREBL2	Predicted - Validated	PRKCA	Predicted	PABPC1	Validated
	TRPC5	Predicted	LIMK1	Predicted	NPTX1	Predicted	MXRA8	Predicted	LPPR2	Predicted	LTBP2	Predicted - Validated	PTGDR2	Predicted	PATZ1	Validated
	TSPAN2	Predicted	LONRF2	Predicted	NRIP3	Predicted	NEURL	Predicted	LSMEM2	Predicted	PIM1	Predicted - Validated	PTPN1	Predicted	PCNT	Validated
	TTC9	Predicted	LSM10	Predicted	NTSR1	Predicted	NFAM1	Predicted	MAMDC4	Predicted	SERPINE1	Predicted - Validated	PURB	Predicted	PHF23	Validated
	TUSC2	Predicted	LSM14B	Predicted	NUAK1	Predicted	NGFR	Predicted	MARCKSL1	Predicted	TANC1	Predicted - Validated	RAB11FIP4	Predicted	PPP1R12C	Validated
	UPP2	Predicted	MEGF9	Predicted	OAZ2	Predicted	NHLRC4	Predicted	MARK4	Predicted	UBASH3B	Predicted - Validated	RAB35	Predicted	PRRC2C	Validated
	VAMP8	Predicted	MICALL1	Predicted	OTUB2	Predicted	NLGN2	Predicted	MDGA1	Predicted	ZNF367	Predicted - Validated	RAC3	Predicted	PTOV1	Validated
	VAT1L	Predicted	MLXIP	Predicted	PAIP2B	Predicted	NTNG2	Predicted	MED22	Predicted	ABCF2	Validated	RDH10	Predicted	RAPGEF2	Validated
	ZNF705D	Predicted	MMGT1	Predicted	PER1	Predicted	NUAK1	Predicted	MMP14	Predicted	ABLIM1	Validated	RHBDL3	Predicted	REEP3	Validated
	BAZ2A	Predicted - Validated	MMP24	Predicted	PFKFB2	Predicted	NUDT21	Predicted	MMP2	Predicted	ACTB	Validated	RIMS3	Predicted	REV1	Validated
	FOSL1	Predicted - Validated	MYBL2	Predicted	PGF	Predicted	NUFIP2	Predicted	MN1	Predicted	ADIPOR2	Validated	RIPPLY1	Predicted	RNF40	Validated
	IGF2BP1	Predicted - Validated	N4BP3	Predicted	PI4K2A	Predicted	OLFML2A	Predicted	MSI1	Predicted	AGTPBP1	Validated	RTP1	Predicted	RPL37A	Validated
	MED13	Predicted - Validated	NAT8L	Predicted	PIGR	Predicted	OPHN1	Predicted	MXD4	Predicted	AP1B1	Validated	S100A7A	Predicted	SESN2	Validated
	SERPINB9	Predicted - Validated	NCS1	Predicted	PIK3CD	Predicted	PADI1	Predicted	MYO5A	Predicted	APH1A	Validated	SAP30BP	Predicted	SGSH	Validated
	TPP1	Predicted - Validated	NEURL	Predicted	PLA2G15	Predicted	PAQR7	Predicted	MYOD1	Predicted	ARF6	Validated	SBK1	Predicted	SLCO6A1	Validated
	USP45	Predicted - Validated	NEUROD4	Predicted	PPAPDC3	Predicted	PARN	Predicted	NAGA	Predicted	ARGLU1	Validated	SEC14L5	Predicted	SLFN11	Validated
	AARS	Validated	NFAM1	Predicted	PPP1R16B	Predicted	PAX2	Predicted	NAT8L	Predicted	ARHGAP5	Validated	SEMA5A	Predicted	SOX11	Validated
	ABHD2	Validated	NPTXR	Predicted	PPP6R1	Predicted	PDAP1	Predicted	NCS1	Predicted	ARID1A	Validated	SERP1	Predicted	SOX4	Validated
	ABHD6	Validated	NTSR1	Predicted	PVRL1	Predicted	PDE1B	Predicted	NFAM1	Predicted	ARID4B	Validated	SESN2	Predicted	SPEN	Validated
	ACTN4	Validated	OGFOD2	Predicted	RAB1B	Predicted	PEBP1	Predicted	NOTCH3	Predicted	ARL6IP1	Validated	SFRP5	Predicted	SRRM2	Validated
	ACVR2B	Validated	OLFML2A	Predicted	RAB7A	Predicted	PI4K2A	Predicted	NPTX1	Predicted	ATP6AP1	Validated	SGCD	Predicted	SSBP4	Validated
	AFAP1	Validated	OPA3	Predicted	RANBP17	Predicted	PIM2	Predicted	NRIP3	Predicted	ATXN7L3	Validated	SH2D4A	Predicted	STK11	Validated
	AGL	Validated	OPHN1	Predicted	RBFOX3	Predicted	PIP4K2C	Predicted	NXF1	Predicted	BAG2	Validated	SLC16A2	Predicted	SUPT16H	Validated
	AGPAT3	Validated	PACSIN1	Predicted	RBM15B	Predicted	PKDCC	Predicted	ONECUT2	Predicted	BASP1	Validated	SLC1A2	Predicted	TFAP2C	Validated
	ALDOA	Validated	PADI1	Predicted	RIMS3	Predicted	PLXNA2	Predicted	OSBP	Predicted	BCL2	Validated	SLC5A3	Predicted	TIAM1	Validated
	ANKRD40	Validated	PAPPA	Predicted	RS1	Predicted	PLXNA4	Predicted	OTX1	Predicted	BCMO1	Validated	SLC6A17	Predicted	TM7SF2	Validated
	ANKRD52	Validated	PEX12	Predicted	SAPCD2	Predicted	PPP2R5B	Predicted	PACSIN1	Predicted	BIRC6	Validated	SLC6A6	Predicted	TMEM147	Validated
	ANO6	Validated	PHOX2A	Predicted	SLC17A7	Predicted	PRIMA1	Predicted	PARP14	Predicted	BNIP3L	Validated	SLC7A1	Predicted	TNK2	Validated
	ARF1	Validated	PIM1	Predicted	SLC1A2	Predicted	PYGO2	Predicted	PDGFRB	Predicted	BRD4	Validated	SMO	Predicted	TRAF4	Validated
	ARFGAP2	Validated	PLEKHM1	Predicted	SLC25A42	Predicted	RAD9A	Predicted	PDXK	Predicted	BRWD1	Validated	SNX29	Predicted	TRIM41	Validated
	ARHGAP35	Validated	PLEKHO2	Predicted	SLC6A6	Predicted	RASL10B	Predicted	PER2	Predicted	BTAF1	Validated	SOHLH1	Predicted	YARS	Validated
	ARID1A	Validated	PLXNA4	Predicted	SNTB2	Predicted	RBM15B	Predicted	PFAS	Predicted	BTBD7	Validated	SOX12	Predicted	YRDC	Validated
	ARPC1A	Validated	PODNL1	Predicted	SPSB1	Predicted	RHO	Predicted	PFDN1	Predicted	BTF3L4	Validated	SSR3	Predicted	ZFP64	Validated
	ARRDC4	Validated	PREX1	Predicted	ST8SIA2	Predicted	RNF43	Predicted	PGAP3	Predicted	BTN3A3	Validated	SUFU	Predicted	ZNF800	Validated
	ASCC3	Validated	PRIMA1	Predicted	STX1B	Predicted	RPS6KB2	Predicted	PGF	Predicted	C14orf105	Validated	TBC1D20	Predicted
	ASF1B	Validated	PSKH1	Predicted	SV2A	Predicted	SCARA5	Predicted	PGPEP1	Predicted	C15orf39	Validated	TBC1D22B	Predicted
	ATAT1	Validated	PSMD9	Predicted	SYNGR1	Predicted	SEMA4F	Predicted	PHF2	Predicted	C20orf24	Validated	TBL1X	Predicted
	ATG9A	Validated	PTPN11	Predicted	TAF5L	Predicted	SLC25A11	Predicted	PHKA1	Predicted	C2CD5	Validated	TEAD1	Predicted
	AUTS2	Validated	PVR	Predicted	TANGO2	Predicted	SLC5A3	Predicted	PI4K2A	Predicted	C6orf62	Validated	TEF	Predicted
	BCOR	Validated	RAB11FIP4	Predicted	TCTA	Predicted	SLC6A6	Predicted	PIGQ	Predicted	C6orf99	Validated	TFCP2L1	Predicted
	BMPER	Validated	RAB6B	Predicted	TMEM208	Predicted	SLIT1	Predicted	PIK3R3	Predicted	CADM1	Validated	TGFBR1	Predicted
	BOP1	Validated	RBFOX3	Predicted	TMEM25	Predicted	SMARCC1	Predicted	PLXDC1	Predicted	CASP9	Validated	TMEM109	Predicted
	BRD2	Validated	RGAG4	Predicted	TMEM63C	Predicted	SOCS3	Predicted	PLXNA2	Predicted	CCDC14	Validated	TNS3	Predicted
	BSCL2	Validated	RIMS3	Predicted	TRNP1	Predicted	SRCIN1	Predicted	PNPLA5	Predicted	CCDC57	Validated	TRAF1	Predicted
	BTF3	Validated	SBK1	Predicted	TRPM2	Predicted	SRCRB4D	Predicted	PPM1F	Predicted	CD4	Validated	TRIB3	Predicted
	C11orf30	Validated	SCN2B	Predicted	TTLL12	Predicted	SRL	Predicted	PPP1R16B	Predicted	CD40	Validated	TTLL4	Predicted
	C11orf68	Validated	SEC14L5	Predicted	TUSC5	Predicted	SV2B	Predicted	PPP1R3D	Predicted	CDC123	Validated	TULP1	Predicted
	C11orf84	Validated	SEPT3	Predicted	UBFD1	Predicted	SYNGR1	Predicted	PPP2R5B	Predicted	CDC23	Validated	UBE3C	Predicted
	C12orf68	Validated	SETD7	Predicted	UBL4A	Predicted	SZT2	Predicted	PRKAB1	Predicted	CDCA8	Validated	UNC119B	Predicted
	C19orf54	Validated	SH3PXD2B	Predicted	VAV1	Predicted	TATDN2	Predicted	PRKCG	Predicted	CDK17	Validated	UTP15	Predicted
	C1orf109	Validated	SLC36A1	Predicted	VPS37D	Predicted	TBL1X	Predicted	PRSS38	Predicted	CELSR3	Validated	VAMP3	Predicted
	C1orf43	Validated	SLC38A2	Predicted	WASF2	Predicted	TBXA2R	Predicted	PTGFRN	Predicted	CENPN	Validated	WBSCR17	Predicted
	C22orf29	Validated	SLC39A5	Predicted	ZBTB39	Predicted	TGFBR3	Predicted	PTPN1	Predicted	CERS1	Validated	ZNF449	Predicted
	C6orf120	Validated	SLC48A1	Predicted	ZCCHC24	Predicted	TMEM104	Predicted	PTPN18	Predicted	CHAC1	Validated	ZNF592	Predicted
	C6orf62	Validated	SLC9A1	Predicted	ZFP3	Predicted	TMEM115	Predicted	PURB	Predicted	CIRH1A	Validated	NACC1	Predicted - Validated
	C9orf156	Validated	SLC9A5	Predicted	ZNF319	Predicted	TMEM132E	Predicted	PVALB	Predicted	CLCC1	Validated	RASL10B	Predicted - Validated
	CA8	Validated	SLCO2A1	Predicted	ZNF609	Predicted	TMEM222	Predicted	PVRL1	Predicted	CLIP1	Validated	ACVR2A	Validated
	CAMK2D	Validated	SNX30	Predicted	AAR2	Predicted - Validated	TMEM63C	Predicted	RAB11FIP4	Predicted	CLPTM1	Validated	ANKRD33B	Validated
	CANX	Validated	SOX11	Predicted	ADCY1	Predicted - Validated	TMEM8A	Predicted	RAB34	Predicted	CMSS1	Validated	ARSK	Validated
	CAPNS1	Validated	STARD7	Predicted	ANKRD52	Predicted - Validated	TMIE	Predicted	RAB3B	Predicted	COLGALT1	Validated	ATP6AP1	Validated
	CC2D2A	Validated	STAT5B	Predicted	ATP9A	Predicted - Validated	TNFSF4	Predicted	RAB3D	Predicted	COPB2	Validated	BAX	Validated
	CCND2	Validated	STK40	Predicted	BAI1	Predicted - Validated	TP53INP2	Predicted	RAB7A	Predicted	COX16	Validated	BBC3	Validated
	CCNK	Validated	STRIP1	Predicted	CBX2	Predicted - Validated	TRERF1	Predicted	RAPGEFL1	Predicted	CPSF2	Validated	BCL2L11	Validated
	CCRN4L	Validated	STX6	Predicted	CYTH4	Predicted - Validated	TSPAN1	Predicted	RASL10B	Predicted	CRAMP1L	Validated	BRD2	Validated
	CCSER2	Validated	SYPL2	Predicted	DESI1	Predicted - Validated	TSPAN9	Predicted	RBM15B	Predicted	CRIPT	Validated	C11orf58	Validated
	CCT4	Validated	TANGO6	Predicted	ERF	Predicted - Validated	TTC7A	Predicted	RGAG4	Predicted	DCTN4	Validated	CDK6	Validated
	CCT6A	Validated	TBC1D13	Predicted	FADS6	Predicted - Validated	UBALD2	Predicted	RGMA	Predicted	DCUN1D2	Validated	CENPBD1	Validated
	CD200R1	Validated	TECPR2	Predicted	FAM168B	Predicted - Validated	USP7	Predicted	RGS16	Predicted	DDX3X	Validated	CLASP1	Validated
	CD3EAP	Validated	TIMP3	Predicted	GDE1	Predicted - Validated	VANGL1	Predicted	S100A10	Predicted	DENND5B	Validated	CNOT8	Validated
	CDC25B	Validated	TRAK2	Predicted	GDF11	Predicted - Validated	VSTM2L	Predicted	SBK1	Predicted	DESI1	Validated	CRLF3	Validated
	CDC27	Validated	TREML2	Predicted	GTPBP1	Predicted - Validated	WASF2	Predicted	SCN1B	Predicted	DIS3	Validated	CRY2	Validated
	CDK16	Validated	TTC7A	Predicted	ICMT	Predicted - Validated	XKR7	Predicted	SCN2B	Predicted	DOCK3	Validated	CSNK2A1	Validated
	CDKN1A	Validated	TXLNA	Predicted	ITPKB	Predicted - Validated	ZC3H7B	Predicted	SCRT2	Predicted	DPP9	Validated	CSRNP3	Validated
	CDKN2A	Validated	UBE2Z	Predicted	KAT2A	Predicted - Validated	ZCCHC24	Predicted	SEPT3	Predicted	DSP	Validated	DARS2	Validated
	CHCHD6	Validated	UBL4A	Predicted	KDM6B	Predicted - Validated	ZFAND3	Predicted	SH3BP5L	Predicted	ECE1	Validated	DRD1	Validated
	CHRM3	Validated	USP24	Predicted	MNT	Predicted - Validated	ZFP36L2	Predicted	SH3GL1	Predicted	EEA1	Validated	FAM208B	Validated
	CHTF8	Validated	VASH1	Predicted	NACC1	Predicted - Validated	ZNF282	Predicted	SH3PXD2B	Predicted	EMP1	Validated	FAS	Validated
	CHTOP	Validated	WDR92	Predicted	NCS1	Predicted - Validated	ZNF445	Predicted	SLC27A4	Predicted	ENSA	Validated	FEM1A	Validated
	CLTA	Validated	ZBTB4	Predicted	NEURL	Predicted - Validated	ZNF513	Predicted	SLC36A1	Predicted	EPGN	Validated	FUT2	Validated
	CNEP1R1	Validated	ZC3H7B	Predicted	NTN1	Predicted - Validated	ZNF664	Predicted	SLC7A1	Predicted	ETF1	Validated	GADD45A	Validated
	COG7	Validated	ZCCHC24	Predicted	OTUD7B	Predicted - Validated	ANKRD52	Predicted - Validated	SLC9A1	Predicted	FAF2	Validated	GNL3L	Validated
	COX6B1	Validated	ZNF280B	Predicted	PITPNA	Predicted - Validated	APC2	Predicted - Validated	SLIT1	Predicted	FAM13B	Validated	GPCPD1	Validated
	CRTAP	Validated	ZNF609	Predicted	RPL13A	Predicted - Validated	BRSK1	Predicted - Validated	SNAI1	Predicted	FAM208B	Validated	GRAP2	Validated
	CSF1	Validated	ABCG2	Predicted - Validated	SREBF2	Predicted - Validated	BTG2	Predicted - Validated	SORCS2	Predicted	FAM217B	Validated	GSS	Validated
	CSRP1	Validated	H2AFX	Predicted - Validated	SRF	Predicted - Validated	C9orf170	Predicted - Validated	SOX1	Predicted	FAM46A	Validated	HIST1H2AC	Validated
	CTNNA1	Validated	SLX4	Predicted - Validated	TGFBR1	Predicted - Validated	CFL1	Predicted - Validated	SOX10	Predicted	FAM65A	Validated	HMGN2	Validated
	CTPS1	Validated	ABT1	Validated	TMEM120B	Predicted - Validated	CHD4	Predicted - Validated	SOX11	Predicted	FBXW2	Validated	HNRNPAB	Validated
	CTSK	Validated	ADNP	Validated	TTC38	Predicted - Validated	CMTM4	Predicted - Validated	SOX12	Predicted	FEM1B	Validated	HOXA13	Validated
	CTTN	Validated	AEBP2	Validated	TTYH3	Predicted - Validated	COL1A1	Predicted - Validated	SOX9	Predicted	FGFR1OP	Validated	HOXB3	Validated
	CXADR	Validated	ALDH1B1	Validated	VANGL1	Predicted - Validated	DHCR24	Predicted - Validated	SP1	Predicted	FOXP1	Validated	IER3IP1	Validated
	CXCL8	Validated	ANGEL1	Validated	ZER1	Predicted - Validated	DLG4	Predicted - Validated	SPOCK1	Predicted	FYCO1	Validated	JAK3	Validated
	CYB5D1	Validated	APP	Validated	AAK1	Validated	EMP1	Predicted - Validated	SPRYD3	Predicted	G3BP1	Validated	KBTBD12	Validated
	CYP1A1	Validated	ARHGEF2	Validated	AARS	Validated	FBXL19	Predicted - Validated	SPSB4	Predicted	G3BP2	Validated	KIAA1143	Validated
	DAB2	Validated	ARHGEF25	Validated	ABCC10	Validated	GATAD2B	Predicted - Validated	SRF	Predicted	GAN	Validated	MACROD2	Validated
	DCAF8	Validated	ARL6IP1	Validated	ABCF1	Validated	GPD1	Predicted - Validated	SRSF6	Predicted	GDA	Validated	MAT2A	Validated
	DDX17	Validated	ATRAID	Validated	ABI2	Validated	IGF1R	Predicted - Validated	ST8SIA2	Predicted	GDF2	Validated	MDM2	Validated
	DDX27	Validated	BACE1	Validated	ABLIM1	Validated	IGF2BP1	Predicted - Validated	ST8SIA3	Predicted	GID8	Validated	MIEF1	Validated
	DGKE	Validated	BAZ2A	Validated	ACIN1	Validated	MEF2D	Predicted - Validated	STAC2	Predicted	GLCE	Validated	MTFP1	Validated
	DHRS11	Validated	BCOR	Validated	ACSL3	Validated	MFSD6	Predicted - Validated	STX12	Predicted	GLIPR1	Validated	NANOS1	Validated
	DICER1	Validated	BSG	Validated	ACTB	Validated	MRPL49	Predicted - Validated	STX1B	Predicted	GPBP1L1	Validated	NDUFB5	Validated
	DNAJC8	Validated	BTBD10	Validated	ACTG1	Validated	NACC1	Predicted - Validated	STX3	Predicted	GPSM1	Validated	NR2C2	Validated
	DOCK1	Validated	BTG3	Validated	ACTR1A	Validated	NFE2L1	Predicted - Validated	SUFU	Predicted	GXYLT1	Validated	OPA3	Validated
	DONSON	Validated	C6orf47	Validated	ADAMTS5	Validated	POU3F2	Predicted - Validated	SV2A	Predicted	H3F3B	Validated	OSMR	Validated
	DSEL	Validated	CBX4	Validated	ADAMTSL5	Validated	RAP2B	Predicted - Validated	SVEP1	Predicted	HBP1	Validated	P2RY13	Validated
	DUS2	Validated	CBX6	Validated	ADARB1	Validated	SIX5	Predicted - Validated	SYP	Predicted	HIGD2A	Validated	PDE4A	Validated
	DYNC1H1	Validated	CD44	Validated	ADCY3	Validated	STC2	Predicted - Validated	TAL1	Predicted	HNRNPH1	Validated	PDLIM1	Validated
	DYRK1B	Validated	CDC42EP1	Validated	ADCY9	Validated	STX3	Predicted - Validated	TBC1D20	Predicted	HPGD	Validated	PIGR	Validated
	E2F4	Validated	CEP164	Validated	ADD1	Validated	VANGL2	Predicted - Validated	TBC1D25	Predicted	ID4	Validated	PKD1	Validated
	EBF3	Validated	COPS3	Validated	ADNP2	Validated	WDFY1	Predicted - Validated	TBL1X	Predicted	IGF1R	Validated	PKDREJ	Validated
	EDC3	Validated	COPS6	Validated	ADRA2C	Validated	ZNF324	Predicted - Validated	TBX2	Predicted	IGSF3	Validated	PLCG2	Validated
	EDF1	Validated	DCDC2	Validated	ADRBK1	Validated	AAMP	Validated	TCEB3	Predicted	ITGB8	Validated	POLR3D	Validated
	EEF1A1	Validated	DDX56	Validated	AFAP1	Validated	AARS	Validated	TEF	Predicted	ITPK1	Validated	POU2F2	Validated
	EEF1D	Validated	DIAPH1	Validated	AGRN	Validated	ABCC1	Validated	TFE3	Predicted	KCNAB2	Validated	PPIL1	Validated
	EEF2	Validated	DNAJA3	Validated	AHNAK	Validated	ABCC8	Validated	THRA	Predicted	KIAA0141	Validated	PRRT2	Validated
	EGLN1	Validated	DYNLL1	Validated	AHSA1	Validated	ACACA	Validated	THSD4	Predicted	KIF5C	Validated	PRY	Validated
	EIF4ENIF1	Validated	EFCAB1	Validated	AKAP10	Validated	ACADVL	Validated	TIMP2	Predicted	KIFC3	Validated	PRY2	Validated
	EIF5A	Validated	EHHADH	Validated	AKAP8	Validated	ACAP3	Validated	TIMP3	Predicted	KLHDC10	Validated	PSAT1	Validated
	EME2	Validated	ETV3	Validated	AKIRIN1	Validated	ACTR1B	Validated	TMEM104	Predicted	KLHL20	Validated	PSME3	Validated
	EPRS	Validated	EWSR1	Validated	AKT1	Validated	ACVR2B	Validated	TMEM109	Predicted	KLHL42	Validated	RAB15	Validated
	ERCC1	Validated	EZR	Validated	AKT2	Validated	ADARB1	Validated	TMEM63C	Predicted	KMT2A	Validated	RABGAP1	Validated
	ERCC6	Validated	FAM212B	Validated	AMBRA1	Validated	ADRA2B	Validated	TNFRSF1B	Predicted	LDHA	Validated	RAI1	Validated
	ERO1L	Validated	FGF3	Validated	AMDHD2	Validated	AGAP2	Validated	TOR1A	Predicted	LDLR	Validated	RORA	Validated
	ETV6	Validated	FKBP4	Validated	ANGEL1	Validated	AHNAK	Validated	TOR4A	Predicted	LMBRD2	Validated	RPL10	Validated
	EZH2	Validated	FKBP5	Validated	ANKRD13D	Validated	AK2	Validated	TP53INP2	Predicted	LRRC16A	Validated	SAPCD2	Validated
	FAM102A	Validated	GCN1L1	Validated	ANLN	Validated	AK4	Validated	TP73	Predicted	LRRFIP1	Validated	SERBP1	Validated
	FAM120A	Validated	GDI2	Validated	ANXA11	Validated	ALG1	Validated	TRAM2	Predicted	MACROD2	Validated	SF3B1	Validated
	FAM134C	Validated	GMEB2	Validated	ANXA7	Validated	AMER1	Validated	TRIO	Predicted	MAP1B	Validated	SFRP1	Validated
	FAM20B	Validated	GMPPB	Validated	AOC2	Validated	ANAPC2	Validated	TSPAN9	Predicted	MAP4	Validated	SIGLEC9	Validated
	FAM214A	Validated	GTPBP2	Validated	AP1S1	Validated	ANO6	Validated	TTL	Predicted	MAPK14	Validated	SMIM14	Validated
	FAM219B	Validated	HIF1AN	Validated	AP2A1	Validated	ANP32A	Validated	TYRO3	Predicted	MARCH4	Validated	SNX4	Validated
	FAM46C	Validated	HIST1H2AG	Validated	AP2A2	Validated	AP2A1	Validated	UBASH3B	Predicted	MBD4	Validated	SRRM2	Validated
	FAT1	Validated	HIST1H4D	Validated	AP2B1	Validated	APH1A	Validated	UBE2O	Predicted	MDN1	Validated	TCEAL1	Validated
	FAT3	Validated	HIST2H4B	Validated	AP3D1	Validated	APLN	Validated	UBL4B	Predicted	MET	Validated	TFAP2C	Validated
	FBXL16	Validated	HMGB1	Validated	APBB1	Validated	APOL2	Validated	UNC13D	Predicted	METTL20	Validated	TFF1	Validated
	FGFR1	Validated	HNRNPF	Validated	APLP2	Validated	APP	Validated	VASH1	Predicted	MKNK2	Validated	TMED5	Validated
	FKBP14	Validated	HNRNPK	Validated	APOL6	Validated	ARFRP1	Validated	VAT1	Predicted	MLK4	Validated	TMED9	Validated
	FKBP15	Validated	HNRNPL	Validated	APOPT1	Validated	ARGFX	Validated	WFDC12	Predicted	MLXIP	Validated	TMEM101	Validated
	FN1	Validated	HSDL2	Validated	APPL2	Validated	ARHGAP21	Validated	WNT7B	Predicted	MRE11A	Validated	TMEM8A	Validated
	FOXO3	Validated	HSPA1B	Validated	ARAF	Validated	ARHGDIA	Validated	XPC	Predicted	MRPS27	Validated	TNFRSF10D	Validated
	FZR1	Validated	IRAK1	Validated	ARF3	Validated	ARHGEF10	Validated	ZCCHC24	Predicted	MSH6	Validated	TP53	Validated
	GADD45B	Validated	IVNS1ABP	Validated	ARHGAP12	Validated	ARHGEF17	Validated	ZER1	Predicted	MSL2	Validated	TP53I3	Validated
	GAN	Validated	KATNB1	Validated	ARHGAP17	Validated	ARID1B	Validated	ZFAND3	Predicted	MTF2	Validated	TPM4	Validated
	GAPDH	Validated	KCNK6	Validated	ARHGEF1	Validated	ARL8A	Validated	ZIC1	Predicted	MTMR2	Validated	TRIM2	Validated
	GATAD2B	Validated	LENG9	Validated	ARID1A	Validated	ATHL1	Validated	ZIC4	Predicted	MTR	Validated	TRIM72	Validated
	GBA2	Validated	LPCAT3	Validated	ARL6IP5	Validated	ATN1	Validated	ZNF445	Predicted	MYO1B	Validated	TRUB2	Validated
	GGPS1	Validated	LPHN1	Validated	ARL8A	Validated	ATXN1	Validated	ZNF592	Predicted	MYPOP	Validated	TXNRD1	Validated
	GLUL	Validated	MAP4	Validated	ARPP19	Validated	ATXN1L	Validated	ZNF609	Predicted	NAV1	Validated	VEGFA	Validated
	GNB2L1	Validated	MED13L	Validated	ARSD	Validated	ATXN3	Validated	ZNF827	Predicted	NCALD	Validated	ZNF223	Validated
	GOLGA2	Validated	MED18	Validated	ASNS	Validated	AUTS2	Validated	ZNRF1	Predicted	NCBP1	Validated	ZNF445	Validated
	GOLGA4	Validated	MKI67	Validated	ASXL1	Validated	B2M	Validated	BAZ2A	Predicted - Validated	NCOA2	Validated	ZNF502	Validated
	GOSR2	Validated	MMP16	Validated	ATF3	Validated	B4GALT7	Validated	DCAF7	Predicted - Validated	NME3	Validated	ZNF69	Validated
	GPI	Validated	MRFAP1	Validated	ATF4	Validated	BCL2L1	Validated	ENG	Predicted - Validated	NOP9	Validated	ZNF814	Validated
	GPR157	Validated	MTFP1	Validated	ATF7	Validated	BCL2L11	Validated	HIVEP3	Predicted - Validated	NPC1	Validated
	GPR98	Validated	NDUFA1	Validated	ATG16L1	Validated	BCL2L2	Validated	PLXNA4	Predicted - Validated	NR3C1	Validated
	GRHL1	Validated	NDUFV3	Validated	ATP1A2	Validated	BCOR	Validated	SLC6A8	Predicted - Validated	NR4A1	Validated
	GRINA	Validated	NSUN7	Validated	ATP2A1	Validated	BCORL1	Validated	SRCIN1	Predicted - Validated	NT5DC3	Validated
	GRPEL1	Validated	NUP214	Validated	ATP5B	Validated	BGN	Validated	SUV39H1	Predicted - Validated	NUCKS1	Validated
	HAND1	Validated	ORMDL1	Validated	ATP5J	Validated	BLOC1S5-TXNDC5	Validated	SYNGR1	Predicted - Validated	OLFM4	Validated
	HECTD4	Validated	OTUD5	Validated	ATP8B2	Validated	BNIP1	Validated	TMEM8A	Predicted - Validated	PCCA	Validated
	HES1	Validated	PIKFYVE	Validated	ATRX	Validated	BRD2	Validated	TXLNA	Predicted - Validated	PCNXL4	Validated
	HEXIM1	Validated	PKM	Validated	ATXN2L	Validated	BSDC1	Validated	UNC119B	Predicted - Validated	PHF3	Validated
	HIC2	Validated	POLR2I	Validated	AURKAIP1	Validated	BTBD10	Validated	ZFHX3	Predicted - Validated	PHGDH	Validated
	HIF1AN	Validated	POLR3G	Validated	AZIN1	Validated	BTBD2	Validated	ABHD10	Validated	PITPNA	Validated
	HILPDA	Validated	POM121	Validated	B4GALT5	Validated	C10orf10	Validated	ACTA2	Validated	PLAGL2	Validated
	HIPK2	Validated	PTPRJ	Validated	BACH2	Validated	C11orf30	Validated	ADAMTS1	Validated	PLCG1	Validated
	HIST1H2BC	Validated	RAD51	Validated	BAG6	Validated	C15orf40	Validated	AGPAT3	Validated	PPT1	Validated
	HIST1H2BD	Validated	RALGAPB	Validated	BAX	Validated	C15orf62	Validated	AHNAK	Validated	PRCC	Validated
	HIST1H2BF	Validated	RCBTB1	Validated	BCL2L11	Validated	C17orf51	Validated	ALDOA	Validated	PRRC2C	Validated
	HIST1H2BO	Validated	RNASEH2B	Validated	BCL9	Validated	C17orf85	Validated	ALPI	Validated	PUM2	Validated
	HIST2H2BE	Validated	RPL36A	Validated	BCL9L	Validated	C19orf68	Validated	ANP32B	Validated	PYCR2	Validated
	HIST2H2BF	Validated	RPL5	Validated	BOK	Validated	C1QBP	Validated	AP1G1	Validated	RAB21	Validated
	HLA-A	Validated	RPS2	Validated	BRD1	Validated	C1RL	Validated	ARF6	Validated	RALGPS1	Validated
	HLA-E	Validated	RPS9	Validated	BRE	Validated	C5orf28	Validated	ARHGAP18	Validated	RBM12B	Validated
	HMGA1	Validated	RRP12	Validated	BRPF1	Validated	C6orf48	Validated	ARHGDIA	Validated	RBM22	Validated
	HNRNPF	Validated	SCAMP2	Validated	BTG1	Validated	C7orf43	Validated	ATG2A	Validated	RCC1	Validated
	HNRNPUL1	Validated	SCD	Validated	BTG2	Validated	C7orf55-LUC7L2	Validated	ATP6AP1	Validated	RCOR3	Validated
	HOXA6	Validated	SERBP1	Validated	C10orf88	Validated	C9orf78	Validated	ATXN7L3	Validated	RELT	Validated
	HP1BP3	Validated	SFRP1	Validated	C11orf95	Validated	CACUL1	Validated	ATXN7L3B	Validated	RER1	Validated
	HSP90AB1	Validated	SKA1	Validated	C12orf65	Validated	CADM1	Validated	B4GALNT4	Validated	ROBO1	Validated
	HSPA1A	Validated	SLC25A40	Validated	C14orf166	Validated	CAMKK1	Validated	BCL11A	Validated	RPL28	Validated
	HSPA1B	Validated	SLC25A44	Validated	C15orf39	Validated	CAMSAP2	Validated	BCL2L2	Validated	RPS21	Validated
	ICAM1	Validated	SLC7A1	Validated	C19orf10	Validated	CAPZB	Validated	BCL3	Validated	RPS6KB1	Validated
	ICE1	Validated	SMARCE1	Validated	C19orf48	Validated	CBX6	Validated	BCL7A	Validated	RSRC2	Validated
	IGF1R	Validated	SMC1A	Validated	C19orf55	Validated	CCDC127	Validated	BHLHE40	Validated	SAMD1	Validated
	IKBKAP	Validated	SNAPIN	Validated	C1QTNF6	Validated	CCDC171	Validated	BRSK2	Validated	SAPCD2	Validated
	IL20RB	Validated	SNX12	Validated	C20orf144	Validated	CCDC38	Validated	C1orf229	Validated	SAR1A	Validated
	IRF1	Validated	SPEN	Validated	C21orf33	Validated	CCDC47	Validated	C20orf27	Validated	SEC23IP	Validated
	ISG20L2	Validated	SPINT3	Validated	C21orf91	Validated	CCDC82	Validated	CACNA2D2	Validated	SEC63	Validated
	ITCH	Validated	STT3A	Validated	C2orf15	Validated	CCDC9	Validated	CAD	Validated	SEL1L3	Validated
	ITSN1	Validated	SYNE3	Validated	C4orf3	Validated	CCND1	Validated	CALR	Validated	SEPT7	Validated
	KAT6A	Validated	SZRD1	Validated	C5orf24	Validated	CCNL2	Validated	CALU	Validated	SERPINB1	Validated
	KCNH1	Validated	TCERG1	Validated	C6orf106	Validated	CDC123	Validated	CAMK2A	Validated	SETD1A	Validated
	KCTD21	Validated	TMEM33	Validated	C7orf43	Validated	CDC6	Validated	CAPN15	Validated	SH2D6	Validated
	KDM2A	Validated	TMOD3	Validated	C9orf47	Validated	CDR2	Validated	CASKIN1	Validated	SIRT1	Validated
	KDM5B	Validated	TOMM40	Validated	C9orf69	Validated	CEBPG	Validated	CASZ1	Validated	SLAIN2	Validated
	KIAA1279	Validated	TYW3	Validated	CABIN1	Validated	CELF1	Validated	CC2D1B	Validated	SLC35A3	Validated
	KIF3B	Validated	UBE2O	Validated	CACNG8	Validated	CHCHD2	Validated	CCDC106	Validated	SLC39A14	Validated
	KLHL23	Validated	UBTF	Validated	CAD	Validated	CHD7	Validated	CCND1	Validated	SLC7A6	Validated
	KMT2A	Validated	UGCG	Validated	CALCOCO2	Validated	CIAPIN1	Validated	CCNI	Validated	SLIRP	Validated
	KMT2D	Validated	UNK	Validated	CAMK2G	Validated	CKAP4	Validated	CDC25B	Validated	SMAD4	Validated
	KPNB1	Validated	VPS28	Validated	CAMTA1	Validated	CLCN2	Validated	CDC42EP1	Validated	SMC2	Validated
	LACTB2	Validated	VPS53	Validated	CAPN15	Validated	CLK2	Validated	CDC42EP4	Validated	SP4	Validated
	LCA5	Validated	VWA5A	Validated	CAPNS1	Validated	CLN6	Validated	CEP170	Validated	SPEN	Validated
	LENG8	Validated	YWHAQ	Validated	CARF	Validated	CLTC	Validated	CERCAM	Validated	SPHK2	Validated
	LGALS1	Validated			CBWD1	Validated	CNTFR	Validated	CHD6	Validated	SPRTN	Validated
	LGALS3BP	Validated			CBWD5	Validated	COL4A2	Validated	CIAPIN1	Validated	SRRM2	Validated
	LMNA	Validated			CBWD6	Validated	COL6A2	Validated	COPZ1	Validated	SRSF3	Validated
	LMO4	Validated			CBX5	Validated	COPA	Validated	CORO1C	Validated	ST6GALNAC6	Validated
	LONP1	Validated			CBX6	Validated	CORO2A	Validated	COX5B	Validated	STX16	Validated
	LRP3	Validated			CBX8	Validated	COX6C	Validated	CRIPT	Validated	SYPL1	Validated
	LRRC40	Validated			CC2D1A	Validated	CPSF7	Validated	CST3	Validated	SYT16	Validated
	LSAMP	Validated			CCDC142	Validated	CTB-50L17.10	Validated	CST9	Validated	TAB2	Validated
	LTBP1	Validated			CCNT1	Validated	CTDNEP1	Validated	CTDNEP1	Validated	TBCD	Validated
	LYPLA2	Validated			CD151	Validated	CTPS1	Validated	CTSB	Validated	TERF2	Validated
	LZTS2	Validated			CD248	Validated	CUL4B	Validated	CYTH2	Validated	TFAM	Validated
	MACF1	Validated			CD2BP2	Validated	CYB5R3	Validated	DAZAP2	Validated	TIAM1	Validated
	MAK16	Validated			CD59	Validated	CYFIP1	Validated	DLGAP4	Validated	TM4SF20	Validated
	MAP1S	Validated			CDAN1	Validated	CYTH3	Validated	DNAJC6	Validated	TMED1	Validated
	MAPK7	Validated			CDCA4	Validated	DAG1	Validated	DNMBP	Validated	TMEM130	Validated
	MAPK8IP2	Validated			CDHR3	Validated	DAPP1	Validated	DUSP5	Validated	TMF1	Validated
	MARK2	Validated			CDIPT	Validated	DDIT4	Validated	EIF2S3	Validated	TNFRSF10B	Validated
	MARS	Validated			CDK12	Validated	DDX39B	Validated	EIF5AL1	Validated	TTC8	Validated
	MAT2A	Validated			CDK5R2	Validated	DDX3X	Validated	ELOVL5	Validated	TTK	Validated
	MAZ	Validated			CDK6	Validated	DDX54	Validated	EMP1	Validated	UBE3B	Validated
	MBNL1	Validated			CDKN2D	Validated	DFFA	Validated	ERBB2	Validated	UROS	Validated
	MCM10	Validated			CDKN3	Validated	DGCR6L	Validated	FAM167B	Validated	USP40	Validated
	MCM4	Validated			CENPF	Validated	DGKQ	Validated	FAM83A	Validated	VASH2	Validated
	MDM2	Validated			CENPO	Validated	DHPS	Validated	FBLN1	Validated	VEZT	Validated
	MED21	Validated			CEP112	Validated	DLD	Validated	FBN1	Validated	VIM	Validated
	MEF2D	Validated			CEP44	Validated	DLX4	Validated	FBRS	Validated	VPS4B	Validated
	MIDN	Validated			CFL1	Validated	DMD	Validated	FHL2	Validated	WBSCR27	Validated
	MIEF1	Validated			CHIC1	Validated	DMPK	Validated	FLOT2	Validated	WDR6	Validated
	MLEC	Validated			CHMP7	Validated	DNMT1	Validated	FMNL3	Validated	XPO1	Validated
	MLF2	Validated			CHSY1	Validated	DOCK9	Validated	FXR2	Validated	YAE1D1	Validated
	MLH3	Validated			CHTF8	Validated	DOT1L	Validated	GFER	Validated	ZC3H14	Validated
	MPP2	Validated			CIAO1	Validated	DUSP2	Validated	GLRX3	Validated	ZDHHC20	Validated
	MRPS35	Validated			CKAP5	Validated	DUSP7	Validated	HECTD3	Validated	ZFAND6	Validated
	MSL2	Validated			CLDN10	Validated	DYNC1H1	Validated	HERC2	Validated	ZIC5	Validated
	MSRB1	Validated			CLEC16A	Validated	DYNLL2	Validated	HIST1H2BD	Validated	ZNF275	Validated
	MT-ATP6	Validated			CLN6	Validated	DYRK1A	Validated	HIVEP2	Validated	ZNF326	Validated
	MT-CO2	Validated			CLOCK	Validated	EDEM1	Validated	HNRNPUL1	Validated	ZNF451	Validated
	MT-CO3	Validated			CLSTN1	Validated	EEF1A1	Validated	HS6ST3	Validated	ZNF460	Validated
	MT-ND2	Validated			CNP	Validated	EEF1D	Validated	ICAM1	Validated	ZNF644	Validated
	MT-ND4	Validated			COASY	Validated	EIF2B5	Validated	IER5	Validated	ZNF711	Validated
	MT-ND5	Validated			COCH	Validated	EIF3B	Validated	IGF2BP3	Validated	ZNF791	Validated
	MT2A	Validated			COL1A2	Validated	EIF3D	Validated	IGFBP7	Validated	ZNF800	Validated
	MTA3	Validated			COL4A1	Validated	EIF4A1	Validated	IL17RB	Validated	ZNRF2	Validated
	MYO19	Validated			COL5A2	Validated	EIF4E2	Validated	ITGA5	Validated
	NA	Validated			COL6A1	Validated	EIF4G1	Validated	ITGB3	Validated
	NAA11	Validated			COL6A2	Validated	ELAVL1	Validated	JMJD4	Validated
	NAA30	Validated			COPS3	Validated	ELF3	Validated	JUND	Validated
	NARS	Validated			COTL1	Validated	ELMOD2	Validated	KDM2A	Validated
	NAT14	Validated			COX7C	Validated	EMC10	Validated	KLHL38	Validated
	NDE1	Validated			CPSF7	Validated	EME2	Validated	KMT2A	Validated
	NDRG1	Validated			CREBRF	Validated	ENO1	Validated	KMT2D	Validated
	NDST1	Validated			CSF3	Validated	EPOR	Validated	KPNA1	Validated
	NDUFA5	Validated			CTC1	Validated	ERF	Validated	KRT8	Validated
	NFE2L2	Validated			CTDNEP1	Validated	EXOSC2	Validated	KRT80	Validated
	NISCH	Validated			CTDSP1	Validated	FAM118A	Validated	LGSN	Validated
	NME4	Validated			CTNNB1	Validated	FAM135A	Validated	LRRC41	Validated
	NOB1	Validated			CTNND1	Validated	FAM135B	Validated	LRRC8A	Validated
	NOLC1	Validated			CUEDC2	Validated	FAM168B	Validated	LY6E	Validated
	NOM1	Validated			CYTH2	Validated	FAM213A	Validated	MACROD2	Validated
	NONO	Validated			DCLRE1B	Validated	FAM46C	Validated	MBD4	Validated
	NOP2	Validated			DDB1	Validated	FAM49B	Validated	MBD6	Validated
	NPM1	Validated			DDIT4	Validated	FASN	Validated	MDM4	Validated
	NPTX1	Validated			DDX17	Validated	FBLIM1	Validated	MED28	Validated
	NSD1	Validated			DDX21	Validated	FBN2	Validated	MEN1	Validated
	NSMF	Validated			DDX3Y	Validated	FBRS	Validated	MKNK2	Validated
	NUDC	Validated			DDX49	Validated	FBXO18	Validated	MNT	Validated
	NUP210	Validated			DDX56	Validated	FKBP10	Validated	MRPL34	Validated
	NXPE1	Validated			DDX6	Validated	FLNB	Validated	MTA1	Validated
	OIT3	Validated			DEF8	Validated	FOXH1	Validated	MTHFSD	Validated
	OSBPL9	Validated			DENND5B	Validated	FOXP1	Validated	MTMR12	Validated
	PABPN1	Validated			DEPDC1	Validated	FSD1	Validated	MYADM	Validated
	PBX1	Validated			DEPDC5	Validated	FSTL3	Validated	MYH9	Validated
	PBXIP1	Validated			DGKZ	Validated	FUBP1	Validated	NAA60	Validated
	PCGF2	Validated			DHX8	Validated	G3BP1	Validated	NACC2	Validated
	PELI1	Validated			DLX2	Validated	GABARAPL1	Validated	NAV1	Validated
	PHC3	Validated			DMAP1	Validated	GABBR1	Validated	NDC1	Validated
	PHGDH	Validated			DMPK	Validated	GAS1	Validated	NDEL1	Validated
	PIK3R2	Validated			DNMT3A	Validated	GAS6	Validated	NDRG3	Validated
	PITPNM2	Validated			DOHH	Validated	GBX1	Validated	NID1	Validated
	PKM	Validated			DPYSL4	Validated	GCDH	Validated	NSD1	Validated
	PLAA	Validated			DSCR4	Validated	GCH1	Validated	NTN1	Validated
	PLAGL2	Validated			DUSP5	Validated	GCN1L1	Validated	NUF2	Validated
	PLAT	Validated			DYNC2H1	Validated	GGA3	Validated	NUMB	Validated
	PLCXD1	Validated			DYNLL2	Validated	GIGYF1	Validated	OGT	Validated
	PLEC	Validated			E2F1	Validated	GIPC1	Validated	OLFML2A	Validated
	POGK	Validated			E2F2	Validated	GLYR1	Validated	PABPC4	Validated
	POLD2	Validated			EARS2	Validated	GNA12	Validated	PAX2	Validated
	POLG	Validated			EEF1D	Validated	GPN1	Validated	PCDH7	Validated
	POSTN	Validated			EFEMP1	Validated	GPNMB	Validated	PCK2	Validated
	POU2F1	Validated			EFNB2	Validated	GPSM1	Validated	PGAM4	Validated
	POU2F2	Validated			EGFR	Validated	GRAP2	Validated	PHF12	Validated
	PPP1R12C	Validated			EIF2S3	Validated	GRB10	Validated	PIN1	Validated
	PPP1R1A	Validated			EIF4A1	Validated	GSE1	Validated	PKD1	Validated
	PPRC1	Validated			EIF4A2	Validated	H3F3B	Validated	POFUT2	Validated
	PRDM4	Validated			EIF4A3	Validated	H3F3C	Validated	POU2F2	Validated
	PRKDC	Validated			EIF4EBP2	Validated	HDHD2	Validated	POU3F1	Validated
	PRPF8	Validated			EIF4G1	Validated	HELLS	Validated	PPP1R14A	Validated
	PRRC2A	Validated			EIF4G2	Validated	HERC2	Validated	PPP1R18	Validated
	PRRC2B	Validated			EMC10	Validated	HIC2	Validated	PRPF31	Validated
	PRRT3	Validated			EN2	Validated	HIST2H3A	Validated	PSMB5	Validated
	PSAP	Validated			ENTPD1	Validated	HMGCL	Validated	PTBP1	Validated
	PSPH	Validated			EPB41L2	Validated	HNRNPA0	Validated	PTGES	Validated
	PTMA	Validated			EPHA7	Validated	HNRNPA2B1	Validated	PTPRF	Validated
	PTMS	Validated			ERBB2	Validated	HNRNPF	Validated	RAF1	Validated
	PTP4A1	Validated			ERBB3	Validated	HNRNPK	Validated	RAI14	Validated
	PTP4A2	Validated			ERCC2	Validated	HOOK1	Validated	RALY	Validated
	PTTG1IP	Validated			ETS1	Validated	HOXA10	Validated	RANGAP1	Validated
	PUM1	Validated			ETV3	Validated	HOXA6	Validated	RBFOX2	Validated
	PVRL4	Validated			EXOC5	Validated	HOXB3	Validated	REPIN1	Validated
	PYGO1	Validated			EXOC6B	Validated	HOXB8	Validated	RFWD3	Validated
	QKI	Validated			EXOC7	Validated	HOXD9	Validated	RNF41	Validated
	RAB14	Validated			FAM104A	Validated	HSPA5	Validated	RPL10	Validated
	RABGAP1L	Validated			FAM126B	Validated	HYPK	Validated	RPL18A	Validated
	RAD23B	Validated			FAM168A	Validated	IBTK	Validated	RPLP1	Validated
	RAD54L2	Validated			FAM178A	Validated	IL1RL2	Validated	RPS14	Validated
	RAPGEFL1	Validated			FAM195A	Validated	ILF2	Validated	RXRA	Validated
	RBM20	Validated			FAM214B	Validated	INO80D	Validated	SAMD1	Validated
	RCSD1	Validated			FAM69B	Validated	INO80E	Validated	SAR1A	Validated
	RICTOR	Validated			FAM8A1	Validated	INPPL1	Validated	SC5D	Validated
	RNF6	Validated			FANCD2	Validated	IP6K1	Validated	SCAF11	Validated
	RP11-247C2.2	Validated			FASN	Validated	IP6K2	Validated	SCARF2	Validated
	RPAP1	Validated			FASTK	Validated	IRAK1	Validated	SCD	Validated
	RPF1	Validated			FAT1	Validated	IRF3	Validated	SH3PXD2A	Validated
	RPL15	Validated			FAT3	Validated	IRGQ	Validated	SHMT1	Validated
	RPL27A	Validated			FBL	Validated	IRS4	Validated	SIK1	Validated
	RPL8	Validated			FBXL19	Validated	ISG20L2	Validated	SIKE1	Validated
	RPLP1	Validated			FBXL22	Validated	ISYNA1	Validated	SKI	Validated
	RPP14	Validated			FBXL5	Validated	JMJD4	Validated	SLAMF7	Validated
	RPRD2	Validated			FBXO44	Validated	KBTBD13	Validated	SLC25A34	Validated
	RPUSD3	Validated			FBXW7	Validated	KCNC3	Validated	SLC29A1	Validated
	RUFY3	Validated			FCHSD1	Validated	KCNE1	Validated	SLC4A2	Validated
	RUNX1	Validated			FCHSD2	Validated	KCNJ1	Validated	SNTB1	Validated
	RUVBL1	Validated			FEM1A	Validated	KHNYN	Validated	SNTB2	Validated
	SACM1L	Validated			FHDC1	Validated	KIAA0284	Validated	SNX4	Validated
	SATB1	Validated			FHIT	Validated	KIAA1524	Validated	SPRED1	Validated
	SBF1	Validated			FIZ1	Validated	KIF1A	Validated	SREBF2	Validated
	SCN1B	Validated			FKBP10	Validated	KIFC1	Validated	SRRM2	Validated
	SDHB	Validated			FLII	Validated	KMT2A	Validated	STRN4	Validated
	SEC24B	Validated			FLNA	Validated	KMT2D	Validated	SUPT16H	Validated
	SEC24D	Validated			FLT4	Validated	KPNB1	Validated	SYNDIG1L	Validated
	SEC63	Validated			FOS	Validated	KSR2	Validated	SYTL3	Validated
	SEMA6D	Validated			FOXK1	Validated	LAMB2	Validated	TAGLN	Validated
	SENP1	Validated			FRS2	Validated	LARP1	Validated	TANGO2	Validated
	SENP3	Validated			FSTL1	Validated	LCN6	Validated	TJAP1	Validated
	SEPT7	Validated			FUS	Validated	LDHA	Validated	TMCC1	Validated
	SERPINB2	Validated			FUT11	Validated	LENG8	Validated	TMEM127	Validated
	SERTAD2	Validated			GAA	Validated	LGR5	Validated	TMPRSS5	Validated
	SET	Validated			GAPDH	Validated	LHFPL3	Validated	TNRC6B	Validated
	SETDB1	Validated			GATAD2B	Validated	LMF2	Validated	TOPBP1	Validated
	SETDB2	Validated			GCK	Validated	LNPEP	Validated	TRPC4AP	Validated
	SF3B4	Validated			GEMIN4	Validated	LOXL2	Validated	TUBA1C	Validated
	SGCB	Validated			GFER	Validated	LOXL3	Validated	TUBB2A	Validated
	SH3GL1	Validated			GFOD1	Validated	LRFN1	Validated	TUBB8	Validated
	SH3RF1	Validated			GFPT1	Validated	LRG1	Validated	TXNDC16	Validated
	SHROOM2	Validated			GGT7	Validated	LRIG1	Validated	U2AF2	Validated
	SHROOM4	Validated			GIGYF1	Validated	LRRC38	Validated	UBB	Validated
	SIAH2	Validated			GNAS	Validated	LSAMP	Validated	UST	Validated
	SIX4	Validated			GNB2	Validated	M6PR	Validated	WAC	Validated
	SKA3	Validated			GNPAT	Validated	MAD2L1BP	Validated	WDR73	Validated
	SLC10A7	Validated			GNPNAT1	Validated	MAD2L2	Validated	WHSC1	Validated
	SLC22A4	Validated			GOLGA8A	Validated	MAN2C1	Validated	WNK1	Validated
	SLC22A6	Validated			GOLGA8B	Validated	MANEA	Validated	WNT16	Validated
	SLC25A1	Validated			GPI	Validated	MAP7D1	Validated	ZBTB7B	Validated
	SLC30A10	Validated			GPR26	Validated	MARCH4	Validated	ZC3HAV1L	Validated
	SLC39A9	Validated			GRAMD4	Validated	MARCH7	Validated	ZFP36	Validated
	SLC6A9	Validated			GRIPAP1	Validated	MAZ	Validated	ZMAT5	Validated
	SLC7A5	Validated			GRSF1	Validated	MED16	Validated	ZNF616	Validated
	SMARCAL1	Validated			GSE1	Validated	MEF2A	Validated
	SMARCD1	Validated			GSK3B	Validated	MEPCE	Validated
	SMC4	Validated			GSS	Validated	MFI2	Validated
	SNRPC	Validated			GTF3C4	Validated	MFSD10	Validated
	SNRPD2	Validated			GUCD1	Validated	MFSD12	Validated
	SNX1	Validated			H3F3AP6	Validated	MFSD2B	Validated
	SNX29	Validated			HAUS8	Validated	MIDN	Validated
	SOGA1	Validated			HAX1	Validated	MINK1	Validated
	SOX4	Validated			HCFC1	Validated	MKI67	Validated
	SOX9	Validated			HDGF	Validated	MKNK2	Validated
	SPATA2	Validated			HES6	Validated	MOV10	Validated
	SPATS2	Validated			HIC1	Validated	MRC2	Validated
	SPI1	Validated			HIC2	Validated	MRPL20	Validated
	SPTAN1	Validated			HIPK1	Validated	MRPL37	Validated
	SRCAP	Validated			HIST1H1E	Validated	MRPS6	Validated
	SSPN	Validated			HIST1H2AD	Validated	MTMR1	Validated
	SSTR2	Validated			HIST1H2AG	Validated	MYADM	Validated
	STEAP3	Validated			HIST1H3A	Validated	MYBL2	Validated
	SUPT16H	Validated			HIST1H3B	Validated	MYO19	Validated
	TANGO6	Validated			HIST1H3C	Validated	MYPOP	Validated
	TBC1D20	Validated			HIST1H3D	Validated	MZT2A	Validated
	TBX15	Validated			HIST1H3E	Validated	NACC2	Validated
	TCERG1	Validated			HIST1H3I	Validated	NADK	Validated
	TCOF1	Validated			HIST1H3J	Validated	NAE1	Validated
	TFAP2A	Validated			HIST1H4C	Validated	NAMPTL	Validated
	TLE3	Validated			HIST1H4J	Validated	NARS	Validated
	TMBIM6	Validated			HIST2H3A	Validated	NCAPD3	Validated
	TMEM131	Validated			HIST2H3C	Validated	NCOA3	Validated
	TMEM233	Validated			HIST2H3D	Validated	NFATC3	Validated
	TMEM55B	Validated			HIST2H4B	Validated	NFIC	Validated
	TMEM63B	Validated			HLA-B	Validated	NFYA	Validated
	TMX2	Validated			HMCES	Validated	NFYC	Validated
	TNRC6B	Validated			HMGA1	Validated	NME4	Validated
	TOMM22	Validated			HNRNPF	Validated	NOTCH2	Validated
	TP53INP1	Validated			HNRNPH1	Validated	NPAS3	Validated
	TPGS2	Validated			HNRNPH2	Validated	NPDC1	Validated
	TRIB2	Validated			HNRNPH3	Validated	NPTX1	Validated
	TRIM65	Validated			HNRNPL	Validated	NR6A1	Validated
	TRIOBP	Validated			HNRNPM	Validated	NRARP	Validated
	TSC2	Validated			HNRNPUL1	Validated	NRAS	Validated
	TSKU	Validated			HNRNPUL2	Validated	NRBP1	Validated
	TTC12	Validated			HOXA3	Validated	NRL	Validated
	TTL	Validated			HOXC4	Validated	NSD1	Validated
	TTLL12	Validated			HPS1	Validated	NSMF	Validated
	TTPAL	Validated			HSP90AA1	Validated	NTN1	Validated
	TTYH3	Validated			HSPA1A	Validated	NUCKS1	Validated
	TUBA1B	Validated			HSPA1B	Validated	NUDT4	Validated
	TUBA1C	Validated			HSPA8	Validated	OAZ1	Validated
	TUBB4B	Validated			HSPD1	Validated	OGFOD3	Validated
	TXN2	Validated			IARS	Validated	OTUB1	Validated
	U2AF1	Validated			IDS	Validated	PAFAH1B1	Validated
	UBB	Validated			IER5	Validated	PALM2-AKAP2	Validated
	UBBP4	Validated			IGF2	Validated	PAQR8	Validated
	UBC	Validated			IGF2BP2	Validated	PARD6B	Validated
	UBFD1	Validated			IGFBP5	Validated	PCBD1	Validated
	UBR4	Validated			IL4R	Validated	PCED1A	Validated
	UGCG	Validated			ILF2	Validated	PCNXL4	Validated
	UNC5CL	Validated			INMT	Validated	PCSK5	Validated
	USP37	Validated			INPP5E	Validated	PCYT1A	Validated
	VARS	Validated			IPO7	Validated	PDCD11	Validated
	VCP	Validated			IREB2	Validated	PDXK	Validated
	VMP1	Validated			IRGQ	Validated	PEAK1	Validated
	VSIG10	Validated			IRS4	Validated	PER1	Validated
	WRNIP1	Validated			ISYNA1	Validated	PEX1	Validated
	XPR1	Validated			ITGA5	Validated	PFN1	Validated
	YEATS4	Validated			ITM2C	Validated	PGAM1	Validated
	YIPF2	Validated			JUP	Validated	PHB2	Validated
	YTHDF1	Validated			KCNC4	Validated	PHF1	Validated
	ZBED1	Validated			KCNJ12	Validated	PHLDA3	Validated
	ZBTB22	Validated			KCTD20	Validated	PILRB	Validated
	ZBTB45	Validated			KDELR1	Validated	PKD1	Validated
	ZC3H7B	Validated			KHSRP	Validated	PKN3	Validated
	ZFAND3	Validated			KIAA0100	Validated	PLBD2	Validated
	ZFHX4	Validated			KIAA0196	Validated	PNKP	Validated
	ZFP36L2	Validated			KIAA1191	Validated	PNMA5	Validated
	ZMAT3	Validated			KIAA1244	Validated	PNPLA6	Validated
	ZMAT5	Validated			KIAA1432	Validated	PON2	Validated
	ZNF107	Validated			KIAA2013	Validated	POU2F2	Validated
	ZNF117	Validated			KLC2	Validated	PPARGC1B	Validated
	ZNF121	Validated			KMT2B	Validated	PPP1CA	Validated
	ZNF138	Validated			KMT2D	Validated	PPP1R10	Validated
	ZNF141	Validated			KPNA4	Validated	PPP2R1A	Validated
	ZNF20	Validated			KPNB1	Validated	PPT1	Validated
	ZNF219	Validated			KRT15	Validated	PPT2	Validated
	ZNF253	Validated			LAMB2	Validated	PPWD1	Validated
	ZNF254	Validated			LAMP1	Validated	PRDM1	Validated
	ZNF266	Validated			LAMTOR4	Validated	PRELID1	Validated
	ZNF267	Validated			LARP1	Validated	PRMT3	Validated
	ZNF268	Validated			LARS	Validated	PRMT7	Validated
	ZNF286B	Validated			LDHA	Validated	PRPF6	Validated
	ZNF394	Validated			LDLR	Validated	PRR13	Validated
	ZNF440	Validated			LENG8	Validated	PRR15	Validated
	ZNF493	Validated			LEPREL2	Validated	PRX	Validated
	ZNF514	Validated			LEPROTL1	Validated	PSAP	Validated
	ZNF594	Validated			LETM1	Validated	PSMB5	Validated
	ZNF621	Validated			LIFR	Validated	PSMD8	Validated
	ZNF667	Validated			LONRF2	Validated	PTPN12	Validated
	ZNF669	Validated			LRP3	Validated	PTPN4	Validated
	ZNF703	Validated			LRRC10B	Validated	PTPRD	Validated
	ZNF708	Validated			LRRC59	Validated	PTPRF	Validated
	ZNF724P	Validated			LTB4R2	Validated	PUS1	Validated
	ZNF732	Validated			LTBP2	Validated	R3HDM4	Validated
	ZNF777	Validated			LTBP3	Validated	RAB1B	Validated
	ZNF780B	Validated			LZTS2	Validated	RAB3D	Validated
	ZNF781	Validated			MAP3K12	Validated	RAB44	Validated
	ZNF791	Validated			MAP4	Validated	RABL6	Validated
	ZNF844	Validated			MAP7D1	Validated	RAI1	Validated
	ZNF878	Validated			MAPK1	Validated	RANBP1	Validated
	ZNF91	Validated			MAPK8IP2	Validated	RAPH1	Validated
	ZNF92	Validated			MARCKSL1	Validated	RASAL2	Validated
	ZNF99	Validated			MARK3	Validated	RASSF8	Validated
					MARVELD1	Validated	RAX	Validated
					MAZ	Validated	RBPJ	Validated
					MBD6	Validated	RGL2	Validated
					MBNL1	Validated	RGMB	Validated
					MECP2	Validated	RHBDD3	Validated
					MECR	Validated	RHOB	Validated
					MED1	Validated	RHOT2	Validated
					MED13L	Validated	RNF187	Validated
					MED22	Validated	ROCK2	Validated
					MEPCE	Validated	RPL18	Validated
					METTL21D	Validated	RPL27A	Validated
					MIDN	Validated	RPL7A	Validated
					MIER3	Validated	RPS2	Validated
					MINK1	Validated	RPS4X	Validated
					MKI67	Validated	RRP9	Validated
					MKNK2	Validated	RTBDN	Validated
					MPC1	Validated	RTKN	Validated
					MPLKIP	Validated	RUNX2	Validated
					MRFAP1L1	Validated	RXFP4	Validated
					MRPL51	Validated	SBK3	Validated
					MRPS14	Validated	SBNO1	Validated
					MRPS26	Validated	SCAMP2	Validated
					MSH6	Validated	SDC4	Validated
					MTF1	Validated	SEC16A	Validated
					MTPN	Validated	SELT	Validated
					MYBBP1A	Validated	SEMA4D	Validated
					MYBL2	Validated	SERINC2	Validated
					MYH9	Validated	SERPINH1	Validated
					MYO1C	Validated	SETD1B	Validated
					NA	Validated	SETD5	Validated
					NACC2	Validated	SGPL1	Validated
					NAGA	Validated	SHROOM4	Validated
					NARS	Validated	SIRT5	Validated
					NCAPD2	Validated	SKA2	Validated
					NCDN	Validated	SLC12A9	Validated
					NCL	Validated	SLC13A5	Validated
					NCLN	Validated	SLC25A29	Validated
					NCSTN	Validated	SLC25A6	Validated
					NDST1	Validated	SLC39A6	Validated
					NDUFS7	Validated	SLC39A9	Validated
					NDUFV1	Validated	SLC41A3	Validated
					NELL2	Validated	SMOC1	Validated
					NEURL1	Validated	SMUG1	Validated
					NEURL4	Validated	SNX18	Validated
					NFIB	Validated	SOCS5	Validated
					NIPAL1	Validated	SOX4	Validated
					NLN	Validated	SP1	Validated
					NLRX1	Validated	SPATA20	Validated
					NME4	Validated	SPEN	Validated
					NOLC1	Validated	SPG7	Validated
					NOP2	Validated	SPPL3	Validated
					NOXA1	Validated	SRPK1	Validated
					NPDC1	Validated	SRRM2	Validated
					NPTN	Validated	SRRM4	Validated
					NRARP	Validated	STAG2	Validated
					NRBF2	Validated	STAMBP	Validated
					NRBP1	Validated	STEAP3	Validated
					NRP2	Validated	STK11	Validated
					NRSN2	Validated	STK25	Validated
					NUCKS1	Validated	STRN4	Validated
					NUFIP2	Validated	STT3B	Validated
					NUP205	Validated	STX16	Validated
					NUP210	Validated	STX7	Validated
					NUP214	Validated	SURF4	Validated
					NUP43	Validated	SYNGAP1	Validated
					NUP62	Validated	SYNGR2	Validated
					NXT1	Validated	SZRD1	Validated
					OASL	Validated	TACSTD2	Validated
					OAZ1	Validated	TAF1	Validated
					OLAH	Validated	TANGO6	Validated
					OLFML2B	Validated	TAOK2	Validated
					OLFML3	Validated	TARDBP	Validated
					OPRL1	Validated	TBC1D5	Validated
					ORMDL3	Validated	TBCEL	Validated
					OSBPL7	Validated	TBKBP1	Validated
					OST4	Validated	TCF3	Validated
					OTUD4	Validated	TCP11L1	Validated
					PABPN1	Validated	TEAD2	Validated
					PARD6B	Validated	TENM4	Validated
					PAX5	Validated	TEX2	Validated
					PBX2	Validated	TGFBI	Validated
					PCBD1	Validated	THBS2	Validated
					PCBP2	Validated	THTPA	Validated
					PCSK6	Validated	TIMM13	Validated
					PDPK1	Validated	TJP1	Validated
					PDXP	Validated	TLCD2	Validated
					PDZD11	Validated	TM4SF1	Validated
					PEG10	Validated	TM7SF2	Validated
					PFKM	Validated	TMED9	Validated
					PGAM1	Validated	TMEM167A	Validated
					PGAP3	Validated	TMEM167B	Validated
					PGRMC1	Validated	TMEM184B	Validated
					PHC3	Validated	TMEM203	Validated
					PHF23	Validated	TMEM245	Validated
					PHF5A	Validated	TMEM263	Validated
					PHGDH	Validated	TMEM59	Validated
					PHLDB3	Validated	TMEM89	Validated
					PHLPP1	Validated	TMUB1	Validated
					PI4KB	Validated	TNC	Validated
					PIGS	Validated	TNFRSF10B	Validated
					PIK3R3	Validated	TNFRSF12A	Validated
					PILRB	Validated	TNFSF14	Validated
					PINX1	Validated	TNIP1	Validated
					PITX1	Validated	TNKS2	Validated
					PKIG	Validated	TNPO2	Validated
					PLA2G4F	Validated	TNRC6A	Validated
					PLCD3	Validated	TP53	Validated
					PLCH2	Validated	TP53I11	Validated
					PLEC	Validated	TPRA1	Validated
					PLEKHF1	Validated	TRAF1	Validated
					PLEKHG4	Validated	TRAF3	Validated
					PLEKHJ1	Validated	TRAM2	Validated
					PLXNB2	Validated	TRAP1	Validated
					PMAIP1	Validated	TRIAP1	Validated
					PMPCB	Validated	TRIM21	Validated
					POLDIP3	Validated	TRIM26	Validated
					POLR2L	Validated	TRIM41	Validated
					POLR2M	Validated	TRIO	Validated
					POLR3H	Validated	TRPC4AP	Validated
					POLR3K	Validated	TSPAN14	Validated
					POU2F1	Validated	TTC7B	Validated
					PPARD	Validated	TTF1	Validated
					PPIL1	Validated	TTF2	Validated
					PPM1N	Validated	TTPAL	Validated
					PPP1CC	Validated	TUBG1	Validated
					PPP1R10	Validated	TULP4	Validated
					PPP1R12C	Validated	TUSC2	Validated
					PPP1R15A	Validated	TXLNA	Validated
					PPP2R1A	Validated	UBAP2L	Validated
					PRICKLE1	Validated	UBE2W	Validated
					PRKAA2	Validated	UBE2Z	Validated
					PRKACA	Validated	UBE3C	Validated
					PRR12	Validated	UBL5	Validated
					PRR25	Validated	UBR3	Validated
					PRRC2A	Validated	UBXN4	Validated
					PRRC2B	Validated	ULK1	Validated
					PSD4	Validated	UNC119	Validated
					PSMC4	Validated	UNC5B	Validated
					PSMD1	Validated	USP11	Validated
					PSMD11	Validated	USP12	Validated
					PSMD2	Validated	USP5	Validated
					PSMD6	Validated	VASP	Validated
					PSMD7	Validated	VCP	Validated
					PSME1	Validated	VPRBP	Validated
					PSME3	Validated	VPS13D	Validated
					PTAR1	Validated	VPS18	Validated
					PTP4A2	Validated	VPS25	Validated
					PTPN13	Validated	VPS45	Validated
					PTPRT	Validated	VWA2	Validated
					PURA	Validated	WDR19	Validated
					QKI	Validated	WDR6	Validated
					RAB11FIP5	Validated	WDTC1	Validated
					RAB14	Validated	WNT10A	Validated
					RAB3B	Validated	WRAP73	Validated
					RAB40C	Validated	XIAP	Validated
					RABL6	Validated	XPO1	Validated
					RALA	Validated	XRCC3	Validated
					RANBP2	Validated	XRN2	Validated
					RANGAP1	Validated	YAP1	Validated
					RAP1A	Validated	YWHAG	Validated
					RAPGEF2	Validated	ZBTB16	Validated
					RARS	Validated	ZBTB18	Validated
					RASL10B	Validated	ZBTB20	Validated
					RBM12	Validated	ZBTB4	Validated
					RBM47	Validated	ZBTB46	Validated
					RBM7	Validated	ZBTB47	Validated
					RC3H2	Validated	ZC3H11A	Validated
					RCC2	Validated	ZC3H4	Validated
					RDX	Validated	ZC3H6	Validated
					REPIN1	Validated	ZCCHC8	Validated
					RHEBL1	Validated	ZEB2	Validated
					RHOV	Validated	ZFP36	Validated
					RNASEH1	Validated	ZFP64	Validated
					RNASEH2A	Validated	ZFP91	Validated
					RNF126	Validated	ZMYM4	Validated
					RNF145	Validated	ZNF146	Validated
					RNF146	Validated	ZNF212	Validated
					RNF167	Validated	ZNF264	Validated
					RNF187	Validated	ZNF317	Validated
					RNF219	Validated	ZNF333	Validated
					RNF26	Validated	ZNF354B	Validated
					RNF40	Validated	ZNF385A	Validated
					RNF44	Validated	ZNF451	Validated
					RNF7	Validated	ZNF460	Validated
					RNMT	Validated	ZNF512B	Validated
					RP11-80H18.3	Validated	ZNF566	Validated
					RP4-695O20__B.10	Validated	ZNF638	Validated
					RPL11	Validated	ZNF703	Validated
					RPL29	Validated	ZNF736	Validated
					RPL34	Validated	ZNRF3	Validated
					RPL36A	Validated	ZSWIM8	Validated
					RPL7A	Validated
					RPLP0	Validated
					RPLP1	Validated
					RPP14	Validated
					RPS12	Validated
					RPS14	Validated
					RPS2	Validated
					RPS27	Validated
					RPS29	Validated
					RPS3	Validated
					RPS4Y1	Validated
					RPS6KB1	Validated
					RPS9	Validated
					RPTOR	Validated
					RRBP1	Validated
					RRP1B	Validated
					RRP7A	Validated
					SALL2	Validated
					SAMD12	Validated
					SCAF4	Validated
					SCAMP2	Validated
					SCD	Validated
					SCML2	Validated
					SDC1	Validated
					SDCBP	Validated
					SEC16A	Validated
					SEC31A	Validated
					SEPN1	Validated
					SEPT3	Validated
					SERPINH1	Validated
					SESN2	Validated
					SF3B2	Validated
					SFPQ	Validated
					SH3BP2	Validated
					SH3GLB2	Validated
					SH3PXD2A	Validated
					SHMT2	Validated
					SIRT1	Validated
					SLC11A2	Validated
					SLC12A7	Validated
					SLC19A2	Validated
					SLC1A5	Validated
					SLC25A14	Validated
					SLC25A29	Validated
					SLC25A4	Validated
					SLC27A4	Validated
					SLC35C1	Validated
					SLC39A8	Validated
					SLC50A1	Validated
					SLC9A1	Validated
					SMAD6	Validated
					SMARCD2	Validated
					SMC3	Validated
					SMG5	Validated
					SMG6	Validated
					SMG7	Validated
					SMO	Validated
					SMPD4	Validated
					SMURF1	Validated
					SNIP1	Validated
					SNRNP70	Validated
					SNRPC	Validated
					SNX18	Validated
					SOCS1	Validated
					SOD2	Validated
					SON	Validated
					SP1	Validated
					SPATA3	Validated
					SPCS1	Validated
					SPEN	Validated
					SPIRE2	Validated
					SPTAN1	Validated
					SPTB	Validated
					SPTBN1	Validated
					SQSTM1	Validated
					SRCAP	Validated
					SRGAP1	Validated
					SRP54	Validated
					SRRM2	Validated
					SS18	Validated
					SSR4	Validated
					STAC2	Validated
					STK35	Validated
					STOX2	Validated
					STX16	Validated
					SUN2	Validated
					SURF4	Validated
					SUV39H1	Validated
					SYBU	Validated
					SYK	Validated
					SYNE3	Validated
					SYNM	Validated
					TAOK1	Validated
					TAOK2	Validated
					TARDBP	Validated
					TBX2	Validated
					TCFL5	Validated
					TCP1	Validated
					TEAD3	Validated
					TFCP2	Validated
					TGIF2	Validated
					THAP1	Validated
					THRAP3	Validated
					TIA1	Validated
					TJAP1	Validated
					TKT	Validated
					TM9SF3	Validated
					TMED9	Validated
					TMEM101	Validated
					TMEM109	Validated
					TMEM151B	Validated
					TMEM184A	Validated
					TMEM185A	Validated
					TMEM19	Validated
					TMEM2	Validated
					TMEM254	Validated
					TMEM64	Validated
					TMF1	Validated
					TMTC3	Validated
					TNC	Validated
					TNFAIP1	Validated
					TNFRSF10B	Validated
					TNFRSF8	Validated
					TNPO1	Validated
					TNPO2	Validated
					TOM1	Validated
					TOMM20	Validated
					TOMM40	Validated
					TP53INP1	Validated
					TPI1	Validated
					TRAF4	Validated
					TRAP1	Validated
					TRIM32	Validated
					TRIM65	Validated
					TRMT61B	Validated
					TRPS1	Validated
					TSFM	Validated
					TSG101	Validated
					TSKU	Validated
					TTC31	Validated
					TTLL3	Validated
					TUBB4B	Validated
					TUT1	Validated
					TXLNA	Validated
					TXNDC11	Validated
					U2SURP	Validated
					UBA1	Validated
					UBD	Validated
					UBE2G2	Validated
					UBE2O	Validated
					UBE2Q2	Validated
					UBQLN1	Validated
					UBQLN2	Validated
					UBR5	Validated
					UBXN7	Validated
					UCK1	Validated
					UGT1A1	Validated
					ULK1	Validated
					UNC13A	Validated
					UNC45B	Validated
					USP21	Validated
					USP32	Validated
					UTRN	Validated
					VAPB	Validated
					VARS	Validated
					VAV2	Validated
					VGLL4	Validated
					VKORC1L1	Validated
					VMA21	Validated
					VPS11	Validated
					VPS37B	Validated
					WAC	Validated
					WDR33	Validated
					WDR47	Validated
					WDR6	Validated
					WDR60	Validated
					WDR96	Validated
					WNK1	Validated
					WSB1	Validated
					WTAP	Validated
					WTIP	Validated
					XPO1	Validated
					XRCC5	Validated
					YIPF2	Validated
					YIPF6	Validated
					YME1L1	Validated
					YRDC	Validated
					YTHDF1	Validated
					YWHAG	Validated
					YY1	Validated
					ZBTB38	Validated
					ZBTB4	Validated
					ZBTB47	Validated
					ZBTB7A	Validated
					ZC3H4	Validated
					ZC3H7B	Validated
					ZCCHC3	Validated
					ZDHHC1	Validated
					ZDHHC11	Validated
					ZDHHC4	Validated
					ZDHHC5	Validated
					ZDHHC8	Validated
					ZFP36L1	Validated
					ZKSCAN2	Validated
					ZKSCAN5	Validated
					ZMIZ2	Validated
					ZNF207	Validated
					ZNF281	Validated
					ZNF286A	Validated
					ZNF324	Validated
					ZNF483	Validated
					ZNF503	Validated
					ZNF512	Validated
					ZNF512B	Validated
					ZNF518B	Validated
					ZNF557	Validated
					ZNF580	Validated
					ZNF587	Validated
					ZNF592	Validated
					ZNF598	Validated
					ZNF607	Validated
					ZNF608	Validated
					ZNF629	Validated
					ZNF664	Validated
					ZNF689	Validated
					ZNF703	Validated
					ZNF711	Validated
					ZNF714	Validated
					ZNF721	Validated
					ZNF768	Validated
					ZNF775	Validated
					ZNF829	Validated
