# Supplementary material for: Circulating miRNAs as Putative Biomarkers of Exercise Adaptation in Endurance Horses
Source: Front Physiol. 2018 Apr 24;9:429. doi: 10.3389/fphys.2018.00429 (PMC5928201; doi:10.3389/fphys.2018.00429)
Supplement: Supplementary file 4 [file Table_4.xlsx]

## Sheet: CCND1
Supplementary Table 4: GO for central nodes
SUID	adjustedPValue_CCND1_BINGO	description_CCND1_BINGO	N_CCND1_BINGO	name	nn_CCND1_BINGO	pValue_CCND1_BINGO	shared name	X_CCND1_BINGO	xx_CCND1_BINGO
254504	1.2651e-13	positive regulation of cellular process	34978	48522	4435	7.8477e-17	48522	55	37
254081	4.2141e-13	positive regulation of macromolecule metabolic process	34978	10604	2349	5.2284e-16	10604	55	29
254369	2.1767e-12	positive regulation of metabolic process	34978	9893	2532	4.0509e-15	9893	55	29
254503	4.5063e-12	positive regulation of biological process	34978	48518	5123	1.1182e-14	48518	55	37
254880	2.8782e-10	positive regulation of cellular metabolic process	34978	31325	2301	8.9274e-13	31325	55	26
256564	3.8509e-10	cell cycle	34978	7049	1465	1.4333e-12	7049	55	22
255858	1.4808e-09	regulation of cell cycle	34978	51726	1024	6.4302e-12	51726	55	19
255330	4.7503e-09	G1/S DNA damage checkpoint	34978	31571	73	2.6522e-11	31571	55	9
255682	4.7503e-09	G1/S transition checkpoint	34978	31575	73	2.6522e-11	31575	55	9
255995	6.3552e-09	interphase of mitotic cell cycle	34978	51329	247	3.9424e-11	51329	55	12
255110	6.8672e-09	G1/S transition of mitotic cell cycle	34978	82	122	4.686e-11	82	55	10
254848	7.4032e-09	interphase	34978	51325	254	5.511e-11	51325	55	12
254930	1.7377e-08	regulation of macromolecule metabolic process	34978	60255	7705	1.4014e-10	60255	55	39
255359	4.6087e-08	regulation of metabolic process	34978	19222	9486	4.0026e-10	19222	55	42
254178	5.1316e-08	regulation of cell differentiation	34978	45595	1502	4.8122e-10	45595	55	20
255128	5.1316e-08	positive regulation of developmental process	34978	51094	947	5.0934e-10	51094	55	17
254317	5.3828e-08	positive regulation of cell differentiation	34978	45597	651	5.682e-10	45597	55	15
254609	5.3828e-08	regulation of transcription from RNA polymerase II promoter	34978	6357	1966	6.0106e-10	6357	55	22
254243	5.8887e-08	DNA damage checkpoint	34978	77	159	6.9408e-10	77	55	10
254206	7.1348e-08	positive regulation of gene expression	34978	10628	1552	8.8521e-10	10628	55	20
254015	8.4807e-08	DNA integrity checkpoint	34978	31570	168	1.21e-09	31570	55	10
254488	8.4807e-08	positive regulation of nucleobase, nucleoside, nucleotide and nucleic acid metabolic process	34978	45935	1575	1.1633e-09	45935	55	20
254534	8.4807e-08	positive regulation of macromolecule biosynthetic process	34978	10557	1573	1.1362e-09	10557	55	20
254352	1.0454e-07	system development	34978	48731	4457	1.5565e-09	48731	55	30
254915	1.0891e-07	positive regulation of nitrogen compound metabolic process	34978	51173	1607	1.6891e-09	51173	55	20
254205	1.2385e-07	regulation of gene expression	34978	10468	6905	1.9975e-09	10468	55	36
254341	1.4938e-07	regulation of cell cycle arrest	34978	71156	119	2.5021e-09	71156	55	9
255227	1.6123e-07	cellular response to stimulus	34978	51716	3229	2.8004e-09	51716	55	26
254467	1.7494e-07	positive regulation of cellular biosynthetic process	34978	31328	1662	3.1472e-09	31328	55	20
254370	2.2766e-07	positive regulation of biosynthetic process	34978	9891	1689	4.2368e-09	9891	55	20
254485	2.5268e-07	regulation of developmental process	34978	50793	2181	4.8592e-09	50793	55	22
254322	4.9232e-07	multicellular organismal development	34978	7275	5155	9.7731e-09	7275	55	31
254090	5.5987e-07	cell cycle process	34978	22402	1150	1.1461e-08	22402	55	17
254294	6.5124e-07	nucleobase, nucleoside, nucleotide and nucleic acid metabolic process	34978	6139	6448	1.3736e-08	6139	55	34
254115	1.0358e-06	positive regulation of RNA metabolic process	34978	51254	1402	2.2531e-08	51254	55	18
254449	1.0358e-06	nucleic acid metabolic process	34978	90304	5721	2.3132e-08	90304	55	32
255154	1.0494e-06	cellular nitrogen compound metabolic process	34978	34641	7016	2.4086e-08	34641	55	35
254073	1.1138e-06	mitotic cell cycle checkpoint	34978	7093	154	2.6255e-08	7093	55	9
254268	1.1433e-06	regulation of cellular metabolic process	34978	31323	8990	2.7659e-08	31323	55	39
254377	1.442e-06	regulation of multicellular organismal process	34978	51239	2689	3.5783e-08	51239	55	23
254677	1.5478e-06	DNA damage response, signal transduction	34978	42770	238	3.9367e-08	42770	55	10
254344	1.7035e-06	anatomical structure development	34978	48856	5062	4.4385e-08	48856	55	30
255409	1.7389e-06	positive regulation of cell cycle process	34978	90068	164	4.6386e-08	90068	55	9
254014	1.8384e-06	cell cycle checkpoint	34978	75	244	5.0381e-08	75	55	10
255253	1.8384e-06	regulation of transcription	34978	45449	5888	5.1321e-08	45449	55	32
254853	2.3447e-06	mitotic cell cycle	34978	278	744	6.6907e-08	278	55	14
254309	3.0361e-06	cell differentiation	34978	30154	3424	8.8522e-08	30154	55	25
256678	3.1643e-06	nitrogen compound metabolic process	34978	6807	7341	9.4221e-08	6807	55	35
255603	3.1901e-06	regulation of mitotic cell cycle	34978	7346	361	9.697e-08	7346	55	11
254087	3.3046e-06	regulation of cellular process	34978	50794	14278	1.025e-07	50794	55	47
254564	4.2991e-06	positive regulation of transcription, DNA-dependent	34978	45893	1345	1.3601e-07	45893	55	17
254203	5.2245e-06	regulation of molecular function	34978	65009	3526	1.6853e-07	65009	55	25
254563	5.273e-06	positive regulation of transcription	34978	45941	1366	1.7337e-07	45941	55	17
256392	5.5819e-06	regulation of primary metabolic process	34978	80090	8481	1.8699e-07	80090	55	37
254024	5.9681e-06	regulation of biological process	34978	50789	15260	2.0363e-07	50789	55	48
254366	1.003e-05	developmental process	34978	32502	5891	3.4843e-07	32502	55	31
254306	1.3069e-05	cellular developmental process	34978	48869	3693	4.6211e-07	48869	55	25
254440	1.4294e-05	regulation of macromolecule biosynthetic process	34978	10556	6405	5.1431e-07	10556	55	32
254023	1.7475e-05	biological regulation	34978	65007	16466	6.3961e-07	65007	55	49
254292	1.7813e-05	negative regulation of macromolecule metabolic process	34978	10605	1969	6.63e-07	10605	55	19
254342	1.8973e-05	positive regulation of cell cycle arrest	34978	71158	85	7.1798e-07	71158	55	7
254408	2.1667e-05	response to organic substance	34978	10033	1997	8.4345e-07	10033	55	19
255347	2.1667e-05	regulation of nucleobase, nucleoside, nucleotide and nucleic acid metabolic process	34978	19219	7429	8.468e-07	19219	55	34
254807	2.3898e-05	chromosome organization	34978	51276	1303	9.488e-07	51276	55	16
254865	2.4869e-05	regulation of nitrogen compound metabolic process	34978	51171	7473	1.0028e-06	51171	55	34
254850	3.0459e-05	response to stimulus	34978	50896	7067	1.2471e-06	50896	55	33
254314	3.2746e-05	cellular macromolecule metabolic process	34978	44260	11246	1.361e-06	44260	55	41
254459	3.5349e-05	cellular response to stress	34978	33554	1811	1.5114e-06	33554	55	18
256171	3.5349e-05	regulation of cellular biosynthetic process	34978	31326	6666	1.5131e-06	31326	55	32
254249	3.6949e-05	negative regulation of cellular metabolic process	34978	31324	1818	1.6087e-06	31324	55	18
254393	3.6949e-05	organ development	34978	48513	3246	1.6274e-06	48513	55	23
254680	3.9945e-05	regulation of biosynthetic process	34978	9889	6707	1.7841e-06	9889	55	32
254248	4.4448e-05	negative regulation of metabolic process	34978	9892	2102	2.0128e-06	9892	55	19
254044	4.4516e-05	cellular macromolecule biosynthetic process	34978	34645	5068	2.0435e-06	34645	55	28
255022	5.804e-05	macromolecule biosynthetic process	34978	9059	5128	2.7004e-06	9059	55	28
255605	6.1527e-05	response to drug	34978	42493	369	2.9008e-06	42493	55	10
254091	7.776e-05	cell cycle phase	34978	22403	826	3.7626e-06	22403	55	13
255661	7.776e-05	positive regulation of transcription from RNA polymerase II promoter	34978	45944	1011	3.7563e-06	45944	55	14
255938	7.7913e-05	regulation of cell development	34978	60284	827	3.8183e-06	60284	55	13
255929	7.9498e-05	DNA damage response, signal transduction by p53 class mediator	34978	30330	108	3.9453e-06	30330	55	7
255408	8.4894e-05	regulation of cell cycle process	34978	10564	384	4.2658e-06	10564	55	10
254886	9.2212e-05	negative regulation of gene expression	34978	10629	1455	4.7479e-06	10629	55	16
255369	9.2212e-05	regulation of transcription, DNA-dependent	34978	6355	5656	4.709e-06	6355	55	29
254195	9.3141e-05	post-translational protein modification	34978	43687	4120	4.8535e-06	43687	55	25
254335	0.0001017	regulation of phosphorylation	34978	42325	1245	5.3628e-06	42325	55	15
256657	0.00012284	DNA damage response, signal transduction by p53 class mediator resulting in cell cycle arrest	34978	6977	62	6.5533e-06	6977	55	6
255874	0.00012961	transcription, DNA-dependent	34978	6351	3165	6.9951e-06	6351	55	22
254431	0.00013812	response to endogenous stimulus	34978	9719	1067	7.5402e-06	9719	55	14
254452	0.00014108	RNA biosynthetic process	34978	32774	3183	7.789e-06	32774	55	22
255532	0.00016515	response to stress	34978	6950	3888	9.2206e-06	6950	55	24
255348	0.00019491	regulation of RNA metabolic process	34978	51252	5858	1.1003e-05	51252	55	29
256567	0.00022268	nervous system development	34978	7399	2346	1.2709e-05	7399	55	19
254045	0.00023132	transcription	34978	6350	3275	1.3345e-05	6350	55	22
255172	0.00025093	regulation of cell proliferation	34978	42127	1573	1.4632e-05	42127	55	16
254026	0.00026118	DNA metabolic process	34978	6259	1346	1.5554e-05	6259	55	15
254995	0.00026118	regulation of DNA binding	34978	51101	439	1.5476e-05	51101	55	10
254008	0.00028055	histone modification	34978	16570	443	1.6882e-05	16570	55	10
256037	0.0002833	regulation of binding	34978	51098	589	1.7223e-05	51098	55	11
254785	0.00034038	covalent chromatin modification	34978	16569	453	2.0904e-05	16569	55	10
254860	0.00034752	response to DNA damage stimulus	34978	6974	1158	2.1558e-05	6974	55	14
256057	0.00037985	negative regulation of transcription, DNA-dependent	34978	45892	1167	2.3799e-05	45892	55	14
255886	0.00039533	regulation of phosphorus metabolic process	34978	51174	1395	2.526e-05	51174	55	15
255887	0.00039533	regulation of phosphate metabolic process	34978	19220	1394	2.5016e-05	19220	55	15
254887	0.00042952	negative regulation of transcription	34978	16481	1181	2.7711e-05	16481	55	14
254146	0.00046563	regulation of apoptosis	34978	42981	1414	3.033e-05	42981	55	15
255363	0.00051212	regulation of programmed cell death	34978	43067	1425	3.3675e-05	43067	55	15
254361	0.00058676	negative regulation of RNA metabolic process	34978	51253	1213	3.8947e-05	51253	55	14
254297	0.00069703	generation of neurons	34978	48699	1460	4.6699e-05	48699	55	15
254078	0.00086756	regulation of cell death	34978	10941	1486	5.92e-05	10941	55	15
254688	0.00086756	macromolecule modification	34978	43412	5032	5.9021e-05	43412	55	26
254844	0.0012359	response to steroid hormone stimulus	34978	48545	525	8.5105e-05	48545	55	10
256995	0.0014128	dentate gyrus development	34978	21542	16	9.8157e-05	21542	55	4
254372	0.0015444	protein modification process	34978	6464	4779	0.00010826	6464	55	25
255045	0.0015891	negative regulation of nucleobase, nucleoside, nucleotide and nucleic acid metabolic process	34978	45934	1319	0.00011238	45934	55	14
254990	0.0015919	cellular metabolic process	34978	44237	14770	0.00011357	44237	55	44
254829	0.0015965	macromolecule metabolic process	34978	43170	12811	0.00011489	43170	55	41
254405	0.0016202	regulation of transcription regulator activity	34978	90046	399	0.00011961	90046	55	9
254406	0.0016202	regulation of transcription factor activity	34978	51090	399	0.00011961	51090	55	9
256000	0.0016202	neurogenesis	34978	22008	1565	0.00011837	22008	55	15
254773	0.0017202	multicellular organismal process	34978	32501	7415	0.00012912	32501	55	31
254866	0.0017202	negative regulation of nitrogen compound metabolic process	34978	51172	1333	0.00012834	51172	55	14
254509	0.0017338	negative regulation of biological process	34978	48519	4437	0.00013122	48519	55	24
254797	0.0018069	cellular biosynthetic process	34978	44249	6516	0.00013787	44249	55	29
255352	0.0019651	cell cycle arrest	34978	7050	182	0.00015116	7050	55	7
254067	0.0021583	cellular response to organic substance	34978	71310	1134	0.00016736	71310	55	13
254784	0.002769	chromatin modification	34978	16568	753	0.00021644	16568	55	11
254347	0.0029314	negative regulation of macromolecule biosynthetic process	34978	10558	1397	0.00023095	10558	55	14
254233	0.0033964	cellular process	34978	9987	24019	0.00026969	9987	55	54
254714	0.0034126	biosynthetic process	34978	9058	6710	0.00027309	9058	55	29
254047	0.003625	response to chemical stimulus	34978	42221	3514	0.00029459	42221	55	21
254561	0.003625	cellular response to chemical stimulus	34978	70887	1676	0.00029372	70887	55	15
255389	0.0040799	negative regulation of cellular biosynthetic process	34978	31327	1439	0.00033409	31327	55	14
254109	0.00478	negative regulation of cellular process	34978	48523	3933	0.00039438	48523	55	22
254691	0.005106	negative regulation of biosynthetic process	34978	9890	1467	0.00042445	9890	55	14
255313	0.0067795	response to corticosterone stimulus	34978	51412	24	0.00056776	51412	55	4
254082	0.0079985	positive regulation of protein metabolic process	34978	51247	843	0.00067978	51247	55	11
256380	0.0079985	SCF-dependent proteasomal ubiquitin-dependent protein catabolic process	34978	31146	25	0.00067512	31146	55	4
254651	0.0087449	negative regulation of cell proliferation	34978	8285	662	0.00074892	8285	55	10
255198	0.0087449	regulation of protein metabolic process	34978	51246	1537	0.00075525	51246	55	14
255480	0.0087449	regulation of neurogenesis	34978	50767	663	0.00075949	50767	55	10

## Sheet: EGFR
SUID	adjustedPValue_EGFR_BINGO	description_EGFR_BINGO	N_EGFR_BINGO	name	nn_EGFR_BINGO	pValue_EGFR_BINGO	shared name	X_EGFR_BINGO	xx_EGFR_BINGO
243239	2.9007e-21	cellular component organization	34978	16043	7017	7.8589e-25	16043	435	189
243229	1.5543e-16	cellular process	34978	9987	24019	8.4219e-20	9987	435	387
243435	1.7277e-13	intracellular transport	34978	46907	1956	1.4043e-16	46907	435	79
243120	3.5856e-13	organelle organization	34978	6996	3832	3.8858e-16	6996	435	116
244941	3.9416e-12	establishment of localization in cell	34978	51649	2556	5.3395e-15	51649	435	89
243690	2.5625e-11	cellular localization	34978	51641	2944	4.1655e-14	51641	435	95
243551	3.6352e-11	negative regulation of biological process	34978	48519	4437	6.8942e-14	48519	435	122
243501	4.7078e-10	cellular component biogenesis	34978	44085	2884	1.0204e-12	44085	435	91
243428	7.1744e-10	developmental process	34978	32502	5891	1.7494e-12	32502	435	143
244073	1.1197e-09	establishment of protein localization	34978	45184	1756	3.0336e-12	45184	435	67
244137	4.4482e-09	protein transport	34978	15031	1672	1.3257e-11	15031	435	64
243916	1.2182e-08	anatomical structure development	34978	48856	5062	3.9607e-11	48856	435	126
244905	2.4236e-08	macromolecular complex assembly	34978	65003	1787	8.536e-11	65003	435	65
243548	2.5781e-08	positive regulation of biological process	34978	48518	5123	9.7789e-11	48518	435	126
244349	4.0702e-08	protein localization	34978	8104	2151	1.6541e-10	8104	435	72
243502	6.1572e-08	cellular component assembly	34978	22607	2578	2.6691e-10	22607	435	80
244877	8.4256e-08	macromolecular complex subunit organization	34978	43933	2040	3.8806e-10	43933	435	69
243186	9.142e-08	response to organic substance	34978	10033	1997	4.4583e-10	10033	435	68
243413	2.5437e-07	system development	34978	48731	4457	1.3094e-09	48731	435	112
243377	3.8633e-07	multicellular organismal development	34978	7275	5155	2.0934e-09	7275	435	123
243927	6.0811e-07	negative regulation of cellular process	34978	48523	3933	3.4598e-09	48523	435	102
243461	7.8001e-07	macromolecule localization	34978	33036	2618	4.8605e-09	33036	435	78
243729	7.8001e-07	cellular catabolic process	34978	44248	2002	4.8583e-09	44248	435	66
243180	1.6111e-06	response to stress	34978	6950	3888	1.0476e-08	6950	435	100
243200	1.7659e-06	catabolic process	34978	9056	2401	1.1961e-08	9056	435	73
243366	6.4591e-06	cellular developmental process	34978	48869	3693	4.5499e-08	48869	435	95
243578	7.2433e-06	cellular membrane organization	34978	16044	1292	5.4832e-08	16044	435	49
244025	7.2433e-06	mitochondrion organization	34978	7005	455	5.4948e-08	7005	435	28
244107	9.5069e-06	membrane organization	34978	61024	1349	7.4695e-08	61024	435	50
244046	1.1886e-05	regulation of cell communication	34978	10646	2890	9.6612e-08	10646	435	80
243346	1.2098e-05	protein targeting	34978	6605	467	1.0161e-07	6605	435	28
243316	1.9056e-05	protein localization in organelle	34978	33365	443	1.6521e-07	33365	435	27
244417	1.9862e-05	protein complex assembly	34978	6461	1337	1.8297e-07	6461	435	49
244894	1.9862e-05	protein complex biogenesis	34978	70271	1337	1.8297e-07	70271	435	49
243132	2.5887e-05	response to chemical stimulus	34978	42221	3514	2.4622e-07	42221	435	90
243525	2.5887e-05	response to oxidative stress	34978	6979	418	2.5249e-07	6979	435	26
243282	2.944e-05	regulation of molecular function	34978	65009	3526	2.9512e-07	65009	435	90
243341	3.1646e-05	macromolecule catabolic process	34978	9057	1267	3.2581e-07	9057	435	47
243549	3.5059e-05	positive regulation of cellular process	34978	48522	4435	3.7044e-07	48522	435	105
243623	4.035e-05	protein import	34978	17038	218	4.3728e-07	17038	435	19
243417	4.2544e-05	cellular metabolic process	34978	44237	14770	4.7258e-07	44237	435	251
245150	6.4137e-05	localization	34978	51179	7398	7.2982e-07	51179	435	150
244228	6.5599e-05	regulation of protein metabolic process	34978	51246	1537	7.6423e-07	51246	435	52
243367	7.2831e-05	cell differentiation	34978	30154	3424	8.6821e-07	30154	435	87
243088	0.00012256	regulation of biological quality	34978	65008	3578	1.4942e-06	65008	435	89
244030	0.00014645	cellular macromolecule catabolic process	34978	44265	1104	1.8252e-06	44265	435	42
243483	0.00015158	organ development	34978	48513	3246	1.9301e-06	48513	435	83
243223	0.00016089	apoptosis	34978	6915	806	2.0923e-06	6915	435	35
244052	0.00023428	response to stimulus	34978	50896	7067	3.1102e-06	50896	435	143
243275	0.00023965	regulation of cellular component organization	34978	51128	1905	3.2465e-06	51128	435	58
245463	0.00025506	programmed cell death	34978	12501	822	3.5243e-06	12501	435	35
244198	0.0002843	viral reproduction	34978	16032	663	4.0053e-06	16032	435	31
243335	0.0003794	regulation of cellular protein metabolic process	34978	32268	1380	5.4479e-06	32268	435	47
243538	0.00052375	cellular macromolecular complex assembly	34978	34622	977	7.6626e-06	34622	435	38
243420	0.00056249	vesicle-mediated transport	34978	16192	1954	8.3817e-06	16192	435	58
243383	0.00078367	death	34978	16265	905	1.2102e-05	16265	435	36
243743	0.00078367	cell death	34978	8219	905	1.2102e-05	8219	435	36
244400	0.0009112	posttranscriptional regulation of gene expression	34978	10608	782	1.4319e-05	10608	435	33
243584	0.0012667	establishment of localization	34978	51234	6381	2.0247e-05	51234	435	130
244182	0.0013947	cellular macromolecular complex subunit organization	34978	34621	1249	2.2671e-05	34621	435	43
243434	0.0013984	transport	34978	6810	6261	2.3112e-05	6810	435	128
243718	0.0022755	regulation of catalytic activity	34978	50790	3103	3.8222e-05	50790	435	77
243620	0.0037662	regulation of signaling process	34978	23051	1853	6.4283e-05	23051	435	54
243098	0.0038132	regulation of biological process	34978	50789	15260	6.6118e-05	50789	435	249
243602	0.0047831	regulation of signal transduction	34978	9966	1815	8.4232e-05	9966	435	53
244281	0.0048321	multicellular organismal process	34978	32501	7415	8.6404e-05	32501	435	143
244521	0.0060338	regulation of response to stress	34978	80134	1125	0.00010953	80134	435	39
243097	0.0063113	biological regulation	34978	65007	16466	0.00011799	65007	435	263
243564	0.0063113	regulation of signaling pathway	34978	35466	2490	0.00011681	35466	435	65
244498	0.0064146	cellular protein localization	34978	34613	1323	0.00012165	34613	435	43
243278	0.0064551	intracellular protein transport	34978	6886	1083	0.00012417	6886	435	38
243546	0.0075751	cellular macromolecule localization	34978	70727	1332	0.00014777	70727	435	43
243117	0.0084127	small molecule metabolic process	34978	44281	3330	0.00016638	44281	435	79
245109	0.0085125	nervous system development	34978	7399	2346	0.00017067	7399	435	62
243166	0.0097092	cell cycle process	34978	22402	1150	0.00019729	22402	435	39
243289	0.010971	mitotic cell cycle	34978	278	744	0.0002259	278	435	30
243146	0.01247	reproductive process	34978	22414	1460	0.00026214	22414	435	45
243499	0.01247	response to endogenous stimulus	34978	9719	1067	0.00026352	9719	435	37
245488	0.013532	cell cycle	34978	7049	1465	0.00028963	7049	435	45
243797	0.013904	reproduction	34978	3	1467	0.00030136	3	435	45
243597	0.014255	cellular response to chemical stimulus	34978	70887	1676	0.00031282	70887	435	49
244969	0.015454	nuclear import	34978	51170	144	0.00034333	51170	435	13
243526	0.015556	cellular response to oxidative stress	34978	34599	199	0.0003498	34599	435	15
243984	0.019222	negative regulation of epidermal growth factor receptor signaling pathway	34978	42059	42	0.00043746	42059	435	8
243123	0.01939	response to hormone stimulus	34978	9725	902	0.00044653	9725	435	33
243269	0.019833	Golgi vesicle transport	34978	48193	403	0.00046211	48193	435	21
244070	0.022674	regulation of phosphate metabolic process	34978	19220	1394	0.00053444	19220	435	43
244853	0.022869	regulation of phosphorus metabolic process	34978	51174	1395	0.00054523	51174	435	43
245290	0.029783	epidermis development	34978	8544	273	0.00071815	8544	435	17
243688	0.031006	cellular ketone metabolic process	34978	42180	1260	0.00075605	42180	435	40
243431	0.031194	regulation of epidermal growth factor receptor signaling pathway	34978	42058	82	0.00076908	42058	435	10
244118	0.038819	carboxylic acid metabolic process	34978	19752	1223	0.00098863	19752	435	39
244245	0.038819	cellular response to stimulus	34978	51716	3229	0.00097542	51716	435	75
244612	0.038819	oxoacid metabolic process	34978	43436	1223	0.00098863	43436	435	39
243266	0.047055	regulation of localization	34978	32879	2137	0.0012111	32879	435	56

## Sheet: HNRNPA1
SUID	adjustedPValue_HNRNPA1_BINGO	description_HNRNPA1_BINGO	N_HNRNPA1_BINGO	name	nn_HNRNPA1_BINGO	pValue_HNRNPA1_BINGO	shared name	X_HNRNPA1_BINGO	xx_HNRNPA1_BINGO
273056	8.9783e-51	gene expression	34978	10467	5490	3.3179e-54	10467	321	170
274541	1.3524e-50	mitochondrial translation	34978	32543	108	9.9955e-54	32543	321	40
274631	2.839e-50	mitochondrial translational elongation	34978	70125	84	3.1475e-53	70125	321	37
273438	6.5133e-50	mitochondrial translational termination	34978	70126	86	9.6279e-53	70126	321	37
273129	1.0512e-49	cellular macromolecular complex disassembly	34978	34623	260	1.9423e-52	34623	321	51
273128	1.3313e-49	macromolecular complex disassembly	34978	32984	262	2.952e-52	32984	321	51
273408	4.2853e-49	cellular protein complex disassembly	34978	43624	236	1.1085e-51	43624	321	49
273462	5.8615e-49	protein complex disassembly	34978	43241	238	1.7329e-51	43241	321	49
273165	4.8644e-48	RNA processing	34978	6396	1236	1.6179e-50	6396	321	86
273889	4.7384e-47	cellular component disassembly	34978	22411	436	1.7511e-49	22411	321	58
273437	6.1036e-47	translational termination	34978	6415	102	2.4811e-49	6415	321	37
274536	7.7027e-45	mRNA metabolic process	34978	16071	866	3.4159e-47	16071	321	72
273421	2.0589e-43	translational elongation	34978	6414	135	9.8913e-46	6414	321	38
273368	4.3858e-42	cellular macromolecule metabolic process	34978	44260	11246	2.2691e-44	44260	321	225
273262	1.2486e-37	RNA metabolic process	34978	16070	4612	6.9214e-40	16070	321	138
273514	1.4859e-37	cellular metabolic process	34978	44237	14770	8.7857e-40	44237	321	251
273192	4e-37	cellular macromolecular complex subunit organization	34978	34621	1249	2.5129e-39	34621	321	75
273528	5.6743e-36	macromolecule metabolic process	34978	43170	12811	3.7745e-38	43170	321	231
272886	8.9355e-35	macromolecular complex subunit organization	34978	43933	2040	6.274e-37	43933	321	90
273292	1.4277e-33	mRNA processing	34978	6397	605	1.0552e-35	6397	321	53
273587	3.2781e-33	nucleic acid metabolic process	34978	90304	5721	2.544e-35	90304	321	147
274699	3.8221e-33	RNA splicing	34978	8380	502	3.1074e-35	8380	321	49
273716	5.3511e-31	nucleobase, nucleoside, nucleotide and nucleic acid metabolic process	34978	6139	6448	4.5482e-33	6139	321	153
272932	1.4036e-30	mitochondrion organization	34978	7005	455	1.2449e-32	7005	321	45
273541	2.5053e-30	cellular nitrogen compound metabolic process	34978	34641	7016	2.3146e-32	34641	321	159
274138	8.3577e-30	primary metabolic process	34978	44238	15491	8.0303e-32	44238	321	245
274315	9.0547e-30	nitrogen compound metabolic process	34978	6807	7341	9.0346e-32	6807	321	162
273151	2.87e-28	nuclear mRNA splicing, via spliceosome	34978	398	352	3.0758e-30	398	321	39
274635	2.87e-28	RNA splicing, via transesterification reactions with bulged adenosine as nucleophile	34978	377	352	3.0758e-30	377	321	39
274700	4.2836e-28	RNA splicing, via transesterification reactions	34978	375	356	4.749e-30	375	321	39
274170	8.4253e-28	macromolecule biosynthetic process	34978	9059	5128	9.652e-30	9059	321	130
272951	1.0369e-27	cellular macromolecule biosynthetic process	34978	34645	5068	1.2263e-29	34645	321	129
273258	4.8437e-25	cellular process	34978	9987	24019	5.907e-27	9987	321	299
273057	9.5558e-25	translation	34978	6412	965	1.2007e-26	6412	321	54
273496	2.9421e-24	metabolic process	34978	8152	17986	3.8054e-26	8152	321	256
273341	9.6305e-24	cellular biosynthetic process	34978	44249	6516	1.2812e-25	44249	321	141
273885	1.5543e-23	biosynthetic process	34978	9058	6710	2.1253e-25	9058	321	143
273131	3.8347e-23	cellular component organization	34978	16043	7017	5.3851e-25	16043	321	146
272931	1.295e-21	organelle organization	34978	6996	3832	1.8664e-23	6996	321	101
272994	1.9035e-17	positive regulation of macromolecule metabolic process	34978	10604	2349	2.8138e-19	10604	321	71
274057	4.9474e-17	cellular response to stimulus	34978	51716	3229	7.4961e-19	51716	321	84
273467	2.6651e-16	positive regulation of metabolic process	34978	9893	2532	4.1365e-18	9893	321	72
273489	6.9945e-16	posttranscriptional regulation of gene expression	34978	10608	782	1.1115e-17	10608	321	39
273771	1.4672e-15	positive regulation of cellular metabolic process	34978	31325	2301	2.3856e-17	31325	321	67
273566	2.0131e-14	cellular component biogenesis	34978	44085	2884	3.3477e-16	44085	321	74
272916	3.8782e-14	positive regulation of biological process	34978	48518	5123	6.5926e-16	48518	321	104
273459	4.2111e-14	positive regulation of cellular process	34978	48522	4435	7.3142e-16	48522	321	95
273544	7.0668e-14	ribonucleoprotein complex biogenesis	34978	22613	553	1.2535e-15	22613	321	31
272913	8.3907e-14	response to stress	34978	6950	3888	1.5194e-15	6950	321	87
274038	9.6669e-14	regulation of protein metabolic process	34978	51246	1537	1.7862e-15	51246	321	51
273269	1.2106e-13	regulation of cellular protein metabolic process	34978	32268	1380	2.2816e-15	32268	321	48
272952	1.3334e-13	transcription	34978	6350	3275	2.5624e-15	6350	321	78
273120	5.2154e-13	regulation of macromolecule metabolic process	34978	60255	7705	1.0215e-14	60255	321	132
274403	1.3697e-12	viral reproduction	34978	16032	663	2.7332e-14	16032	321	32
273414	1.7742e-12	cellular protein metabolic process	34978	44267	6350	3.6061e-14	44267	321	115
273623	2.4943e-12	negative regulation of biological process	34978	48519	4437	5.1618e-14	48519	321	91
273218	2.7055e-12	regulation of gene expression	34978	10468	6905	5.699e-14	10468	321	121
272945	5.8581e-12	response to stimulus	34978	50896	7067	1.2556e-13	50896	321	122
273952	7.5196e-12	positive regulation of nitrogen compound metabolic process	34978	51173	1607	1.6395e-13	51173	321	49
273440	9.789e-12	negative regulation of cellular process	34978	48523	3933	2.1705e-13	48523	321	83
273639	1.2931e-11	positive regulation of macromolecule biosynthetic process	34978	10557	1573	2.915e-13	10557	321	48
273611	1.3321e-11	positive regulation of nucleobase, nucleoside, nucleotide and nucleic acid metabolic process	34978	45935	1575	3.0521e-13	45935	321	48
272948	2.4232e-11	positive regulation of cellular biosynthetic process	34978	31328	1662	5.6415e-13	31328	321	49
273346	2.6337e-11	transcription from RNA polymerase II promoter	34978	6366	792	6.2289e-13	6366	321	33
273468	4.2198e-11	positive regulation of biosynthetic process	34978	9891	1689	1.0136e-12	9891	321	49
274537	4.2407e-11	regulation of mRNA stability	34978	43488	128	1.0343e-12	43488	321	15
273581	4.6487e-11	transcription, DNA-dependent	34978	6351	3165	1.151e-12	6351	321	71
273476	5.0116e-11	cellular response to cytokine stimulus	34978	71345	210	1.2594e-12	71345	321	18
273589	5.9033e-11	RNA biosynthetic process	34978	32774	3183	1.5053e-12	32774	321	71
273091	9.1604e-11	cellular component assembly	34978	22607	2578	2.3696e-12	22607	321	62
273773	1.3465e-10	cellular response to stress	34978	33554	1811	3.5329e-12	33554	321	50
273490	1.7933e-10	regulation of RNA stability	34978	43487	142	4.7715e-12	43487	321	15
273811	2.0569e-10	response to biotic stimulus	34978	9607	962	5.549e-12	9607	321	35
273393	3.5305e-10	ncRNA metabolic process	34978	34660	680	9.6547e-12	34660	321	29
273616	4.8582e-10	ncRNA processing	34978	34470	508	1.3465e-11	34470	321	25
274228	6.6876e-10	positive regulation of RNA metabolic process	34978	51254	1402	1.8783e-11	51254	321	42
273094	7.5038e-10	negative regulation of macromolecule metabolic process	34978	10605	1969	2.1352e-11	10605	321	51
273419	2.034e-09	cellular macromolecule catabolic process	34978	44265	1104	5.863e-11	44265	321	36
273119	2.1338e-09	regulation of metabolic process	34978	19222	9486	6.2294e-11	19222	321	141
272995	2.5357e-09	positive regulation of protein metabolic process	34978	51247	843	7.4966e-11	51247	321	31
272887	2.9334e-09	macromolecular complex assembly	34978	65003	1787	8.7807e-11	65003	321	47
273000	3.0369e-09	RNA 3'-end processing	34978	31123	146	9.2026e-11	31123	321	14
273219	3.9922e-09	positive regulation of gene expression	34978	10628	1552	1.2393e-10	10628	321	43
273403	3.9922e-09	cellular catabolic process	34978	44248	2002	1.2336e-10	44248	321	50
273173	5.7042e-09	developmental process	34978	32502	5891	1.7918e-10	32502	321	100
273228	5.7822e-09	ribonucleoprotein complex assembly	34978	22618	248	1.8377e-10	22618	321	17
273398	6.0854e-09	response to other organism	34978	51707	824	1.9565e-10	51707	321	30
273902	6.5124e-09	positive regulation of cellular protein metabolic process	34978	32270	775	2.1178e-10	32270	321	29
273029	6.5564e-09	negative regulation of metabolic process	34978	9892	2102	2.1564e-10	9892	321	51
275144	6.6367e-09	RNA secondary structure unwinding	34978	10501	44	2.2073e-10	10501	321	9
273314	7.0639e-09	regulation of cellular metabolic process	34978	31323	8990	2.3755e-10	31323	321	134
274876	7.4611e-09	ectoderm development	34978	7398	289	2.5367e-10	7398	321	18
274153	7.5573e-09	termination of RNA polymerase II transcription	34978	6369	62	2.5973e-10	6369	321	10
273920	8.559e-09	regulation of RNA metabolic process	34978	51252	5858	2.9732e-10	51252	321	99
273397	1.0023e-08	multi-organism process	34978	51704	1179	3.5189e-10	51704	321	36
274037	1.0295e-08	regulation of primary metabolic process	34978	80090	8481	3.6524e-10	80090	321	128
273562	2.1541e-08	response to cytokine stimulus	34978	34097	349	7.7218e-10	34097	321	19
273909	2.2271e-08	epidermis development	34978	8544	273	8.0655e-10	8544	321	17
273048	2.9402e-08	response to organic substance	34978	10033	1997	1.0757e-09	10033	321	48
273174	3.0131e-08	anatomical structure development	34978	48856	5062	1.1169e-09	48856	321	88
273180	3.0131e-08	regulation of translation	34978	6417	357	1.1246e-09	6417	321	19
273985	3.2919e-08	protein metabolic process	34978	19538	7800	1.2408e-09	19538	321	119
273088	4.776e-08	response to virus	34978	9615	288	1.8179e-09	9615	321	17
273409	5.8448e-08	transcription termination	34978	6353	100	2.2463e-09	6353	321	11
273331	6.1314e-08	macromolecule catabolic process	34978	9057	1267	2.3792e-09	9057	321	36
273678	1.0416e-07	cellular response to chemical stimulus	34978	70887	1676	4.0802e-09	70887	321	42
273276	1.2001e-07	negative regulation of cellular metabolic process	34978	31324	1818	4.7455e-09	31324	321	44
272949	1.2537e-07	positive regulation of transcription	34978	45941	1366	5.0038e-09	45941	321	37
273660	1.4095e-07	establishment of RNA localization	34978	51236	200	5.7816e-09	51236	321	14
273753	1.4095e-07	RNA transport	34978	50658	200	5.7816e-09	50658	321	14
274434	1.4095e-07	nucleic acid transport	34978	50657	200	5.7816e-09	50657	321	14
273426	1.4817e-07	multicellular organismal development	34978	7275	5155	6.1327e-09	7275	321	87
274836	1.8084e-07	mRNA transport	34978	51028	171	7.5519e-09	51028	321	13
272986	1.9588e-07	regulation of macromolecule biosynthetic process	34978	10556	6405	8.2521e-09	10556	321	101
273406	2.6183e-07	positive regulation of transcription, DNA-dependent	34978	45893	1345	1.1127e-08	45893	321	36
273435	3.1709e-07	RNA localization	34978	6403	214	1.371e-08	6403	321	14
273938	3.1709e-07	ribosome biogenesis	34978	42254	372	1.3609e-08	42254	321	18
273606	3.7676e-07	regulation of nuclear mRNA splicing, via spliceosome	34978	48024	70	1.6429e-08	48024	321	9
273062	4.2349e-07	catabolic process	34978	9056	2401	1.8624e-08	9056	321	51
273840	5.0537e-07	regulation of biosynthetic process	34978	9889	6707	2.2411e-08	9889	321	103
274433	6.4545e-07	nucleobase, nucleoside, nucleotide and nucleic acid transport	34978	15931	227	2.8862e-08	15931	321	14
273536	7.3165e-07	regulation of cellular biosynthetic process	34978	31326	6666	3.2986e-08	31326	321	102
274724	7.5061e-07	DNA damage response, detection of DNA damage	34978	42769	36	3.4119e-08	42769	321	7
273227	8.0493e-07	cellular macromolecular complex assembly	34978	34622	977	3.7159e-08	34622	321	29
274032	8.0493e-07	response to DNA damage stimulus	34978	6974	1158	3.7183e-08	6974	321	32
274297	8.7834e-07	mRNA 3'-end processing	34978	31124	103	4.0898e-08	31124	321	10
272989	9.383e-07	regulation of cell death	34978	10941	1486	4.4037e-08	10941	321	37
273443	1.5915e-06	negative regulation of cell death	34978	60548	722	7.5281e-08	60548	321	24
273539	1.639e-06	cellular response to organic substance	34978	71310	1134	7.8133e-08	71310	321	31
273662	1.8841e-06	negative regulation of macromolecule biosynthetic process	34978	10558	1397	9.0515e-08	10558	321	35
274332	1.9407e-06	cell cycle	34978	7049	1465	9.3951e-08	7049	321	36
273427	2.286e-06	system development	34978	48731	4457	1.1151e-07	48731	321	75
273923	2.2913e-06	rRNA metabolic process	34978	16072	294	1.1262e-07	16072	321	15
273609	2.3837e-06	positive regulation of nuclear mRNA splicing, via spliceosome	34978	48026	14	1.1804e-07	48026	321	5
273657	2.4226e-06	regulation of apoptosis	34978	42981	1414	1.2086e-07	42981	321	35
274545	2.5972e-06	mitotic cell cycle	34978	278	744	1.3053e-07	278	321	24
274598	2.8704e-06	regulation of programmed cell death	34978	43067	1425	1.4532e-07	43067	321	35
272911	3.1051e-06	regulation of biological process	34978	50789	15260	1.5835e-07	50789	321	186
273260	3.1548e-06	regulation of nucleobase, nucleoside, nucleotide and nucleic acid metabolic process	34978	19219	7429	1.6205e-07	19219	321	108
272960	3.3007e-06	response to chemical stimulus	34978	42221	3514	1.7077e-07	42221	321	63
274046	4.2342e-06	regulation of nitrogen compound metabolic process	34978	51171	7473	2.2063e-07	51171	321	108
273801	5.3605e-06	multicellular organismal process	34978	32501	7415	2.813e-07	32501	321	107
273859	5.4507e-06	negative regulation of biosynthetic process	34978	9890	1467	2.8805e-07	9890	321	35
273322	5.967e-06	regulation of mRNA processing	34978	50684	98	3.1754e-07	50684	321	9
274779	6.1162e-06	negative regulation of apoptosis	34978	43066	670	3.2774e-07	43066	321	22
273027	6.7983e-06	transcription-coupled nucleotide-excision repair	34978	6283	73	3.6931e-07	6283	321	8
273152	6.7983e-06	spliceosome assembly	34978	245	73	3.6931e-07	245	321	8
273444	7.3135e-06	negative regulation of programmed cell death	34978	43069	678	4e-07	43069	321	22
273939	8.2195e-06	rRNA processing	34978	6364	284	4.5259e-07	6364	321	14
274456	8.5164e-06	proteasomal protein catabolic process	34978	10498	285	4.7208e-07	10498	321	14
273585	9.6256e-06	negative regulation of cellular biosynthetic process	34978	31327	1439	5.3712e-07	31327	321	34
273082	9.9596e-06	RNA catabolic process	34978	6401	247	5.5944e-07	6401	321	13
273832	1.0454e-05	regulation of protein modification process	34978	31399	929	5.9109e-07	31399	321	26
273549	1.1509e-05	organ development	34978	48513	3246	6.5496e-07	48513	321	58
273434	1.1619e-05	macromolecule localization	34978	33036	2618	6.6556e-07	33036	321	50
273870	1.1666e-05	negative regulation of nucleobase, nucleoside, nucleotide and nucleic acid metabolic process	34978	45934	1319	6.7254e-07	45934	321	32
272973	1.2191e-05	proteolysis involved in cellular protein catabolic process	34978	51603	759	7.0729e-07	51603	321	23
273085	1.3182e-05	cell differentiation	34978	30154	3424	7.697e-07	30154	321	60
273026	1.3403e-05	nucleotide-excision repair	34978	6289	141	7.8755e-07	6289	321	10
273116	1.3638e-05	regulation of cellular process	34978	50794	14278	8.0636e-07	50794	321	174
273030	1.4179e-05	negative regulation of nitrogen compound metabolic process	34978	51172	1333	8.4362e-07	51172	321	32
273765	1.4629e-05	positive regulation of transcription from RNA polymerase II promoter	34978	45944	1011	8.7577e-07	45944	321	27
273359	1.5904e-05	cellular developmental process	34978	48869	3693	9.5799e-07	48869	321	63
272972	1.5927e-05	cellular protein catabolic process	34978	44257	773	9.6526e-07	44257	321	23
273663	1.8868e-05	negative regulation of translation	34978	17148	114	1.1505e-06	17148	321	9
273494	2.0184e-05	regulation of RNA splicing	34978	43484	115	1.2382e-06	43484	321	9
272928	2.1611e-05	tissue development	34978	9888	1362	1.3337e-06	9888	321	32
273904	2.5743e-05	cellular response to biotic stimulus	34978	71216	229	1.5983e-06	71216	321	12
272910	2.6343e-05	biological regulation	34978	65007	16466	1.6452e-06	65007	321	193
273973	3.079e-05	proteasomal ubiquitin-dependent protein catabolic process	34978	43161	276	1.9343e-06	43161	321	13
272978	3.3959e-05	protein catabolic process	34978	30163	811	2.1604e-06	30163	321	23
274064	3.3959e-05	cellular response to nitrogen levels	34978	43562	11	2.1836e-06	43562	321	4
274065	3.3959e-05	cellular response to nitrogen starvation	34978	6995	11	2.1836e-06	6995	321	4
275154	3.3959e-05	alternative nuclear mRNA splicing, via spliceosome	34978	380	11	2.1836e-06	380	321	4
273102	3.5733e-05	histone mRNA metabolic process	34978	8334	24	2.3241e-06	8334	321	5
273608	3.5733e-05	positive regulation of RNA splicing	34978	33120	24	2.3241e-06	33120	321	5
273108	3.637e-05	positive regulation of viral reproduction	34978	48524	93	2.3871e-06	48524	321	8
274832	3.637e-05	nuclear transport	34978	51169	327	2.3924e-06	51169	321	14
273448	4.6313e-05	negative regulation of RNA metabolic process	34978	51253	1213	3.0636e-06	51253	321	29
273009	4.8743e-05	cell cycle process	34978	22402	1150	3.2424e-06	22402	321	28
273284	6.2022e-05	RNA export from nucleus	34978	6405	133	4.1486e-06	6405	321	9
272967	6.574e-05	positive regulation of ligase activity	34978	51351	101	4.4459e-06	51351	321	8
273789	6.574e-05	keratinocyte differentiation	34978	30216	101	4.4459e-06	30216	321	8
274020	6.6633e-05	cellular response to external stimulus	34978	71496	395	4.5309e-06	71496	321	15
274248	6.7459e-05	negative regulation of protein metabolic process	34978	51248	500	4.6119e-06	51248	321	17
274357	6.7838e-05	3'-UTR-mediated mRNA stabilization	34978	70935	13	4.6629e-06	70935	321	4
273283	6.8768e-05	nuclear export	34978	51168	172	4.7523e-06	51168	321	10
273287	7.1703e-05	protein localization in endoplasmic reticulum	34978	70972	136	4.9816e-06	70972	321	9
272895	7.2212e-05	organelle assembly	34978	70925	256	5.0436e-06	70925	321	12
275139	7.3321e-05	stimulatory C-type lectin receptor signaling pathway	34978	2223	103	5.1482e-06	2223	321	8
274088	7.5345e-05	negative regulation of cellular protein metabolic process	34978	32269	452	5.3181e-06	32269	321	16
273764	7.6229e-05	regulation of transcription from RNA polymerase II promoter	34978	6357	1966	5.4369e-06	6357	321	39
273906	7.6229e-05	negative regulation of molecular function	34978	44092	1182	5.418e-06	44092	321	28
273278	7.7451e-05	DNA repair	34978	6281	859	5.5527e-06	6281	321	23
273170	8.0672e-05	positive regulation of protein modification process	34978	31401	621	5.8134e-06	31401	321	19
273083	8.1583e-05	mRNA catabolic process	34978	6402	217	5.9695e-06	6402	321	11
274340	8.1583e-05	innate immune response activating cell surface receptor signaling pathway	34978	2220	105	5.9423e-06	2220	321	8
274351	8.1583e-05	regulation of translational initiation	34978	6446	105	5.9423e-06	6446	321	8
273210	8.2566e-05	response to nutrient levels	34978	31667	566	6.072e-06	31667	321	18
274070	0.00010056	epithelial cell differentiation	34978	30855	361	7.4326e-06	30855	321	14
274898	0.00010169	membrane to membrane docking	34978	22614	5	7.5536e-06	22614	321	3
273482	0.00010176	nucleocytoplasmic transport	34978	6913	313	7.5961e-06	6913	321	13
273245	0.00010305	negative regulation of binding	34978	51100	223	7.7304e-06	51100	321	11
272955	0.00010405	SRP-dependent cotranslational protein targeting to membrane	34978	6614	109	7.8441e-06	6614	321	8
274718	0.00010477	cellular response to lipopolysaccharide	34978	71222	144	7.9371e-06	71222	321	9
273820	0.00010538	nucleic acid phosphodiester bond hydrolysis	34978	90305	268	8.022e-06	90305	321	12
272919	0.00010632	DNA metabolic process	34978	6259	1346	8.1328e-06	6259	321	30
272943	0.00011311	ubiquitin-dependent protein catabolic process	34978	6511	639	8.694e-06	6511	321	19
273238	0.00012155	response to inorganic substance	34978	10035	528	9.3878e-06	10035	321	17
272925	0.0001239	cell cycle phase	34978	22403	826	9.6613e-06	22403	321	22
274001	0.0001239	cellular response to extracellular stimulus	34978	31668	320	9.6184e-06	31668	321	13
273323	0.0001311	positive regulation of mRNA processing	34978	50685	32	1.0368e-05	50685	321	5
274356	0.0001311	mRNA stabilization	34978	48255	32	1.0368e-05	48255	321	5
274449	0.0001311	RNA stabilization	34978	43489	32	1.0368e-05	43489	321	5
274611	0.00013271	positive regulation of cellular component organization	34978	51130	894	1.0544e-05	51130	321	23
272942	0.00013529	modification-dependent protein catabolic process	34978	19941	649	1.0799e-05	19941	321	19
273279	0.00013529	double-strand break repair	34978	6302	189	1.0899e-05	6302	321	10
274771	0.00013529	response to extracellular stimulus	34978	9991	591	1.0887e-05	9991	321	18
273883	0.00014102	cellular response to starvation	34978	9267	190	1.1413e-05	9267	321	10
272966	0.00014195	regulation of ligase activity	34978	51340	115	1.1646e-05	51340	321	8
273424	0.00014195	protein targeting to ER	34978	45047	115	1.1646e-05	45047	321	8
273996	0.00014195	viral transcription	34978	19083	115	1.1646e-05	19083	321	8
273171	0.000149	positive regulation of protein ubiquitination	34978	31398	152	1.2279e-05	31398	321	9
273298	0.00014925	DNA duplex unwinding	34978	32508	116	1.241e-05	32508	321	8
273788	0.00014925	epidermal cell differentiation	34978	9913	116	1.241e-05	9913	321	8
273728	0.00014942	protein polyubiquitination	34978	209	192	1.2502e-05	209	321	10
274532	0.00014942	modification-dependent macromolecule catabolic process	34978	43632	656	1.2535e-05	43632	321	19
272954	0.00015616	cotranslational protein targeting to membrane	34978	6613	117	1.3216e-05	6613	321	8
273531	0.00015616	viral genome expression	34978	19080	117	1.3216e-05	19080	321	8
274040	0.00016044	cellular response to molecule of bacterial origin	34978	71219	154	1.3637e-05	71219	321	9
274078	0.00016172	negative regulation of gene expression	34978	10629	1455	1.3805e-05	10629	321	31
273297	0.00018548	DNA geometric change	34978	32392	120	1.5902e-05	32392	321	8
273286	0.00020428	protein localization in organelle	34978	33365	443	1.7589e-05	33365	321	15
273699	0.00020742	mRNA export from nucleus	34978	6406	122	1.7937e-05	6406	321	8
273186	0.00021001	response to metal ion	34978	10038	340	1.8238e-05	10038	321	13
273948	0.00021312	nuclear-transcribed mRNA catabolic process	34978	956	201	1.8587e-05	956	321	10
273178	0.00022366	regulation of transcription, DNA-dependent	34978	6355	5656	1.9589e-05	6355	321	81
274347	0.0002322	regulation of viral reproduction	34978	50792	162	2.0423e-05	50792	321	9
273211	0.00024419	cellular response to nutrient levels	34978	31669	296	2.1567e-05	31669	321	12
273365	0.00026757	protein modification by small protein conjugation	34978	32446	1008	2.3847e-05	32446	321	24
273512	0.00026757	regulation of chromosome organization	34978	33044	207	2.3929e-05	33044	321	10
273530	0.00026757	viral reproductive process	34978	22415	299	2.3811e-05	22415	321	12
274196	0.0002684	mRNA cleavage	34978	6379	19	2.4201e-05	6379	321	4
275222	0.0002684	error-free translesion synthesis	34978	70987	19	2.4201e-05	70987	321	4
273338	0.00027288	regulation of cell proliferation	34978	42127	1573	2.4707e-05	42127	321	32
273383	0.00028577	interphase	34978	51325	254	2.5979e-05	51325	321	11
272987	0.00029236	regulation of transcription	34978	45449	5888	2.6686e-05	45449	321	83
274029	0.00030458	viral infectious cycle	34978	19058	256	2.7914e-05	19058	321	11
273109	0.00030564	positive regulation of viral transcription	34978	50434	39	2.8124e-05	50434	321	5
273631	0.00030928	positive regulation of organelle organization	34978	10638	355	2.8573e-05	10638	321	13
273240	0.00031628	regulation of protein ubiquitination	34978	31396	212	2.9337e-05	31396	321	10
273583	0.0003225	negative regulation of nuclear mRNA splicing, via spliceosome	34978	48025	20	3.0033e-05	48025	321	4
273486	0.00032556	positive regulation of ubiquitin-protein ligase activity	34978	51443	96	3.0439e-05	51443	321	7
273963	0.00033548	chromosome organization	34978	51276	1303	3.149e-05	51276	321	28
274605	0.00034542	response to amino acid stimulus	34978	43200	97	3.2551e-05	43200	321	7
274648	0.00036766	macroautophagy	34978	16236	98	3.4782e-05	16236	321	7
273200	0.00037539	regulation of cellular component organization	34978	51128	1905	3.5652e-05	51128	321	36
272969	0.00037693	cellular localization	34978	51641	2944	3.5938e-05	51641	321	49
274252	0.00038481	stress-activated MAPK cascade	34978	51403	21	3.6832e-05	51403	321	4
274026	0.00038598	non-canonical Wnt receptor signaling pathway	34978	35567	135	3.7229e-05	35567	321	8
274624	0.00038598	response to lipopolysaccharide	34978	32496	313	3.718e-05	32496	321	12
273325	0.00040533	positive regulation of protein complex assembly	34978	31334	136	3.9244e-05	31334	321	8
274578	0.0004264	peptidyl-arginine methylation, to asymmetrical-dimethyl arginine	34978	19919	8	4.1442e-05	19919	321	3
273599	0.00043907	tRNA processing	34978	8033	178	4.2836e-05	8033	321	9
273377	0.00045636	negative regulation of mRNA processing	34978	50686	22	4.4692e-05	50686	321	4
273956	0.00046418	regulation of viral transcription	34978	46782	70	4.5629e-05	46782	321	6
273253	0.00047464	response to hypoxia	34978	1666	271	4.6832e-05	1666	321	11
274889	0.00049254	T cell receptor signaling pathway	34978	50852	181	4.8781e-05	50852	321	9
273361	0.00049859	regulation of response to stress	34978	80134	1125	4.9564e-05	80134	321	25
274218	0.00051209	intermediate filament cytoskeleton organization	34978	45104	44	5.1095e-05	45104	321	5
274013	0.00053238	snRNA transcription	34978	9301	72	5.3543e-05	9301	321	6
274014	0.00053238	snRNA transcription from RNA polymerase II promoter	34978	42795	72	5.3543e-05	42795	321	6
274518	0.00053238	nucleotide-excision repair, DNA gap filling	34978	6297	23	5.371e-05	6297	321	4
273149	0.00053327	epithelium development	34978	60429	668	5.3997e-05	60429	321	18
272914	0.00053366	response to starvation	34978	42594	228	5.4234e-05	42594	321	10
273579	0.00055157	translational initiation	34978	6413	229	5.6257e-05	6413	321	10
274217	0.00055734	intermediate filament-based process	34978	45103	45	5.7053e-05	45103	321	5
273465	0.00059511	intracellular transport	34978	46907	1956	6.1139e-05	46907	321	36
274577	0.00059881	peptidyl-arginine omega-N-methylation	34978	35247	9	6.174e-05	35247	321	3
274888	0.00060611	antigen receptor-mediated signaling pathway	34978	50851	232	6.2717e-05	50851	321	10
273612	0.00068792	positive regulation of DNA metabolic process	34978	51054	148	7.1436e-05	51054	321	8
274128	0.00069909	regulation of ubiquitin-protein ligase activity	34978	51438	110	7.2854e-05	51438	321	7
273712	0.00072058	negative regulation of RNA splicing	34978	33119	25	7.5627e-05	33119	321	4
273812	0.00072058	response to molecule of bacterial origin	34978	2237	337	7.5424e-05	2237	321	12
274880	0.00077532	response to acid	34978	1101	112	8.1658e-05	1101	321	7
273520	0.00080331	regulation of cell cycle	34978	51726	1024	8.4903e-05	51726	321	23
273391	0.00085939	reproductive process	34978	22414	1460	9.1147e-05	22414	321	29
273553	0.00092657	DNA-dependent DNA replication	34978	6261	155	9.8703e-05	6261	321	8
273911	0.00092657	reproduction	34978	3	1467	9.8958e-05	3	321	29
272961	0.00095954	response to oxygen levels	34978	70482	296	0.00010283	70482	321	11
273038	0.00097931	interphase of mitotic cell cycle	34978	51329	247	0.00010531	51329	321	10
274079	0.00098683	negative regulation of transcription	34978	16481	1181	0.00010649	16481	321	25
274042	0.00099659	cellular response to inorganic substance	34978	71241	157	0.00010791	71241	321	8
274592	0.0010182	tRNA metabolic process	34978	6399	351	0.00011063	6399	321	12
273041	0.0010309	regulation of response to stimulus	34978	48583	1860	0.00011268	48583	321	34
274539	0.0010309	protein targeting to membrane	34978	6612	158	0.00011277	6612	321	8
273160	0.0011106	protein targeting	34978	6605	467	0.00012189	6605	321	14
273155	0.0011557	regulation of binding	34978	51098	589	0.00012727	51098	321	16
274349	0.0012484	nucleotide-excision repair, preincision complex assembly	34978	6294	29	0.00013794	6294	321	4
273600	0.0014254	tRNA splicing, via endonucleolytic cleavage and ligation	34978	6388	30	0.00015802	6388	321	4
274710	0.0014602	nuclear-transcribed mRNA catabolic process, nonsense-mediated decay	34978	184	125	0.00016243	184	321	7
273809	0.001472	response to dsRNA	34978	43331	88	0.00016428	43331	321	6
273181	0.0015612	positive regulation of translation	34978	45727	89	0.00017481	45727	321	6
274986	0.0016034	RNA splicing, via endonucleolytic cleavage and ligation	34978	394	31	0.00018013	394	321	4
273604	0.0016553	immune response-activating cell surface receptor signaling pathway	34978	2429	265	0.00018658	2429	321	10
274422	0.0016947	apoptosis	34978	6915	806	0.00019164	6915	321	19
273344	0.0017111	postreplication repair	34978	6301	58	0.00019412	6301	321	5
274370	0.0017971	leukocyte tethering or rolling	34978	50901	13	0.00020455	50901	321	3
273347	0.0018418	transcription initiation from RNA polymerase II promoter	34978	6367	173	0.00021031	6367	321	8
272922	0.0019038	intracellular protein kinase cascade	34978	7243	682	0.0002181	7243	321	17
273021	0.001912	signal transmission via phosphorylation event	34978	23014	748	0.00021975	23014	321	18
273051	0.0019324	regulation of organelle organization	34978	33043	953	0.00022281	33043	321	21
273225	0.001937	negative regulation of transcription, DNA-dependent	34978	45892	1167	0.00022405	45892	321	24
273785	0.0019591	cellular response to metal ion	34978	71248	132	0.00022733	71248	321	7
273591	0.0019757	immune response-regulating cell surface receptor signaling pathway	34978	2768	272	0.00022999	2768	321	10
274271	0.0020429	regulation of phosphate metabolic process	34978	19220	1394	0.00023856	19220	321	27
274523	0.0020595	regulation of phosphorus metabolic process	34978	51174	1395	0.00024127	51174	321	27
274266	0.0020857	programmed cell death	34978	12501	822	0.00024511	12501	321	19
273736	0.0021866	negative regulation of JUN kinase activity	34978	43508	14	0.00025857	43508	321	3
274388	0.0021866	histone arginine methylation	34978	34969	14	0.00025857	34969	321	3
273184	0.0021991	protein ubiquitination involved in ubiquitin-dependent protein catabolic process	34978	42787	135	0.00026087	42787	321	7
274680	0.0023623	protein modification by small protein conjugation or removal	34978	70647	1259	0.0002811	70647	321	25
272983	0.0023958	negative regulation of protein binding	34978	32091	63	0.00028686	32091	321	5
274100	0.0023958	non-recombinational repair	34978	726	63	0.00028686	726	321	5
273381	0.0025077	death	34978	16265	905	0.00030211	16265	321	20
273868	0.0025077	cell death	34978	8219	905	0.00030211	8219	321	20
274106	0.002536	regulation of DNA metabolic process	34978	51052	282	0.00030646	51052	321	10
274828	0.0025762	Wnt receptor signaling pathway, planar cell polarity pathway	34978	60071	99	0.00031226	60071	321	6
273249	0.0026404	assembly of spliceosomal tri-snRNP	34978	244	15	0.00032102	244	321	3
274010	0.0027033	regulation of establishment of planar polarity	34978	90175	100	0.00032967	90175	321	6
273201	0.0029172	regulation of protein complex assembly	34978	43254	342	0.00035683	43254	321	11
274050	0.002951	nucleotide-excision repair, DNA incision, 5'-to lesion	34978	6296	37	0.00036207	6296	321	4
275197	0.0031405	I-kappaB kinase/NF-kappaB cascade	34978	7249	103	0.00038647	7249	321	6
274604	0.0033985	response to amine stimulus	34978	14075	146	0.00041948	14075	321	7
273154	0.0034086	regulation of molecular function	34978	65009	3526	0.00042198	65009	321	52
273710	0.0035328	innate immune response-activating signal transduction	34978	2758	193	0.00043866	2758	321	8
273821	0.0035611	nucleotide-excision repair, DNA incision	34978	33683	39	0.00044446	33683	321	4
273856	0.0035611	aging	34978	7568	243	0.00044481	7568	321	9
273203	0.0035998	regulation of protein amino acid phosphorylation	34978	1932	595	0.00045097	1932	321	15
273480	0.0039105	response to abiotic stimulus	34978	9628	870	0.00049134	9628	321	19
274345	0.003939	regulation of mitochondrial RNA catabolic process	34978	960	4	0.00049766	960	321	2
274497	0.003939	DNA damage response, signal transduction by p53 class mediator	34978	30330	108	0.00049784	30330	321	6
273216	0.0042121	regulation of protein binding	34978	43393	152	0.00053391	43393	321	7
273500	0.0042431	platelet aggregation	34978	70527	41	0.0005394	70527	321	4
273824	0.0044624	positive regulation of histone modification	34978	31058	73	0.00056893	31058	321	5
273183	0.0044684	protein ubiquitination	34978	16567	881	0.00057135	16567	321	19
273430	0.0045006	response to ionizing radiation	34978	10212	154	0.00057712	10212	321	7
274594	0.0045033	cellular protein localization	34978	34613	1323	0.00057914	34613	321	25
272896	0.0045763	autophagic vacuole assembly	34978	45	42	0.0005919	45	321	4
275126	0.0045763	regulation of alternative nuclear mRNA splicing, via spliceosome	34978	381	42	0.0005919	381	321	4
273147	0.004872	activation of innate immune response	34978	2218	204	0.00063196	2218	321	8
273619	0.0049044	cellular macromolecule localization	34978	70727	1332	0.00063797	70727	321	25
273554	0.0049528	translesion synthesis	34978	19985	43	0.00064793	19985	321	4
274369	0.0049528	leukocyte cell-cell adhesion	34978	7159	43	0.00064793	7159	321	4
274822	0.0050714	error-prone translesion synthesis	34978	42276	19	0.00066532	42276	321	3
272963	0.0050911	meiotic cell cycle	34978	51321	206	0.00067354	51321	321	8
274563	0.0050911	protein complex biogenesis	34978	70271	1337	0.00067286	70271	321	25
274574	0.0050911	protein complex assembly	34978	6461	1337	0.00067286	6461	321	25
274454	0.0051039	response to bacterium	34978	9617	554	0.00067712	9617	321	14
273487	0.0051437	positive regulation of ubiquitin-protein ligase activity involved in mitotic cell cycle	34978	51437	76	0.00068431	51437	321	5
272990	0.0054404	positive regulation of cell death	34978	10942	558	0.00072579	10942	321	14
274251	0.0054983	MAPKKK cascade	34978	165	495	0.00073554	165	321	13
273099	0.0055532	cell activation	34978	1775	625	0.00074495	1775	321	15
273637	0.00567	mRNA splice site selection	34978	6376	45	0.00077109	6376	321	4
273693	0.00567	regulation of ubiquitin-protein ligase activity involved in mitotic cell cycle	34978	51439	78	0.00077039	51439	321	5
273732	0.00567	positive regulation of telomere maintenance	34978	32206	45	0.00077109	32206	321	4
274111	0.00567	substantia nigra development	34978	21762	45	0.00077109	21762	321	4
274583	0.00567	protein localization	34978	8104	2151	0.00076761	8104	321	35
274492	0.0057012	intermediate filament organization	34978	45109	20	0.00077743	45109	321	3
273241	0.0058094	negative regulation of protein ubiquitination	34978	31397	118	0.00079434	31397	321	6
273411	0.0059488	regulation of defense response	34978	31347	698	0.0008156	31347	321	16
272984	0.0059808	negative regulation of protein homodimerization activity	34978	90074	5	0.0008244	90074	321	2
274731	0.0059808	keratinocyte migration	34978	51546	5	0.0008244	51546	321	2
274327	0.0060666	response to exogenous dsRNA	34978	43330	46	0.00083847	43330	321	4
273981	0.0062038	anaphase-promoting complex-dependent proteasomal ubiquitin-dependent protein catabolic process	34978	31145	80	0.00086431	31145	321	5
274204	0.0062038	chromatin organization	34978	6325	912	0.00086023	6325	321	19
274993	0.0062038	regulation of fibroblast proliferation	34978	48145	80	0.00086431	48145	321	5
274098	0.006432	nucleotide-excision repair, DNA incision, 3'-to lesion	34978	6295	21	0.00090087	6295	321	3
274390	0.006432	nucleotide-excision repair, preincision complex stabilization	34978	6293	21	0.00090087	6293	321	3
274083	0.0064795	subthalamus development	34978	21539	47	0.0009099	21539	321	4
273281	0.0066076	response to organic nitrogen	34978	10243	167	0.00093033	10243	321	7
273830	0.0066892	osteoblast differentiation	34978	1649	122	0.00094517	1649	321	6
274209	0.0066892	DNA conformation change	34978	71103	385	0.00094678	71103	321	11
273248	0.00692	spliceosomal snRNP assembly	34978	387	48	0.00098552	387	321	4
274101	0.00692	double-strand break repair via nonhomologous end joining	34978	6303	48	0.00098552	6303	321	4
275040	0.00692	DNA replication	34978	6260	387	0.0009871	6260	321	11
273319	0.0071886	peptidyl-arginine methylation	34978	18216	22	0.0010361	18216	321	3
273320	0.0071886	peptidyl-arginine N-methylation	34978	35246	22	0.0010361	35246	321	3
273412	0.0071886	positive regulation of defense response	34978	31349	330	0.0010302	31349	321	10
274745	0.0071886	cellular extravasation	34978	45123	22	0.0010361	45123	321	3
274019	0.0072734	response to external stimulus	34978	9605	1226	0.001051	9605	321	23
273232	0.0073706	regulation of JNK cascade	34978	46328	171	0.0010677	46328	321	7
273705	0.0079169	keratinization	34978	31424	50	0.0011498	31424	321	4
274549	0.0081276	nucleotide-excision repair, DNA damage recognition	34978	715	23	0.0011834	715	321	3
273092	0.0084201	intermediate filament bundle assembly	34978	45110	6	0.0012291	45110	321	2
272970	0.0087341	establishment of localization in cell	34978	51649	2556	0.0012782	51649	321	39
273388	0.0087523	regulation of phosphorylation	34978	42325	1245	0.0012841	42325	321	23
273807	0.0088604	positive regulation of neurogenesis	34978	50769	177	0.0013032	50769	321	7
274850	0.0089241	regulation of gene expression, epigenetic	34978	40029	341	0.0013159	40029	321	10
272920	0.0090448	DNA recombination	34978	6310	284	0.001337	6310	321	9
273316	0.0090649	response to arsenic	34978	46685	24	0.0013433	46685	321	3
273958	0.0093175	positive regulation of apoptosis	34978	43065	531	0.0013842	43065	321	13
275073	0.0097693	positive regulation of programmed cell death	34978	43068	534	0.0014549	43068	321	13
273001	0.010155	ncRNA 3'-end processing	34978	43628	25	0.0015162	43628	321	3
274067	0.010251	NAD metabolic process	34978	19674	54	0.0015342	19674	321	4
274176	0.010779	RNA elongation from RNA polymerase II promoter	34978	6368	92	0.0016172	6368	321	5
273675	0.010829	immune response-activating signal transduction	34978	2757	351	0.0016287	2757	321	10
273682	0.010957	G2/M transition of mitotic cell cycle	34978	86	136	0.001652	86	321	6
274246	0.01115	regulation of cytokine production	34978	1817	543	0.0016853	1817	321	13
274288	0.011191	DNA damage response, signal transduction	34978	42770	238	0.0016956	42770	321	8
274569	0.012269	double-strand break repair via homologous recombination	34978	724	95	0.0018635	724	321	5
273499	0.012319	homotypic cell-cell adhesion	34978	34109	57	0.0018756	34109	321	4
274708	0.012464	nucleotide-binding oligomerization domain containing signaling pathway	34978	70423	27	0.0019022	70423	321	3
274568	0.012754	recombinational repair	34978	725	96	0.0019513	725	321	5
273123	0.013042	cellular response to glucocorticoid stimulus	34978	71385	58	0.0020001	71385	321	4
273146	0.013213	positive regulation of innate immune response	34978	45089	245	0.0020313	45089	321	8
273945	0.013252	nicotinamide nucleotide metabolic process	34978	46496	97	0.0020422	46496	321	5
273814	0.013403	negative regulation of catalytic activity	34978	43086	985	0.0020704	43086	321	19
274507	0.013667	peptidyl-arginine modification	34978	18195	28	0.0021161	18195	321	3
272899	0.013672	regulation of stress-activated protein kinase signaling cascade	34978	70302	193	0.0021321	70302	321	7
274366	0.013672	immune response-regulating signaling pathway	34978	2764	364	0.0021229	2764	321	10
274443	0.013672	response to zinc ion	34978	10043	59	0.0021303	10043	321	4
273778	0.013819	regulation of cellular component biogenesis	34978	44087	627	0.0021601	44087	321	14
273089	0.013975	defense response to virus	34978	51607	194	0.002195	51607	321	7
273943	0.013975	ossification	34978	1503	248	0.0021903	1503	321	8
273429	0.014112	response to radiation	34978	9314	429	0.0022217	9314	321	11
273265	0.01433	positive regulation of smooth muscle cell apoptosis	34978	34393	8	0.0022666	34393	321	2
274136	0.01433	regulation of telomere maintenance	34978	32204	60	0.0022661	32204	321	4
273255	0.014718	pyridine nucleotide metabolic process	34978	19362	100	0.0023333	19362	321	5
273221	0.015118	ribosome assembly	34978	42255	61	0.0024079	42255	321	4
273223	0.015118	cellular response to corticosteroid stimulus	34978	71384	61	0.0024079	71384	321	4
275120	0.01517	rhythmic process	34978	48511	310	0.0024218	48511	321	9
274025	0.015446	Wnt receptor signaling pathway	34978	16055	435	0.0024717	16055	321	11
274551	0.01546	regulation of anatomical structure morphogenesis	34978	22603	926	0.0024796	22603	321	18
273960	0.015822	response to unfolded protein	34978	6986	102	0.0025434	6986	321	5
274498	0.015861	DNA damage response, signal transduction by p53 class mediator resulting in cell cycle arrest	34978	6977	62	0.0025556	6977	321	4
273349	0.015983	regulation of catalytic activity	34978	50790	3103	0.002593	50790	321	44
274726	0.015983	DNA damage response, signal transduction by p53 class mediator resulting in induction of apoptosis	34978	42771	30	0.0025873	42771	321	3
274857	0.015983	ribosomal small subunit biogenesis	34978	42274	30	0.0025873	42274	321	3
273665	0.015985	transcription initiation	34978	6352	255	0.0025992	6352	321	8
274094	0.016625	base-excision repair	34978	6284	63	0.0027094	6284	321	4
274995	0.017419	maternal process involved in female pregnancy	34978	60135	31	0.0028452	60135	321	3
274424	0.017739	M phase	34978	279	648	0.0029041	279	321	14
274602	0.017848	in utero embryonic development	34978	1701	319	0.0029285	1701	321	9
273642	0.018088	induction of apoptosis	34978	6917	153	0.0029812	6917	321	6
275134	0.018088	induction of programmed cell death	34978	12502	153	0.0029812	12502	321	6
272890	0.018896	histone methylation	34978	16571	107	0.0031283	16571	321	5
273776	0.018896	RNA elongation	34978	6354	107	0.0031283	6354	321	5
273054	0.020043	regulation of immune response	34978	50776	1106	0.0033257	50776	321	20
273668	0.020398	telomere maintenance via recombination	34978	722	33	0.0034072	722	321	3
273836	0.020398	regulation of transferase activity	34978	51338	879	0.0034047	51338	321	17
273857	0.020398	cell aging	34978	7569	33	0.0034072	7569	321	3
274329	0.020565	regulation of developmental process	34978	50793	2181	0.0034427	50793	321	33
272937	0.020989	positive regulation of catalytic activity	34978	43085	2013	0.0035215	43085	321	31
273103	0.021124	histone mRNA catabolic process	34978	71044	10	0.0035988	71044	321	2
273518	0.021124	endothelial cell morphogenesis	34978	1886	10	0.0035988	1886	321	2
273874	0.021124	DNA unwinding involved in replication	34978	6268	10	0.0035988	6268	321	2
274225	0.021124	protein folding in endoplasmic reticulum	34978	34975	10	0.0035988	34975	321	2
274762	0.021124	glucocorticoid receptor signaling pathway	34978	42921	10	0.0035988	42921	321	2
274786	0.021124	primary microRNA processing	34978	31053	10	0.0035988	31053	321	2
274816	0.021124	ER overload response	34978	6983	10	0.0035988	6983	321	2
273575	0.021693	mRNA polyadenylation	34978	6378	34	0.0037118	6378	321	3
274673	0.021693	mitochondrion degradation	34978	422	34	0.0037118	422	321	3
272898	0.021974	regulation of intracellular protein kinase cascade	34978	10627	888	0.0037679	10627	321	17
274791	0.02214	fibroblast growth factor receptor signaling pathway	34978	8543	112	0.0038045	8543	321	5
273049	0.022945	response to protein stimulus	34978	51789	113	0.0039513	51789	321	5
273560	0.022987	negative regulation of phosphatase activity	34978	10923	70	0.0039671	10923	321	4
274556	0.024135	negative regulation of ubiquitin-protein ligase activity involved in mitotic cell cycle	34978	51436	71	0.0041741	51436	321	4
273158	0.024854	calcineurin-NFAT signaling pathway	34978	33173	11	0.0043719	33173	321	2
273305	0.024854	regulation of mitochondrial translation	34978	70129	11	0.0043719	70129	321	2
273317	0.024854	cellular response to arsenic	34978	71243	11	0.0043719	71243	321	2
273747	0.024854	cellular response to interferon-alpha	34978	35457	11	0.0043719	35457	321	2
273934	0.024854	endothelial cell development	34978	1885	36	0.0043695	1885	321	3
274626	0.024854	positive regulation of ATPase activity	34978	32781	36	0.0043695	32781	321	3
274863	0.024854	stress granule assembly	34978	34063	11	0.0043719	34063	321	2
274903	0.024854	myotube differentiation	34978	14902	36	0.0043695	14902	321	3
273738	0.024894	DNA damage response, signal transduction resulting in induction of apoptosis	34978	8630	72	0.0043882	8630	321	4
274652	0.024943	regulation of MAPKKK cascade	34978	43408	538	0.0044061	43408	321	12
273931	0.025039	chromatin modification	34978	16568	753	0.0044322	16568	321	15
274359	0.025932	G1/S transition checkpoint	34978	31575	73	0.0046096	31575	321	4
274360	0.025932	G1/S DNA damage checkpoint	34978	31571	73	0.0046096	31571	321	4
273122	0.026425	response to glucocorticoid stimulus	34978	51384	168	0.004707	51384	321	6
273446	0.026464	positive regulation of cell development	34978	10720	223	0.0047237	10720	321	7
273556	0.027395	response to endogenous stimulus	34978	9719	1067	0.0048999	9719	321	19
273400	0.027443	regulation of cell cycle arrest	34978	71156	119	0.0049186	71156	321	5
273023	0.027552	immune system process	34978	2376	2675	0.0049483	2376	321	38
273018	0.028193	protein sumoylation	34978	16925	120	0.0050948	16925	321	5
273477	0.028193	cellular response to interleukin-1	34978	71347	75	0.0050747	71347	321	4
273823	0.028193	regulation of histone modification	34978	31056	120	0.0050948	31056	321	5
274044	0.028519	negative regulation of protein modification process	34978	31400	286	0.0051747	31400	321	8
274543	0.028519	leukocyte differentiation	34978	2521	286	0.0051747	2521	321	8
274238	0.028582	striated muscle cell differentiation	34978	51146	227	0.0051967	51146	321	7
274286	0.028622	corticosteroid receptor signaling pathway	34978	31958	12	0.0052146	31958	321	2
274009	0.029476	regulation of multicellular organismal process	34978	51239	2689	0.0053811	51239	321	38
273039	0.02985	G1/S transition of mitotic cell cycle	34978	82	122	0.0054604	82	321	5
274932	0.030013	regulation of innate immune response	34978	45088	289	0.0055013	45088	321	8
272938	0.030107	positive regulation of transferase activity	34978	51347	554	0.0055296	51347	321	12
273046	0.031613	negative regulation of ligase activity	34978	51352	78	0.0058297	51352	321	4
274704	0.031613	negative regulation of ubiquitin-protein ligase activity	34978	51444	78	0.0058297	51444	321	4
272917	0.031629	positive regulation of homeostatic process	34978	32846	124	0.0058442	32846	321	5
274155	0.031789	male meiosis	34978	7140	40	0.0058855	7140	321	3
273722	0.032565	rRNA 3'-end processing	34978	31125	13	0.0061256	31125	321	2
273917	0.032565	ventricular cardiac muscle cell development	34978	55015	13	0.0061256	55015	321	2
273949	0.032565	nuclear mRNA surveillance	34978	71028	13	0.0061256	71028	321	2
274052	0.032565	positive regulation of nuclease activity	34978	32075	13	0.0061256	32075	321	2
274114	0.032565	steroid hormone receptor signaling pathway	34978	30518	79	0.006097	30518	321	4
274236	0.032565	nuclear RNA surveillance	34978	71027	13	0.0061256	71027	321	2
274999	0.032565	tumor necrosis factor-mediated signaling pathway	34978	33209	125	0.006043	33209	321	5
275219	0.032565	response to methylmercury	34978	51597	13	0.0061256	51597	321	2
274308	0.033402	positive regulation of insulin secretion	34978	32024	41	0.0063076	32024	321	3
274478	0.033402	ribosomal subunit assembly	34978	42257	41	0.0063076	42257	321	3
273204	0.033621	regulation of JUN kinase activity	34978	43506	80	0.0063725	43506	321	4
273876	0.033621	response to corticosteroid stimulus	34978	31960	179	0.0063739	31960	321	6
273774	0.033982	response to endoplasmic reticulum stress	34978	34976	127	0.0064549	34976	321	5
273993	0.034973	ER-nucleus signaling pathway	34978	6984	81	0.006656	6984	321	4
273667	0.035384	mitotic recombination	34978	6312	42	0.0067472	6312	321	3
273017	0.036753	post-translational protein modification	34978	43687	4120	0.0070758	43687	321	53
273700	0.036753	poly(A)+ mRNA export from nucleus	34978	16973	14	0.0071034	16973	321	2
273740	0.036753	RNA surveillance	34978	71025	14	0.0071034	71025	321	2
273968	0.036753	arginine catabolic process	34978	6527	14	0.0071034	6527	321	2
274123	0.036753	positive regulation of molecular function	34978	44093	2289	0.0070244	44093	321	33
274160	0.036753	cellular response to antibiotic	34978	71236	14	0.0071034	71236	321	2
274293	0.036753	positive regulation of protein amino acid deacetylation	34978	90312	14	0.0071034	90312	321	2
273510	0.037206	epithelial cell morphogenesis	34978	3382	43	0.0072047	3382	321	3
273033	0.037745	positive regulation of cell growth	34978	30307	131	0.007337	30307	321	5
273069	0.037745	oxidoreduction coenzyme metabolic process	34978	6733	131	0.007337	6733	321	5
274949	0.03824	response to drug	34978	42493	369	0.0074473	42493	321	9
273052	0.03865	regulation of mitochondrion organization	34978	10821	84	0.0075564	10821	321	4
273714	0.03865	response to toxin	34978	9636	132	0.00757	9636	321	5
275043	0.03865	vascular endothelial growth factor receptor signaling pathway	34978	48010	84	0.0075564	48010	321	4
272901	0.038795	cell cycle checkpoint	34978	75	244	0.0076128	75	321	7
273372	0.038905	positive regulation of cell differentiation	34978	45597	651	0.0076486	45597	321	13
275096	0.038991	ribosomal large subunit biogenesis	34978	42273	44	0.0076801	42273	321	3
273111	0.039284	positive regulation of response to stimulus	34978	48584	957	0.0077523	48584	321	17
273105	0.0395	multicellular organism reproduction	34978	32504	803	0.007824	32504	321	15
273106	0.0395	reproductive process in a multicellular organism	34978	48609	803	0.007824	48609	321	15
273401	0.039601	positive regulation of cell cycle arrest	34978	71158	85	0.0078734	71158	321	4
273643	0.039601	induction of apoptosis by intracellular signals	34978	8629	85	0.0078734	8629	321	4
273126	0.040883	positive regulation of muscle cell apoptosis	34978	10661	15	0.0081468	10661	321	2
273503	0.040883	receptor internalization	34978	31623	45	0.0081736	31623	321	3
274793	0.040883	regulation of tumor necrosis factor-mediated signaling pathway	34978	10803	45	0.0081736	10803	321	3
272889	0.041334	histone modification	34978	16570	443	0.008279	16570	321	10
272905	0.042808	regulation of cyclin-dependent protein kinase activity involved in G2/M	34978	31660	1	0.0091772	31660	321	1
273007	0.042808	pyridine nucleoside metabolic process	34978	70637	1	0.0091772	70637	321	1
273012	0.042808	mitochondrial tyrosyl-tRNA aminoacylation	34978	70184	1	0.0091772	70184	321	1
273036	0.042808	lysine biosynthetic process	34978	9085	1	0.0091772	9085	321	1
273187	0.042808	response to mercury ion	34978	46689	16	0.0092546	46689	321	2
273270	0.042808	regulation of protein folding in endoplasmic reticulum	34978	60904	1	0.0091772	60904	321	1
273301	0.042808	sterol regulatory element binding protein nuclear translocation	34978	35105	1	0.0091772	35105	321	1
273306	0.042808	negative regulation of mitochondrial translation	34978	70130	1	0.0091772	70130	321	1
273336	0.042808	response to sulfur dioxide	34978	10477	1	0.0091772	10477	321	1
273339	0.042808	negative regulation of cell proliferation	34978	8285	662	0.0087241	8285	321	13
273362	0.042808	regulation of cellular response to stress	34978	80135	381	0.0090709	80135	321	9
273395	0.042808	keratinocyte activation	34978	32980	1	0.0091772	32980	321	1
273456	0.042808	hydroxylysine metabolic process	34978	46946	1	0.0091772	46946	321	1
273457	0.042808	hydroxylysine biosynthetic process	34978	46947	1	0.0091772	46947	321	1
273460	0.042808	positive regulation of cell aging	34978	90343	1	0.0091772	90343	321	1
273574	0.042808	RNA polyadenylation	34978	43631	46	0.0086853	43631	321	3
273621	0.042808	protein neddylation	34978	45116	16	0.0092546	45116	321	2
273649	0.042808	response to cold	34978	9409	47	0.0092155	9409	321	3
273672	0.042808	regulation of smooth muscle cell apoptosis	34978	34391	16	0.0092546	34391	321	2
273758	0.042808	positive regulation of immune system process	34978	2684	896	0.0091982	2684	321	16
273792	0.042808	generation of catalytic spliceosome for first transesterification step	34978	349	1	0.0091772	349	321	1
273849	0.042808	90S preribosome assembly	34978	34463	1	0.0091772	34463	321	1
273880	0.042808	inosine catabolic process	34978	6148	1	0.0091772	6148	321	1
273971	0.042808	nicotinamide riboside metabolic process	34978	46495	1	0.0091772	46495	321	1
273989	0.042808	arginine catabolic process to ornithine	34978	19547	1	0.0091772	19547	321	1
273991	0.042808	macromolecule modification	34978	43412	5032	0.008951	43412	321	62
274060	0.042808	regulation of L-arginine import	34978	10963	1	0.0091772	10963	321	1
274146	0.042808	negative regulation of DNA repair	34978	45738	1	0.0091772	45738	321	1
274150	0.042808	positive regulation of cyclin-dependent protein kinase activity involved in G2/M	34978	31662	1	0.0091772	31662	321	1
274159	0.042808	response to antibiotic	34978	46677	47	0.0092155	46677	321	3
274325	0.042808	induction by virus of host cell-cell fusion	34978	6948	1	0.0091772	6948	321	1
274385	0.042808	NAD biosynthesis via nicotinamide riboside salvage pathway	34978	34356	1	0.0091772	34356	321	1
274398	0.042808	cellular response to interleukin-2	34978	71352	1	0.0091772	71352	321	1
274401	0.042808	response to manganese ion	34978	10042	16	0.0092546	10042	321	2
274484	0.042808	isopeptide cross-linking	34978	18262	1	0.0091772	18262	321	1
274485	0.042808	isopeptide cross-linking via N6-(L-isoglutamyl)-L-lysine	34978	18153	1	0.0091772	18153	321	1
274588	0.042808	cardiac myofibril assembly	34978	55003	16	0.0092546	55003	321	2
274734	0.042808	pyridine nucleoside catabolic process	34978	70638	1	0.0091772	70638	321	1
274735	0.042808	nicotinamide riboside catabolic process	34978	6738	1	0.0091772	6738	321	1
274873	0.042808	DNA ligation involved in DNA recombination	34978	51102	1	0.0091772	51102	321	1
274917	0.042808	histone H2A ubiquitination	34978	33522	16	0.0092546	33522	321	2
275098	0.042808	nuclear inner membrane organization	34978	71765	1	0.0091772	71765	321	1
275286	0.042808	lysine biosynthetic process via aminoadipic acid	34978	19878	1	0.0091772	19878	321	1
273932	0.044268	covalent chromatin modification	34978	16569	453	0.0095865	16569	321	10
273551	0.044282	negative regulation of transcription regulator activity	34978	90048	140	0.0096222	90048	321	5
273979	0.044282	negative regulation of transcription factor activity	34978	43433	140	0.0096222	43433	321	5
273015	0.044632	cardiac muscle cell development	34978	55013	48	0.0097641	55013	321	3
273557	0.044632	response to hormone stimulus	34978	9725	902	0.0097578	9725	321	16
273786	0.044632	cellular response to calcium ion	34978	71277	48	0.0097641	71277	321	3
274006	0.044632	response to steroid hormone stimulus	34978	48545	525	0.0097642	48545	321	11
273168	0.046537	intracellular signaling pathway	34978	23034	2802	0.010198	23034	321	38
273602	0.047176	protein amino acid methylation	34978	6479	199	0.010443	6479	321	6
273783	0.047176	protein amino acid alkylation	34978	8213	199	0.010443	8213	321	6
273890	0.047176	chromatin disassembly	34978	31498	17	0.010425	31498	321	2
274119	0.047176	male meiosis I	34978	7141	17	0.010425	7141	321	2
274188	0.047176	protein-DNA complex disassembly	34978	32986	17	0.010425	32986	321	2
274189	0.047176	nucleosome disassembly	34978	6337	17	0.010425	6337	321	2
273454	0.047638	positive regulation of kinase activity	34978	33674	531	0.010563	33674	321	11
273079	0.048453	nuclear import	34978	51170	144	0.010779	51170	321	5
274940	0.048453	positive regulation of cell size	34978	45793	144	0.010779	45793	321	5
273369	0.048974	macromolecule methylation	34978	43414	326	0.010948	43414	321	8
274231	0.048974	bone development	34978	60348	326	0.010948	60348	321	8
274364	0.048974	regulation of immune effector process	34978	2697	393	0.01095	2697	321	9

## Sheet: IGFR1
SUID	adjustedPValue_IGF1R_BINGO	description_IGF1R_BINGO	N_IGF1R_BINGO	name	nn_IGF1R_BINGO	pValue_IGF1R_BINGO	shared name	X_IGF1R_BINGO	xx_IGF1R_BINGO
262730	2.1889e-23	transmembrane receptor protein tyrosine kinase signaling pathway	34978	7169	625	1.2884e-26	7169	46	22
262729	1.2851e-20	enzyme linked receptor protein signaling pathway	34978	7167	864	1.5128e-23	7167	46	22
262240	2.1776e-20	response to hormone stimulus	34978	9725	902	3.8451e-23	9725	46	22
262241	5.4874e-20	response to peptide hormone stimulus	34978	43434	357	1.2919e-22	43434	46	17
263406	2.5177e-19	cellular response to peptide hormone stimulus	34978	71375	236	7.4093e-22	71375	46	15
262712	4.085e-19	response to endogenous stimulus	34978	9719	1067	1.4426e-21	9719	46	22
262972	6.0019e-18	regulation of transferase activity	34978	51338	879	2.4728e-20	51338	46	20
262892	2.4141e-17	cellular response to endogenous stimulus	34978	71495	660	1.2605e-19	71495	46	18
262893	2.4141e-17	cellular response to hormone stimulus	34978	32870	536	1.2788e-19	32870	46	17
262263	2.4306e-17	cellular response to organic substance	34978	71310	1134	1.4306e-19	71310	46	21
262799	4.9565e-17	regulation of kinase activity	34978	43549	845	3.5007e-19	43549	46	19
262847	4.9565e-17	regulation of signal transduction	34978	9966	1815	3.2698e-19	9966	46	24
262860	6.8808e-17	regulation of signaling process	34978	23051	1853	5.2649e-19	23051	46	24
262836	1.3335e-16	cellular response to chemical stimulus	34978	70887	1676	1.0988e-18	70887	46	23
262301	3.3148e-16	response to organic substance	34978	10033	1997	2.9265e-18	10033	46	24
262565	2.2652e-15	regulation of phosphorylation	34978	42325	1245	2.1332e-17	42325	46	20
262349	2.9027e-15	regulation of signaling pathway	34978	35466	2490	2.9044e-17	35466	46	25
263310	6.4598e-15	regulation of cell communication	34978	10646	2890	6.8438e-17	10646	46	26
263844	6.9135e-15	response to insulin stimulus	34978	32868	217	7.7314e-17	32868	46	12
263237	7.7336e-15	cellular response to insulin stimulus	34978	32869	153	9.1037e-17	32869	46	11
263334	1.46e-14	regulation of phosphate metabolic process	34978	19220	1394	1.8648e-16	19220	46	20
264248	1.46e-14	regulation of phosphorus metabolic process	34978	51174	1395	1.8905e-16	51174	46	20
262460	1.5613e-14	intracellular protein kinase cascade	34978	7243	682	2.1136e-16	7243	46	16
262318	3.4185e-14	cell surface receptor linked signaling pathway	34978	7166	3842	4.829e-16	7166	46	28
262246	4.2858e-14	response to chemical stimulus	34978	42221	3514	6.3063e-16	42221	46	27
262427	4.4885e-14	regulation of molecular function	34978	65009	3526	6.8688e-16	65009	46	27
264368	5.6108e-14	signal transmission via phosphorylation event	34978	23014	748	8.9165e-16	23014	46	16
263238	5.9207e-14	insulin receptor signaling pathway	34978	8286	79	9.8314e-16	8286	46	9
263523	5.9207e-14	cellular response to stimulus	34978	51716	3229	1.0106e-15	51716	46	26
262971	2.8185e-13	regulation of catalytic activity	34978	50790	3103	4.9767e-15	50790	46	25
262424	2.8471e-12	MAPKKK cascade	34978	165	495	5.1948e-14	165	46	13
264409	4.4956e-12	signal transduction	34978	7165	4281	8.4674e-14	7165	46	27
264277	7.2517e-12	growth hormone receptor signaling pathway	34978	60396	20	1.4085e-13	60396	46	6
263407	9.8441e-12	cellular response to growth hormone stimulus	34978	71378	21	1.97e-13	71378	46	6
263974	1.3548e-11	signal transmission	34978	23060	4924	2.791e-13	23060	46	28
262703	1.4297e-11	signaling process	34978	23046	4940	3.0293e-13	23046	46	28
263615	1.6469e-11	intracellular signal transduction	34978	35556	2375	3.5864e-13	35556	46	21
262386	3.7322e-11	intracellular signaling pathway	34978	23034	2802	8.3475e-13	23034	46	22
262507	5.3046e-11	regulation of cellular metabolic process	34978	31323	8990	1.2177e-12	31323	46	35
264325	9.0755e-11	negative regulation of insulin receptor signaling pathway	34978	46627	30	2.1367e-12	46627	46	6
263028	1.0968e-10	response to growth hormone stimulus	34978	60416	31	2.6469e-12	60416	46	6
262385	1.4344e-10	signaling pathway	34978	23033	5928	3.5459e-12	23033	46	29
264353	2.4641e-10	insulin-like growth factor receptor signaling pathway	34978	48009	14	6.2364e-12	48009	46	5
263673	2.5223e-10	regulation of metabolic process	34978	19222	9486	6.5322e-12	19222	46	35
262848	4.6625e-10	regulation of phosphoinositide 3-kinase cascade	34978	14066	140	1.2349e-11	14066	46	8
262800	4.8881e-10	regulation of protein kinase activity	34978	45859	769	1.3234e-11	45859	46	13
262826	5.326e-10	regulation of apoptosis	34978	42981	1414	1.4734e-11	42981	46	16
263675	5.8533e-10	regulation of programmed cell death	34978	43067	1425	1.6537e-11	43067	46	16
264035	6.1384e-10	vascular endothelial growth factor receptor signaling pathway	34978	48010	84	1.7703e-11	48010	46	7
263816	8.5138e-10	regulation of insulin receptor signaling pathway	34978	46626	44	2.5055e-11	46626	46	6
262272	1.0273e-09	regulation of cell death	34978	10941	1486	3.0836e-11	10941	46	16
263110	1.2826e-09	signaling	34978	23052	7593	3.9255e-11	23052	46	31
263152	1.3837e-09	response to stimulus	34978	50896	7067	4.3164e-11	50896	46	30
263793	1.4949e-09	negative regulation of apoptosis	34978	43066	670	4.7514e-11	43066	46	12
262614	1.6821e-09	negative regulation of programmed cell death	34978	43069	678	5.4453e-11	43069	46	12
264805	1.9101e-09	regulation of interferon-gamma-mediated signaling pathway	34978	60334	21	6.2957e-11	60334	46	5
262321	2.4838e-09	negative regulation of cellular process	34978	48523	3933	8.5517e-11	48523	46	23
263466	2.4838e-09	regulation of lipid metabolic process	34978	19216	275	8.6022e-11	19216	46	9
263471	2.4838e-09	regulation of cellular localization	34978	60341	895	8.6252e-11	60341	46	13
264239	2.8824e-09	regulation of phosphoinositide 3-kinase activity	34978	43551	55	1.0179e-10	43551	46	6
262613	3.1173e-09	negative regulation of cell death	34978	60548	722	1.1192e-10	60548	46	12
262616	3.1586e-09	positive regulation of transferase activity	34978	51347	554	1.1526e-10	51347	46	11
262492	3.1938e-09	regulation of cellular process	34978	50794	14278	1.1843e-10	50794	46	40
262782	3.5075e-09	negative regulation of biological process	34978	48519	4437	1.3213e-10	48519	46	24
264176	5.2936e-09	phosphoinositide 3-kinase cascade	34978	14065	26	2.0252e-10	14065	46	5
264389	5.6009e-09	positive regulation of molecular function	34978	44093	2289	2.1757e-10	44093	46	18
262515	6.6043e-09	regulation of protein transport	34978	51223	443	2.6044e-10	51223	46	10
263552	8.3672e-09	regulation of cytokine-mediated signaling pathway	34978	1959	127	3.3489e-10	1959	46	7
264271	8.5272e-09	regulation of lipid kinase activity	34978	43550	67	3.4631e-10	43550	46	6
262375	1.3122e-08	regulation of transport	34978	51049	1529	5.4065e-10	51049	46	15
262514	1.4657e-08	regulation of establishment of protein localization	34978	70201	484	6.1249e-10	70201	46	10
262391	1.6257e-08	regulation of localization	34978	32879	2137	6.8892e-10	32879	46	17
262454	1.7685e-08	regulation of primary metabolic process	34978	80090	8481	7.5984e-10	80090	46	31
262780	2.1969e-08	positive regulation of cellular process	34978	48522	4435	9.5687e-10	48522	46	23
262630	2.4739e-08	positive regulation of metabolic process	34978	9893	2532	1.1066e-09	9893	46	18
265024	2.4739e-08	phosphoinositide-mediated signaling	34978	48015	246	1.1066e-09	48015	46	8
262210	2.587e-08	regulation of intracellular protein kinase cascade	34978	10627	888	1.1724e-09	10627	46	12
262220	2.803e-08	regulation of biological process	34978	50789	15260	1.2868e-09	50789	46	40
262617	3.2099e-08	positive regulation of kinase activity	34978	33674	531	1.4925e-09	33674	46	10
263170	4.5101e-08	positive regulation of cellular metabolic process	34978	31325	2301	2.1236e-09	31325	46	17
264586	4.6173e-08	regulation of protein localization	34978	32880	553	2.2013e-09	32880	46	10
263519	4.9067e-08	regulation of intracellular protein transport	34978	33157	271	2.3681e-09	33157	46	8
263784	5.3176e-08	positive regulation of catalytic activity	34978	43085	2013	2.5978e-09	43085	46	16
262817	6.1407e-08	positive regulation of cell communication	34978	10647	1200	3.036e-09	10647	46	13
264053	7.9209e-08	cellular component movement	34978	6928	1227	3.9628e-09	6928	46	13
263396	7.9577e-08	regulation of cellular catabolic process	34978	31329	1489	4.028e-09	31329	46	14
262880	8.082e-08	regulation of glucose import	34978	46324	46	4.1385e-09	46324	46	5
264153	1.302e-07	ephrin receptor signaling pathway	34978	48013	109	6.7435e-09	48013	46	6
264646	1.504e-07	regulation of GTP catabolic process	34978	33124	1054	7.9669e-09	33124	46	12
264694	1.504e-07	regulation of GTPase activity	34978	43087	1054	7.9669e-09	43087	46	12
263229	1.5437e-07	cell migration	34978	16477	834	8.2681e-09	16477	46	11
263598	1.6187e-07	regulation of catabolic process	34978	9894	1583	8.7651e-09	9894	46	14
262810	2.1094e-07	regulation of intracellular transport	34978	32386	332	1.1546e-08	32386	46	8
262785	2.3604e-07	positive regulation of transport	34978	51050	667	1.306e-08	51050	46	10
263742	2.4513e-07	regulation of nucleotide catabolic process	34978	30811	1108	1.3851e-08	30811	46	12
264588	2.4513e-07	regulation of purine nucleotide catabolic process	34978	33121	1108	1.3851e-08	33121	46	12
263604	2.5751e-07	locomotion	34978	40011	1114	1.4702e-08	40011	46	12
262234	2.6663e-07	regulation of nucleocytoplasmic transport	34978	46822	220	1.5379e-08	46822	46	7
262779	2.7805e-07	positive regulation of biological process	34978	48518	5123	1.6202e-08	48518	46	23
262909	2.7808e-07	response to estrogen stimulus	34978	43627	222	1.6367e-08	43627	46	7
263989	2.9775e-07	epidermal growth factor receptor signaling pathway	34978	7173	61	1.77e-08	7173	46	5
262219	3.1442e-07	biological regulation	34978	65007	16466	1.8876e-08	65007	46	40
263739	3.1466e-07	negative regulation of kinase activity	34978	33673	227	1.9076e-08	33673	46	7
263137	3.8936e-07	response to steroid hormone stimulus	34978	48545	525	2.4292e-08	48545	46	9
263719	3.8936e-07	localization of cell	34978	51674	926	2.4147e-08	51674	46	11
263720	3.8936e-07	cell motility	34978	48870	926	2.4147e-08	48870	46	11
263191	4.5721e-07	phosphorylation	34978	16310	2385	2.8794e-08	16310	46	16
263738	4.6553e-07	negative regulation of transferase activity	34978	51348	242	2.9592e-08	51348	46	7
262818	5.6822e-07	positive regulation of signal transduction	34978	9967	744	3.6455e-08	9967	46	10
262216	6.1154e-07	regulation of biological quality	34978	65008	3578	3.967e-08	65008	46	19
263713	6.1154e-07	positive regulation of GTPase activity	34978	43547	973	3.9953e-08	43547	46	11
263096	6.3434e-07	positive regulation of signaling process	34978	23056	755	4.1816e-08	23056	46	10
262602	6.5196e-07	system development	34978	48731	4457	4.3362e-08	48731	46	21
262710	7.7909e-07	positive regulation of protein transport	34978	51222	263	5.2275e-08	51222	46	7
262655	8.0892e-07	organ development	34978	48513	3246	5.4753e-08	48513	46	18
263324	8.35e-07	regulation of hydrolase activity	34978	51336	1838	5.701e-08	51336	46	14
263014	8.8113e-07	positive regulation of glucose import	34978	46326	29	6.0678e-08	46326	46	4
262422	9.4501e-07	post-translational protein modification	34978	43687	4120	6.619e-08	43687	46	20
262461	9.4501e-07	JAK-STAT cascade	34978	7259	79	6.5885e-08	7259	46	5
262558	9.7409e-07	regulation of glucan biosynthetic process	34978	10962	30	6.9946e-08	10962	46	4
262986	9.7409e-07	regulation of polysaccharide biosynthetic process	34978	32885	30	6.9946e-08	32885	46	4
264759	9.7409e-07	regulation of glycogen biosynthetic process	34978	5979	30	6.9946e-08	5979	46	4
262478	1.113e-06	regulation of macromolecule metabolic process	34978	60255	7705	8.058e-08	60255	46	27
263040	1.1285e-06	positive regulation of signaling pathway	34978	35468	1046	8.3025e-08	35468	46	11
263165	1.1285e-06	positive regulation of hydrolase activity	34978	51345	1304	8.239e-08	51345	46	12
264349	1.167e-06	positive regulation of intracellular protein transport	34978	90316	167	8.6548e-08	90316	46	6
262550	1.2684e-06	regulation of nucleotide metabolic process	34978	6140	1321	9.4809e-08	6140	46	12
262811	1.4651e-06	positive regulation of intracellular transport	34978	32388	174	1.1038e-07	32388	46	6
262879	1.4951e-06	regulation of glucose transport	34978	10827	88	1.1352e-07	10827	46	5
262698	1.5293e-06	positive regulation of protein import into nucleus, translocation	34978	33160	34	1.1791e-07	33160	46	4
263877	1.5293e-06	positive regulation of glucose transport	34978	10828	34	1.1791e-07	10828	46	4
263520	1.6129e-06	regulation of protein import into nucleus	34978	42306	178	1.2626e-07	42306	46	6
264667	1.6129e-06	second-messenger-mediated signaling	34978	19932	453	1.2618e-07	19932	46	8
262446	1.6738e-06	regulation of glycogen metabolic process	34978	70873	35	1.33e-07	70873	46	4
263357	1.6738e-06	regulation of polysaccharide metabolic process	34978	32881	35	1.33e-07	32881	46	4
262746	1.7547e-06	positive regulation of cellular biosynthetic process	34978	31328	1662	1.4046e-07	31328	46	13
262231	1.8635e-06	response to stress	34978	6950	3888	1.5026e-07	6950	46	19
262631	2.0822e-06	positive regulation of biosynthetic process	34978	9891	1689	1.6912e-07	9891	46	13
264734	2.2852e-06	regulation of type I interferon-mediated signaling pathway	34978	60338	38	1.8696e-07	60338	46	4
262237	2.5796e-06	regulation of growth	34978	40008	678	2.128e-07	40008	46	9
263461	2.5796e-06	protein amino acid phosphorylation	34978	6468	1724	2.1408e-07	6468	46	13
262834	3.1003e-06	positive regulation of protein kinase activity	34978	45860	498	2.5912e-07	45860	46	8
262958	3.1124e-06	regulation of system process	34978	44057	695	2.6196e-07	44057	46	9
263373	3.1514e-06	regulation of cell activation	34978	50865	500	2.671e-07	50865	46	8
262968	3.3414e-06	regulation of protein modification process	34978	31399	929	2.8517e-07	31399	46	10
263910	3.6774e-06	negative regulation of protein kinase activity	34978	6469	208	3.1601e-07	6469	46	6
262528	4.5626e-06	anatomical structure development	34978	48856	5062	3.9477e-07	48856	46	21
263240	5.1414e-06	response to antibiotic	34978	46677	47	4.4787e-07	46677	46	4
263653	5.1566e-06	positive regulation of lipid metabolic process	34978	45834	116	4.5223e-07	45834	46	5
262298	5.7672e-06	regulation of response to stimulus	34978	48583	1860	5.0917e-07	48583	46	13
262546	6.0567e-06	multicellular organismal development	34978	7275	5155	5.3829e-07	7275	46	21
263998	6.8762e-06	regulation of cell proliferation	34978	42127	1573	6.1518e-07	42127	46	12
262639	6.9722e-06	phosphorus metabolic process	34978	6793	2987	6.342e-07	6793	46	16
262640	6.9722e-06	phosphate metabolic process	34978	6796	2987	6.342e-07	6796	46	16
263500	6.9722e-06	positive regulation of intracellular protein kinase cascade	34978	10740	561	6.3608e-07	10740	46	8
263833	7.4267e-06	negative regulation of cell adhesion	34978	7162	126	6.8191e-07	7162	46	5
262536	7.8316e-06	cell differentiation	34978	30154	3424	7.237e-07	30154	46	17
264452	7.9279e-06	regulation of JAK-STAT cascade	34978	46425	128	7.3727e-07	46425	46	5
262637	8.1822e-06	protein modification process	34978	6464	4779	7.6573e-07	6464	46	20
262838	8.8754e-06	multicellular organismal process	34978	32501	7415	8.3582e-07	32501	46	25
264214	9.0608e-06	protein stabilization	34978	50821	132	8.5862e-07	50821	46	5
263688	1.0045e-05	positive regulation of glycogen biosynthetic process	34978	45725	15	9.5781e-07	45725	46	3
263199	1.0157e-05	regulation of nitrogen compound metabolic process	34978	51171	7473	9.7446e-07	51171	46	25
262622	1.1559e-05	developmental process	34978	32502	5891	1.1157e-06	32502	46	22
262498	1.2127e-05	positive regulation of glycoprotein biosynthetic process	34978	10560	16	1.1778e-06	10560	46	3
262697	1.2377e-05	regulation of protein import into nucleus, translocation	34978	33158	60	1.2092e-06	33158	46	4
263048	1.287e-05	positive regulation of cell proliferation	34978	8284	840	1.265e-06	8284	46	9
263264	1.3911e-05	regulation of secretion	34978	51046	622	1.3756e-06	51046	46	8
263687	1.4364e-05	positive regulation of glycogen metabolic process	34978	70875	17	1.4288e-06	70875	46	3
262910	1.5007e-05	response to estradiol stimulus	34978	32355	148	1.5104e-06	32355	46	5
264150	1.5007e-05	regeneration	34978	31099	148	1.5104e-06	31099	46	5
262645	1.6617e-05	response to abiotic stimulus	34978	9628	870	1.6878e-06	9628	46	9
264394	1.6617e-05	negative regulation of oocyte development	34978	60283	2	1.692e-06	60283	46	2
263119	1.7136e-05	macromolecule modification	34978	43412	5032	1.7549e-06	43412	46	20
262534	2.0243e-05	cellular developmental process	34978	48869	3693	2.0851e-06	48869	46	17
262335	2.174e-05	regulation of tyrosine phosphorylation of STAT protein	34978	42509	70	2.252e-06	42509	46	4
262312	2.2707e-05	regulation of small GTPase mediated signal transduction	34978	51056	464	2.3656e-06	51056	46	7
262804	2.2757e-05	regulation of carbohydrate biosynthetic process	34978	43255	71	2.3842e-06	43255	46	4
262523	2.3428e-05	protein targeting	34978	6605	467	2.4683e-06	6605	46	7
262388	2.4301e-05	regulation of leukocyte activation	34978	2694	470	2.5746e-06	2694	46	7
263627	2.7198e-05	phosphoinositide phosphorylation	34978	46854	169	2.8975e-06	46854	46	5
263192	3.1024e-05	lipid phosphorylation	34978	46834	174	3.3417e-06	46834	46	5
263462	3.1024e-05	protein amino acid autophosphorylation	34978	46777	174	3.3417e-06	46777	46	5
262445	3.2103e-05	regulation of generation of precursor metabolites and energy	34978	43467	78	3.4767e-06	43467	46	4
263057	3.5185e-05	response to biotic stimulus	34978	9607	962	3.8312e-06	9607	46	9
262299	3.5813e-05	negative regulation of response to stimulus	34978	48585	321	3.9207e-06	48585	46	6
262442	3.6262e-05	positive regulation of cell activation	34978	50867	322	3.9912e-06	50867	46	6
262636	3.6851e-05	cellular protein metabolic process	34978	44267	6350	4.0777e-06	44267	46	22
262747	3.8175e-05	positive regulation of DNA replication	34978	45740	82	4.2467e-06	45740	46	4
263342	3.8983e-05	phosphoinositide metabolic process	34978	30384	327	4.3595e-06	30384	46	6
263803	4.2251e-05	regulation of neuron apoptosis	34978	43523	187	4.7498e-06	43523	46	5
262313	4.821e-05	regulation of Ras protein signal transduction	34978	46578	340	5.4481e-06	46578	46	6
262351	4.8793e-05	regulation of multicellular organismal process	34978	51239	2689	5.5427e-06	51239	46	14
264390	5.8152e-05	positive regulation of binding	34978	51099	352	6.64e-06	51099	46	6
262278	5.9393e-05	positive regulation of macromolecule metabolic process	34978	10604	2349	6.8167e-06	10604	46	13
263254	6.9656e-05	positive regulation of cell migration	34978	30335	364	8.0356e-06	30335	46	6
263945	7.4888e-05	response to drug	34978	42493	369	8.6833e-06	42493	46	6
262378	7.9145e-05	regulation of cellular biosynthetic process	34978	31326	6666	9.2701e-06	31326	46	22
264245	7.9145e-05	positive regulation of cellular component movement	34978	51272	373	9.2313e-06	51272	46	6
262411	7.9206e-05	positive regulation of phosphoinositide 3-kinase activity	34978	43552	31	9.3238e-06	43552	46	3
263124	7.9224e-05	regulation of cell adhesion	34978	30155	374	9.3726e-06	30155	46	6
262508	8.2451e-05	regulation of cellular protein metabolic process	34978	32268	1380	9.8515e-06	32268	46	10
262679	8.2451e-05	positive regulation of locomotion	34978	40017	377	9.8071e-06	40017	46	6
262319	8.3161e-05	cytokine-mediated signaling pathway	34978	19221	581	1.0273e-05	19221	46	7
262743	8.3161e-05	regulation of biosynthetic process	34978	9889	6707	1.0272e-05	9889	46	22
263066	8.3161e-05	regulation of glycoprotein biosynthetic process	34978	10559	32	1.0279e-05	10559	46	3
263734	8.3161e-05	regulation of oocyte development	34978	60281	4	1.0135e-05	60281	46	2
264410	8.3161e-05	initiation of signal transduction	34978	23036	581	1.0273e-05	23036	46	7
264828	8.3161e-05	signal initiation by diffusible mediator	34978	23038	581	1.0273e-05	23038	46	7
264829	8.3161e-05	signal initiation by protein/peptide mediator	34978	23049	581	1.0273e-05	23049	46	7
263567	8.6009e-05	regulation of protein stability	34978	31647	221	1.0682e-05	31647	46	5
263281	8.7602e-05	neuron migration	34978	1764	104	1.0931e-05	1764	46	4
262410	9.0105e-05	positive regulation of lipid kinase activity	34978	90218	33	1.1296e-05	90218	46	3
262566	9.5122e-05	regulation of protein amino acid phosphorylation	34978	1932	595	1.1981e-05	1932	46	7
262549	0.0001181	regulation of nucleobase, nucleoside, nucleotide and nucleic acid metabolic process	34978	19219	7429	1.4945e-05	19219	46	23
262258	0.00012226	positive regulation of phosphorylation	34978	42327	409	1.5543e-05	42327	46	6
263277	0.00012815	regulation of lymphocyte activation	34978	51249	413	1.6419e-05	51249	46	6
263763	0.00012815	cell activation	34978	1775	625	1.6444e-05	1775	46	7
263230	0.00015291	leukocyte migration	34978	50900	251	1.9711e-05	50900	46	5
263060	0.00015368	negative regulation of molecular function	34978	44092	1182	1.9899e-05	44092	46	9
262294	0.00015625	positive regulation of glucose metabolic process	34978	10907	40	2.0324e-05	10907	46	3
262207	0.00015694	positive regulation of phosphorus metabolic process	34978	10562	430	2.0599e-05	10562	46	6
262208	0.00015694	positive regulation of phosphate metabolic process	34978	45937	430	2.0599e-05	45937	46	6
262293	0.00015932	regulation of glucose metabolic process	34978	10906	123	2.1192e-05	10906	46	4
264019	0.00015932	glucose homeostasis	34978	42593	123	2.1192e-05	42593	46	4
264462	0.00015932	carbohydrate homeostasis	34978	33500	123	2.1192e-05	33500	46	4
263073	0.00017097	glycerophospholipid metabolic process	34978	6650	438	2.2842e-05	6650	46	6
263488	0.00018607	regulation of protein metabolic process	34978	51246	1537	2.497e-05	51246	46	10
263473	0.0002034	immune system process	34978	2376	2675	2.7416e-05	2376	46	13
263804	0.00021276	negative regulation of neuron apoptosis	34978	43524	133	2.8802e-05	43524	46	4
262336	0.00021371	regulation of tyrosine phosphorylation of Stat3 protein	34978	42516	45	2.9057e-05	42516	46	3
263359	0.00021431	positive regulation of multicellular organismal process	34978	51240	684	2.9264e-05	51240	46	7
262808	0.00022185	positive regulation of macromolecule biosynthetic process	34978	10557	1573	3.0425e-05	10557	46	10
263211	0.00022534	positive regulation of secretion	34978	51047	276	3.1036e-05	51047	46	5
263312	0.00023624	positive regulation of DNA binding	34978	43388	279	3.2676e-05	43388	46	5
262678	0.00023745	regulation of locomotion	34978	40012	697	3.2982e-05	40012	46	7
263623	0.00023759	positive regulation of nitric oxide biosynthetic process	34978	45429	47	3.3142e-05	45429	46	3
263924	0.00024506	protein metabolic process	34978	19538	7800	3.4328e-05	19538	46	23
262425	0.00026453	activation of MAPK activity	34978	187	142	3.7212e-05	187	46	4
262228	0.00026609	negative regulation of JAK-STAT cascade	34978	46426	49	3.7588e-05	46426	46	3
263008	0.00026793	peptidyl-tyrosine phosphorylation	34978	18108	288	3.8006e-05	18108	46	5
263061	0.00027252	negative regulation of catalytic activity	34978	43086	985	3.8817e-05	43086	46	8
263155	0.00027479	regulation of cell-substrate adhesion	34978	10810	144	3.9301e-05	10810	46	4
265073	0.00029069	wound healing	34978	42060	488	4.1747e-05	42060	46	6
262557	0.00029494	regulation of cellular carbohydrate metabolic process	34978	10675	147	4.2595e-05	10675	46	4
262608	0.00029494	blood vessel development	34978	1568	490	4.2705e-05	1568	46	6
262455	0.00029963	regulation of carbohydrate metabolic process	34978	6109	148	4.3736e-05	6109	46	4
262761	0.00029963	positive regulation of DNA metabolic process	34978	51054	148	4.3736e-05	51054	46	4
262276	0.00030374	peptidyl-tyrosine modification	34978	18212	298	4.4693e-05	18212	46	5
262763	0.00030374	positive regulation of lymphocyte activation	34978	51251	298	4.4693e-05	51251	46	5
262538	0.00032859	cellular metabolic process	34978	44237	14770	4.8544e-05	44237	46	33
262607	0.00033289	vasculature development	34978	1944	503	4.9376e-05	1944	46	6
264558	0.00033827	response to nicotine	34978	35094	54	5.0371e-05	35094	46	3
262570	0.00034019	platelet activation	34978	30168	154	5.1059e-05	30168	46	4
263072	0.00034019	glycerolipid metabolic process	34978	46486	506	5.1028e-05	46486	46	6
262463	0.00034224	cellular process	34978	9987	24019	5.1568e-05	9987	46	43
263660	0.00037281	response to lipopolysaccharide	34978	32496	313	5.6394e-05	32496	46	5
262569	0.00037701	blood coagulation	34978	7596	314	5.725e-05	7596	46	5
262443	0.0003855	positive regulation of leukocyte activation	34978	2696	316	5.8994e-05	2696	46	5
263690	0.0003855	coagulation	34978	50817	316	5.8994e-05	50817	46	5
262332	0.00038563	negative regulation of cell development	34978	10721	160	5.924e-05	10721	46	4
262620	0.00039268	positive regulation of fatty acid beta-oxidation	34978	32000	9	6.0554e-05	32000	46	2
264444	0.00039849	hemostasis	34978	7599	319	6.1686e-05	7599	46	5
264402	0.00039876	positive regulation of cellular carbohydrate metabolic process	34978	10676	58	6.2431e-05	10676	46	3
264435	0.00039876	phosphatidylinositol biosynthetic process	34978	6661	58	6.2431e-05	6661	46	3
264831	0.00039876	positive regulation of carbohydrate metabolic process	34978	45913	58	6.2431e-05	45913	46	3
262723	0.00040516	regulation of DNA replication	34978	6275	163	6.3671e-05	6275	46	4
262675	0.00043324	regulation of peptidyl-tyrosine phosphorylation	34978	50730	166	6.8339e-05	50730	46	4
264076	0.00043383	positive regulation of programmed cell death	34978	43068	534	6.8688e-05	43068	46	6
262379	0.00043488	regulation of nitric oxide biosynthetic process	34978	45428	60	6.911e-05	45428	46	3
264253	0.00043853	regulation of insulin secretion	34978	50796	167	6.9949e-05	50796	46	4
263683	0.00044703	regulation of MAPKKK cascade	34978	43408	538	7.1567e-05	43408	46	6
263019	0.00045194	positive regulation of tyrosine phosphorylation of STAT protein	34978	42531	61	7.2618e-05	42531	46	3
262600	0.00045522	lipid modification	34978	30258	331	7.3414e-05	30258	46	5
262916	0.00046492	intracellular protein transport	34978	6886	1083	7.5514e-05	6886	46	8
263385	0.00046492	negative regulation of signal transduction	34978	9968	333	7.5526e-05	9968	46	5
262771	0.00046763	vasculogenesis	34978	1570	62	7.6241e-05	1570	46	3
262560	0.00048189	activation of MAPKK activity	34978	186	63	7.9979e-05	186	46	3
262875	0.00048189	positive regulation of phosphoinositide 3-kinase cascade	34978	14068	63	7.9979e-05	14068	46	3
263011	0.00048189	response to molecule of bacterial origin	34978	2237	337	7.9888e-05	2237	46	5
264314	0.00048189	phospholipid metabolic process	34978	6644	549	7.9984e-05	6644	46	6
264482	0.00048189	negative regulation of signaling process	34978	23057	337	7.9888e-05	23057	46	5
262273	0.00052497	positive regulation of cell death	34978	10942	558	8.7443e-05	10942	46	6
264151	0.00052532	organ regeneration	34978	31100	65	8.7811e-05	31100	46	3
262610	0.00055729	response to temperature stimulus	34978	9266	180	9.3483e-05	9266	46	4
264313	0.00059489	organophosphate metabolic process	34978	19637	572	0.00010014	19637	46	6
263280	0.00060529	generation of neurons	34978	48699	1460	0.00010225	48699	46	9
263378	0.0006741	phosphatidylinositol metabolic process	34978	46488	71	0.00011427	46488	46	3
262999	0.00067696	regulation of peptide hormone secretion	34978	90276	190	0.00011515	90276	46	4
264426	0.00068833	regulation of binding	34978	51098	589	0.00011749	51098	46	6
265292	0.00069551	response to activity	34978	14823	72	0.00011913	14823	46	3
263426	0.00071595	negative regulation of signaling pathway	34978	35467	860	0.00012305	35467	46	7
262408	0.00073514	regulation of cell differentiation	34978	45595	1502	0.00012678	45595	46	9
262376	0.00074492	regulation of peptide transport	34978	90087	196	0.00012978	90087	46	4
262406	0.00074492	regulation of peptide secretion	34978	2791	196	0.00012978	2791	46	4
263034	0.00074492	positive regulation of JAK-STAT cascade	34978	46427	74	0.00012924	46427	46	3
262852	0.0007536	negative regulation of transport	34978	51051	375	0.00013174	51051	46	5
262898	0.00076935	regulation of lymphocyte proliferation	34978	50670	198	0.00013494	50670	46	4
263897	0.00082797	regulation of mononuclear cell proliferation	34978	32944	202	0.00014571	32944	46	4
264672	0.00084099	response to mechanical stimulus	34978	9612	203	0.0001485	9612	46	4
262413	0.00084814	regulation of cellular component organization	34978	51128	1905	0.00015065	51128	46	10
263308	0.00084814	primary metabolic process	34978	44238	15491	0.00015076	44238	46	33
262243	0.00087807	positive regulation of protein modification process	34978	31401	621	0.0001566	31401	46	6
262244	0.00088245	positive regulation of protein amino acid phosphorylation	34978	1934	390	0.00015811	1934	46	5
262929	0.00088245	positive regulation of immune system process	34978	2684	896	0.00015841	2684	46	7
264754	0.00088854	negative regulation of intracellular protein kinase cascade	34978	10741	207	0.00016003	10741	46	4
262787	0.00090672	regulation of immune system process	34978	2682	1554	0.00016384	2682	46	9
262941	0.00090995	regulation of cellular component biogenesis	34978	44087	627	0.00016496	44087	46	6
263393	0.00092233	regulation of body fluid levels	34978	50878	395	0.00016775	50878	46	5
263954	0.00094068	neurogenesis	34978	22008	1565	0.00017274	22008	46	9
264707	0.00094068	positive regulation of MAP kinase activity	34978	43406	211	0.0001722	43406	46	4
264781	0.00094068	regulation of leukocyte proliferation	34978	70663	211	0.0001722	70663	46	4
262666	0.00094783	regulation of fatty acid beta-oxidation	34978	31998	15	0.00017573	31998	46	2
263322	0.00094783	JAK-STAT cascade involved in growth hormone signaling pathway	34978	60397	15	0.00017573	60397	46	2
264680	0.00094783	positive regulation of fatty acid oxidation	34978	46321	15	0.00017573	46321	46	2
263253	0.00095792	regulation of cell migration	34978	30334	636	0.00017816	30334	46	6
262486	0.00096504	nervous system development	34978	7399	2346	0.00018006	7399	46	11
263266	0.00099322	cellular macromolecule metabolic process	34978	44260	11246	0.0001859	44260	46	27
262939	0.0010025	positive regulation of hormone secretion	34978	46887	84	0.00018823	46887	46	3
262770	0.0010325	blood vessel morphogenesis	34978	48514	408	0.0001949	48514	46	5
262869	0.0010325	protein import	34978	17038	218	0.00019508	17038	46	4
264204	0.0010588	nerve growth factor receptor signaling pathway	34978	48011	16	0.00020067	48011	46	2
262309	0.0010664	anatomical structure morphogenesis	34978	9653	2378	0.00020274	9653	46	11
263327	0.0010924	negative regulation of cell communication	34978	10648	937	0.00020833	10648	46	7
263200	0.0011008	positive regulation of nitrogen compound metabolic process	34978	51173	1607	0.00021057	51173	46	9
262964	0.0011843	positive regulation of tyrosine phosphorylation of Stat5 protein	34978	42523	17	0.00022723	42523	46	2
263064	0.0011992	regulation of cell-matrix adhesion	34978	1952	90	0.0002308	1952	46	3
262392	0.0012312	regulation of cellular component movement	34978	51270	671	0.00023769	51270	46	6
262722	0.0012523	regulation of macromolecule biosynthetic process	34978	10556	6405	0.00024249	10556	46	19
263215	0.0013155	regulation of hormone secretion	34978	46883	234	0.00025552	46883	46	4
263275	0.0014023	regulation of DNA binding	34978	51101	439	0.00027319	51101	46	5
263413	0.0014463	protein transport	34978	15031	1672	0.00028262	15031	46	9
264329	0.0015046	aging	34978	7568	243	0.00029489	7568	46	4
263819	0.0015128	cellular protein localization	34978	34613	1323	0.0002974	34613	46	8
262777	0.0015786	cellular macromolecule localization	34978	70727	1332	0.00031126	70727	46	8
262904	0.0016389	regulation of smooth muscle cell proliferation	34978	48660	101	0.00032411	48660	46	3
263043	0.001682	response to unfolded protein	34978	6986	102	0.00033362	6986	46	3
263872	0.0017218	response to heat	34978	9408	103	0.00034332	9408	46	3
264209	0.0017218	activation of protein kinase activity	34978	32147	253	0.00034355	32147	46	4
262912	0.0017322	positive regulation of lipid catabolic process	34978	50996	21	0.0003497	50996	46	2
262963	0.0017322	regulation of tyrosine phosphorylation of Stat5 protein	34978	42522	21	0.0003497	42522	46	2
264020	0.0017322	cellular glucose homeostasis	34978	1678	21	0.0003497	1678	46	2
265215	0.0017322	negative regulation of osteoclast differentiation	34978	45671	21	0.0003497	45671	46	2
262663	0.0017481	response to organic cyclic substance	34978	14070	255	0.00035393	14070	46	4
262749	0.0018165	positive regulation of transcription regulator activity	34978	90047	258	0.00036992	90047	46	4
263635	0.0018165	positive regulation of transcription factor activity	34978	51091	258	0.00036992	51091	46	4
263516	0.001892	cellular response to abiotic stimulus	34978	71214	261	0.00038643	71214	46	4
262690	0.001914	sex differentiation	34978	7548	262	0.00039204	7548	46	4
263338	0.0019723	establishment of protein localization	34978	45184	1756	0.00040515	45184	46	9
263398	0.0021719	regulation of developmental process	34978	50793	2181	0.00044742	50793	46	10
262302	0.00218	response to protein stimulus	34978	51789	113	0.00045037	51789	46	3
263541	0.0022305	regulation of osteoblast differentiation	34978	45667	114	0.00046212	45667	46	3
263632	0.0023269	gland development	34978	48732	277	0.00048346	48732	46	4
263161	0.0024337	cellular response to stress	34978	33554	1811	0.00050708	33554	46	9
263054	0.0024456	positive regulation of cellular protein metabolic process	34978	32270	775	0.00051099	32270	46	6
262735	0.0024631	regulation of DNA metabolic process	34978	51052	282	0.00051704	51052	46	4
263648	0.0024631	hemopoiesis	34978	30097	505	0.00051755	30097	46	5
263025	0.0025067	metabolic process	34978	8152	17986	0.00052819	8152	46	35
263692	0.0025353	posttranscriptional regulation of gene expression	34978	10608	782	0.00053572	10608	46	6
263213	0.0025364	positive regulation of mesenchymal cell proliferation	34978	2053	26	0.00053894	2053	46	2
265575	0.0025364	response to salt stress	34978	9651	26	0.00053894	9651	46	2
263375	0.0026543	regulation of cytoskeleton organization	34978	51493	515	0.00056554	51493	46	5
263227	0.0026875	regulation of MAP kinase activity	34978	43405	290	0.00057419	43405	46	4
262476	0.0027071	myoblast differentiation	34978	45445	27	0.00058157	45445	46	2
262937	0.0027071	detection of mechanical stimulus involved in sensory perception	34978	50974	27	0.00058157	50974	46	2
262665	0.0029049	regulation of fatty acid oxidation	34978	46320	28	0.00062578	46320	46	2
263256	0.0029228	protein import into nucleus	34978	6606	127	0.00063307	6606	46	3
263481	0.0029228	response to endoplasmic reticulum stress	34978	34976	127	0.00063307	34976	46	3
263278	0.0029638	regulation of T cell activation	34978	50863	299	0.0006437	50863	46	4
263702	0.0029811	positive regulation of apoptosis	34978	43065	531	0.00064921	43065	46	5
262715	0.0030755	negative regulation of cell-matrix adhesion	34978	1953	29	0.00067157	1953	46	2
262701	0.0031554	positive regulation of lymphocyte proliferation	34978	50671	131	0.00069275	50671	46	3
263343	0.0031554	phosphoinositide biosynthetic process	34978	46489	131	0.00069275	46489	46	3
263177	0.0031995	response to other organism	34978	51707	824	0.0007043	51707	46	6
263118	0.0032088	macromolecule metabolic process	34978	43170	12811	0.00070825	43170	46	28
263733	0.0032349	regulation of cell development	34978	60284	827	0.00071776	60284	46	6
264610	0.0032349	regulation of cytokine production	34978	1817	543	0.00071782	1817	46	5
263501	0.0032709	positive regulation of MAPKKK cascade	34978	43410	309	0.00072772	43410	46	4
262700	0.0033797	positive regulation of mononuclear cell proliferation	34978	32946	135	0.0007559	32946	46	3
263084	0.0033797	development of primary male sexual characteristics	34978	46546	135	0.0007559	46546	46	3
263347	0.0034242	regulation of vascular endothelial growth factor receptor signaling pathway	34978	30947	31	0.00076788	30947	46	2
262980	0.0034257	G2/M transition of mitotic cell cycle	34978	86	136	0.00077224	86	46	3
263509	0.0034257	response to alkaloid	34978	43279	136	0.00077224	43279	46	3
265050	0.0034748	response to bacterium	34978	9617	554	0.00078536	9617	46	5
262648	0.003481	positive regulation of peptidyl-tyrosine phosphorylation	34978	50731	137	0.00078881	50731	46	3
262279	0.0034901	positive regulation of protein metabolic process	34978	51247	843	0.00079293	51247	46	6
263302	0.0035744	hemopoietic or lymphoid organ development	34978	48534	559	0.00081758	48534	46	5
263999	0.0035744	regulation of mesenchymal cell proliferation	34978	10464	32	0.00081838	10464	46	2
264378	0.0035744	platelet-derived growth factor receptor signaling pathway	34978	48008	32	0.00081838	48008	46	2
262854	0.003588	multi-organism process	34978	51704	1179	0.00082361	51704	46	7
263233	0.0036401	placenta development	34978	1890	140	0.00083986	1890	46	3
263583	0.0036401	angiogenesis	34978	1525	321	0.00083847	1525	46	4
264129	0.0036876	male sex differentiation	34978	46661	141	0.00085733	46661	46	3
264782	0.0036876	positive regulation of leukocyte proliferation	34978	70665	141	0.00085733	70665	46	3
265009	0.0036876	chemical homeostasis	34978	48878	1187	0.00085686	48878	46	7
264779	0.0038312	integrin-mediated signaling pathway	34978	7229	143	0.00089296	7229	46	3
263940	0.0038894	positive regulation of cell size	34978	45793	144	0.00091112	45793	46	3
264380	0.0038894	nuclear import	34978	51170	144	0.00091112	51170	46	3
264679	0.0039349	positive regulation of fatty acid metabolic process	34978	45923	34	0.00092408	45923	46	2
262296	0.0040906	response to wounding	34978	9611	1211	0.00096306	9611	46	7
262691	0.0041285	genitalia development	34978	48806	35	0.00097927	48806	46	2
263983	0.0041285	positive regulation of Ras protein signal transduction	34978	46579	35	0.00097927	46579	46	2
264140	0.0041285	negative regulation of muscle cell apoptosis	34978	10656	35	0.00097927	10656	46	2
264580	0.0041793	cell morphogenesis involved in differentiation	34978	904	584	0.00099379	904	46	5
264197	0.004218	interferon-gamma-mediated signaling pathway	34978	60333	149	0.0010055	60333	46	3
263455	0.0042225	immune system development	34978	2520	586	0.001009	2520	46	5
263153	0.0043187	response to external stimulus	34978	9605	1226	0.0010345	9605	46	7
262344	0.0043963	negative regulation of cell differentiation	34978	45596	592	0.0010557	45596	46	5
262431	0.0045934	regulation of heart contraction	34978	8016	154	0.0011058	8016	46	3
263050	0.0047339	response to cytokine stimulus	34978	34097	349	0.0011424	34097	46	4
263381	0.0047355	regulation of cellular component size	34978	32535	603	0.0011456	32535	46	5
263665	0.0047593	positive regulation of tyrosine phosphorylation of Stat3 protein	34978	42517	38	0.0011541	42517	46	2
262943	0.0047846	central nervous system development	34978	7417	908	0.0011631	7417	46	6
262795	0.0049882	positive regulation of B cell proliferation	34978	30890	39	0.0012155	30890	46	2
263133	0.0050529	pallium development	34978	21543	160	0.0012342	21543	46	3
263131	0.0051769	lipid metabolic process	34978	6629	1650	0.0012676	6629	46	8
263967	0.0052086	regulation of cell adhesion mediated by integrin	34978	33628	40	0.0012784	33628	46	2
262829	0.0052698	glial cell fate determination	34978	7403	1	0.0013151	7403	46	1
263148	0.0052698	negative regulation of growth hormone secretion	34978	60125	1	0.0013151	60125	46	1
263753	0.0052698	histone-tyrosine phosphorylation	34978	35406	1	0.0013151	35406	46	1
263754	0.0052698	histone H3-Y41 phosphorylation	34978	35409	1	0.0013151	35409	46	1
263947	0.0052698	inactivation of MAPKK activity	34978	51389	1	0.0013151	51389	46	1
264086	0.0052698	NFAT protein import into nucleus	34978	51531	1	0.0013151	51531	46	1
265067	0.0052698	negative regulation of cortisol secretion	34978	51463	1	0.0013151	51463	46	1
262270	0.0053181	negative regulation of myeloid leukocyte differentiation	34978	2762	41	0.0013428	2762	46	2
263329	0.0053181	positive regulation of small GTPase mediated signal transduction	34978	51057	41	0.0013428	51057	46	2
263870	0.0053181	detection of mechanical stimulus	34978	50982	41	0.0013428	50982	46	2
263921	0.0053181	negative regulation of cell-cell adhesion	34978	22408	41	0.0013428	22408	46	2
264962	0.0053181	positive regulation of insulin secretion	34978	32024	41	0.0013428	32024	46	2
264074	0.0054158	neuron projection development	34978	31175	628	0.0013707	31175	46	5
265227	0.0055534	negative regulation of insulin secretion	34978	46676	42	0.0014088	46676	46	2
263017	0.0055702	response to glucocorticoid stimulus	34978	51384	168	0.0014196	51384	46	3
264833	0.0055702	protein localization in nucleus	34978	34504	168	0.0014196	34504	46	3
262304	0.0058275	regulation of organelle organization	34978	33043	953	0.0014886	33043	46	6
262588	0.0058328	negative regulation of secretion	34978	51048	171	0.0014934	51048	46	3
263771	0.005932	establishment of localization in cell	34978	51649	2556	0.0015223	51649	46	10
262217	0.0060945	homeostatic process	34978	42592	1706	0.0015676	42592	46	8
262997	0.0062903	myeloid cell differentiation	34978	30099	176	0.0016216	30099	46	3
262714	0.0064878	negative regulation of cell-substrate adhesion	34978	10812	46	0.0016878	10812	46	2
263147	0.0064878	negative regulation of peptide hormone secretion	34978	90278	46	0.0016878	90278	46	2
263245	0.0064878	response to electrical stimulus	34978	51602	46	0.0016878	51602	46	2
264265	0.0064878	positive regulation of tumor necrosis factor production	34978	32760	46	0.0016878	32760	46	2
263016	0.0065267	response to corticosteroid stimulus	34978	31960	179	0.0017018	31960	46	3
263625	0.0065622	protein localization	34978	8104	2151	0.0017149	8104	46	9
263867	0.0066014	regulation of protein secretion	34978	50708	180	0.001729	50708	46	3
263452	0.0066243	viral reproduction	34978	16032	663	0.0017389	16032	46	5
263030	0.0068736	regulation of ossification	34978	30278	183	0.0018125	30278	46	3
263380	0.0068736	regulation of anatomical structure size	34978	90066	669	0.0018087	90066	46	5
262589	0.006904	negative regulation of peptide secretion	34978	2792	48	0.0018364	2792	46	2
262619	0.006904	positive regulation of cellular catabolic process	34978	31331	184	0.0018408	31331	46	3
262931	0.006904	regulation of lipid catabolic process	34978	50994	48	0.0018364	50994	46	2
263262	0.006904	signal complex assembly	34978	7172	48	0.0018364	7172	46	2
264422	0.006904	cell-matrix adhesion	34978	7160	184	0.0018408	7160	46	3
262585	0.0069289	neuron differentiation	34978	30182	995	0.0018515	30182	46	6
262681	0.0069477	regulation of transcription regulator activity	34978	90046	399	0.0018647	90046	46	4
262682	0.0069477	regulation of transcription factor activity	34978	51090	399	0.0018647	51090	46	4
263758	0.0069958	axonogenesis	34978	7409	400	0.0018817	7409	46	4
262925	0.0070439	cell projection organization	34978	30030	1000	0.0018988	30030	46	6
262249	0.0070809	protein import into nucleus, translocation	34978	60	49	0.001913	60	46	2
262400	0.0073537	regulation of muscle cell apoptosis	34978	10660	50	0.001991	10660	46	2
264145	0.0076309	response to progesterone stimulus	34978	32570	51	0.0020705	32570	46	2
263563	0.0079124	positive regulation of transcription factor import into nucleus	34978	42993	52	0.0021516	42993	46	2
262284	0.0080321	brain development	34978	7420	699	0.0021889	7420	46	5
262484	0.0081804	response to axon injury	34978	48678	53	0.0022341	48678	46	2
262646	0.0088577	response to radiation	34978	9314	429	0.0024243	9314	46	4
263939	0.0092155	regulation of cell size	34978	8361	434	0.0025276	8361	46	4
262214	0.0093039	regulation of centriole-centriole cohesion	34978	30997	2	0.0026285	30997	46	1
262250	0.0093039	catenin protein nuclear translocation	34978	35411	2	0.0026285	35411	46	1
262275	0.0093039	peptidyl-amino acid modification	34978	18193	729	0.0026245	18193	46	5
262458	0.0093039	regulation of the rate of heart contraction by hormone	34978	3064	2	0.0026285	3064	46	1
262529	0.0093039	renal outer medulla development	34978	72054	2	0.0026285	72054	46	1
262832	0.0093039	positive regulation of epithelial cell proliferation involved in prostate gland development	34978	60769	2	0.0026285	60769	46	1
262896	0.0093039	negative regulation of immunoglobulin production	34978	2638	2	0.0026285	2638	46	1
263003	0.0093039	negative regulation of mitotic cell cycle, embryonic	34978	45976	2	0.0026285	45976	46	1
263931	0.0093039	positive regulation of determination of dorsal identity	34978	2000017	2	0.0026285	2000017	46	1
264148	0.0093039	abortive mitotic cell cycle	34978	33277	2	0.0026285	33277	46	1
264163	0.0093039	renal inner medulla development	34978	72053	2	0.0026285	72053	46	1
264732	0.0093039	Schwann cell proliferation	34978	14010	2	0.0026285	14010	46	1
265443	0.0093039	mineralocorticoid receptor signaling pathway	34978	31959	2	0.0026285	31959	46	1
265557	0.0093039	protein unfolding	34978	43335	2	0.0026285	43335	46	1
263000	0.0094071	positive regulation of peptide hormone secretion	34978	90277	58	0.0026687	90277	46	2
263557	0.0094071	regulation of B cell proliferation	34978	30888	58	0.0026687	30888	46	2
262266	0.0095524	histone modification	34978	16570	443	0.0027212	16570	46	4
263864	0.0095524	protein localization in organelle	34978	33365	443	0.0027212	33365	46	4
262260	0.0098009	reproductive process	34978	22414	1460	0.0027978	22414	46	7
262927	0.0098726	glycerophospholipid biosynthetic process	34978	46474	214	0.0028241	46474	46	3
264155	0.0098837	cell morphogenesis involved in neuron differentiation	34978	48667	448	0.0028331	48667	46	4
262583	0.0099121	regulation of osteoclast differentiation	34978	45670	60	0.0028529	45670	46	2
264147	0.0099121	cell cycle	34978	7049	1465	0.0028516	7049	46	7
263069	0.0099629	reproduction	34978	3	1467	0.0028733	3	46	7
263420	0.010027	negative regulation of developmental process	34978	51093	746	0.0028978	51093	46	5
262452	0.010119	lymphocyte differentiation	34978	30098	217	0.002937	30098	46	3
262905	0.010119	positive regulation of smooth muscle cell proliferation	34978	48661	61	0.0029471	48661	46	2
263090	0.010119	covalent chromatin modification	34978	16569	453	0.002948	16569	46	4
263542	0.010119	positive regulation of osteoblast differentiation	34978	45669	61	0.0029471	45669	46	2
262764	0.010191	positive regulation of T cell activation	34978	50870	218	0.0029753	50870	46	3
263089	0.01031	chromatin modification	34978	16568	753	0.0030161	16568	46	5
263105	0.01036	regulation of protein tyrosine kinase activity	34978	61097	62	0.0030428	61097	46	2
263300	0.01036	positive regulation of peptide secretion	34978	2793	62	0.0030428	2793	46	2
262547	0.011896	development of primary sexual characteristics	34978	45137	231	0.0035008	45137	46	3
263879	0.011993	antigen receptor-mediated signaling pathway	34978	50851	232	0.0035434	50851	46	3
264421	0.011993	cell-substrate adhesion	34978	31589	232	0.0035434	31589	46	3
262948	0.012114	glycerolipid biosynthetic process	34978	45017	233	0.0035864	45017	46	3
263260	0.012271	negative regulation of hormone secretion	34978	46888	68	0.0036472	46888	46	2
263562	0.012271	positive regulation of protein import into nucleus	34978	42307	68	0.0036472	42307	46	2
262628	0.01231	intracellular transport	34978	46907	1956	0.0036663	46907	46	8
263757	0.01251	neuron projection morphogenesis	34978	48812	484	0.0037331	48812	46	4
262269	0.012552	negative regulation of myeloid cell differentiation	34978	45638	69	0.003753	45638	46	2
263798	0.012555	telencephalon development	34978	21537	237	0.0037613	21537	46	3
264751	0.012598	regulation of transcription from RNA polymerase II promoter	34978	6357	1966	0.0037817	6357	46	8
262287	0.012627	cell cycle process	34978	22402	1150	0.0037978	22402	46	6
262383	0.012703	lung induction	34978	60492	3	0.0039403	60492	46	1
262499	0.012703	positive regulation of heparan sulfate proteoglycan biosynthetic process	34978	10909	3	0.0039403	10909	46	1
262625	0.012703	negative regulation of mesenchymal to epithelial transition involved in metanephros morphogenesis	34978	3340	3	0.0039403	3340	46	1
262882	0.012703	regulation of centromeric sister chromatid cohesion	34978	70602	3	0.0039403	70602	46	1
262946	0.012703	positive regulation of antimicrobial peptide production	34978	2225	3	0.0039403	2225	46	1
263498	0.012703	regulation of heparan sulfate proteoglycan biosynthetic process	34978	10908	3	0.0039403	10908	46	1
263505	0.012703	positive regulation of antibacterial peptide production	34978	2803	3	0.0039403	2803	46	1
263547	0.012703	fungiform papilla formation	34978	61198	3	0.0039403	61198	46	1
263671	0.012703	positive regulation of growth hormone receptor signaling pathway	34978	60399	3	0.0039403	60399	46	1
264167	0.012703	mesenchymal cell proliferation involved in lung development	34978	60916	3	0.0039403	60916	46	1
264181	0.012703	fallopian tube development	34978	60066	3	0.0039403	60066	46	1
264742	0.012703	glycolate metabolic process	34978	9441	3	0.0039403	9441	46	1
264842	0.012703	response to interleukin-12	34978	70671	3	0.0039403	70671	46	1
265059	0.012703	regulation of determination of dorsal identity	34978	2000015	3	0.0039403	2000015	46	1
265080	0.012703	tyrosine phosphorylation of Stat1 protein	34978	42508	3	0.0039403	42508	46	1
265154	0.012703	response to acetate	34978	10034	3	0.0039403	10034	46	1
263363	0.012746	proteoglycan biosynthetic process	34978	30166	71	0.0039687	30166	46	2
264570	0.012746	response to osmotic stress	34978	6970	71	0.0039687	6970	46	2
262815	0.01293	positive regulation of catabolic process	34978	9896	243	0.0040334	9896	46	3
262586	0.013025	neuron development	34978	48666	808	0.0040709	48666	46	5
263352	0.013026	actin cytoskeleton reorganization	34978	31532	72	0.0040787	31532	46	2
264323	0.013165	heart development	34978	7507	498	0.0041301	7507	46	4
262225	0.013363	anatomical structure formation involved in morphogenesis	34978	48646	814	0.0042001	48646	46	5
264532	0.013405	interphase of mitotic cell cycle	34978	51329	247	0.0042213	51329	46	3
262953	0.013594	cellular localization	34978	51641	2944	0.0042886	51641	46	10
262758	0.013822	cellular protein complex assembly	34978	43623	506	0.0043694	43623	46	4
264939	0.013822	programmed cell death	34978	12501	822	0.004377	12501	46	5
262623	0.013966	reproductive developmental process	34978	3006	508	0.0044307	3006	46	4
262768	0.014261	hippocampus development	34978	21766	76	0.0045327	21766	46	2
263150	0.014329	interphase	34978	51325	254	0.0045627	51325	46	3
262707	0.014618	reproductive structure development	34978	48608	256	0.0046633	48608	46	3
263365	0.015266	steroid hormone receptor signaling pathway	34978	30518	79	0.0048878	30518	46	2
263493	0.015266	regulation of fatty acid metabolic process	34978	19217	79	0.0048878	19217	46	2
262434	0.015565	regulation of gene expression	34978	10468	6905	0.0049928	10468	46	17
265352	0.015587	regulation of fibroblast proliferation	34978	48145	80	0.005009	48145	46	2
262502	0.015705	positive regulation of steroid hormone biosynthetic process	34978	90031	4	0.0052503	90031	46	1
262521	0.015705	olfactory nerve development	34978	21553	4	0.0052503	21553	46	1
262634	0.015705	Golgi reassembly	34978	90168	4	0.0052503	90168	46	1
262752	0.015705	immune response-activating cell surface receptor signaling pathway	34978	2429	265	0.0051323	2429	46	3
262923	0.015705	central nervous system vasculogenesis	34978	22009	4	0.0052503	22009	46	1
263116	0.015705	activation of JAK2 kinase activity	34978	42977	4	0.0052503	42977	46	1
263188	0.015705	regulation of plasma membrane long-chain fatty acid transport	34978	10746	4	0.0052503	10746	46	1
263189	0.015705	negative regulation of plasma membrane long-chain fatty acid transport	34978	10748	4	0.0052503	10748	46	1
263345	0.015705	positive regulation of epithelial cell proliferation	34978	50679	81	0.0051315	50679	46	2
263371	0.015705	positive regulation of sulfur metabolic process	34978	51176	4	0.0052503	51176	46	1
263403	0.015705	establishment of endothelial blood-brain barrier	34978	14045	4	0.0052503	14045	46	1
263517	0.015705	cellular response to mechanical stimulus	34978	71260	81	0.0051315	71260	46	2
263668	0.015705	polysaccharide digestion	34978	44245	4	0.0052503	44245	46	1
263801	0.015705	satellite cell maintenance involved in skeletal muscle regeneration	34978	14834	4	0.0052503	14834	46	1
263855	0.015705	myoblast proliferation	34978	51450	4	0.0052503	51450	46	1
264085	0.015705	transcription factor import into nucleus	34978	42991	4	0.0052503	42991	46	1
264228	0.015705	monoubiquitinated histone deubiquitination	34978	35521	4	0.0052503	35521	46	1
264726	0.015705	regulation of mitotic cell cycle, embryonic	34978	9794	4	0.0052503	9794	46	1
264757	0.015705	monoubiquitinated histone H2A deubiquitination	34978	35522	4	0.0052503	35522	46	1
264835	0.015705	phthalate metabolic process	34978	18963	4	0.0052503	18963	46	1
265017	0.015705	regulation of ERK1 and ERK2 cascade	34978	70372	265	0.0051323	70372	46	3
265055	0.015705	spongiotrophoblast differentiation	34978	60708	4	0.0052503	60708	46	1
262755	0.016138	phospholipid biosynthetic process	34978	8654	270	0.0054048	8654	46	3
262653	0.016275	response to hypoxia	34978	1666	271	0.0054603	1666	46	3
262751	0.016413	immune response-regulating cell surface receptor signaling pathway	34978	2768	272	0.0055162	2768	46	3
262599	0.016561	cellular lipid metabolic process	34978	44255	1245	0.0055754	44255	46	6
262575	0.01665	cell development	34978	48468	1658	0.0056152	48468	46	7
262264	0.016651	cellular response to organic cyclic substance	34978	71407	85	0.0056354	71407	46	2
262660	0.016651	induction of apoptosis by intracellular signals	34978	8629	85	0.0056354	8629	46	2
262633	0.017002	cellular component assembly	34978	22607	2578	0.0057641	22607	46	9
262360	0.017416	cellular component organization	34978	16043	7017	0.0059147	16043	46	17
262235	0.017687	positive regulation of nucleocytoplasmic transport	34978	46824	88	0.0060275	46824	46	2
264730	0.017687	regulation of multicellular organism growth	34978	40014	88	0.0060275	40014	46	2
262671	0.018047	positive regulation of B cell activation	34978	50871	89	0.006161	50871	46	2
263644	0.018179	positive regulation of cellular component organization	34978	51130	894	0.0062166	51130	46	5
262866	0.018347	regulation of synaptogenesis	34978	51963	90	0.0062957	51963	46	2
263920	0.018347	regulation of cell-cell adhesion	34978	22407	90	0.0062957	22407	46	2
262457	0.018357	regulation of heart rate by chemical signal	34978	3062	5	0.0065587	3062	46	1
262555	0.018357	death	34978	16265	905	0.0065392	16265	46	5
262727	0.018357	protein import into mitochondrial outer membrane	34978	45040	5	0.0065587	45040	46	1
262776	0.018357	macromolecule localization	34978	33036	2618	0.0063661	33036	46	9
262945	0.018357	regulation of antimicrobial peptide production	34978	2784	5	0.0065587	2784	46	1
263005	0.018357	cell death	34978	8219	905	0.0065392	8219	46	5
263021	0.018357	fungiform papilla morphogenesis	34978	61197	5	0.0065587	61197	46	1
263140	0.018357	innate immune response	34978	45087	564	0.0063902	45087	46	4
263157	0.018357	regulation of growth hormone receptor signaling pathway	34978	60398	5	0.0065587	60398	46	1
263216	0.018357	regulation of cortisol secretion	34978	51462	5	0.0065587	51462	46	1
263340	0.018357	T cell costimulation	34978	31295	91	0.0064319	31295	46	2
263474	0.018357	lymphocyte costimulation	34978	31294	92	0.0065693	31294	46	2
263504	0.018357	regulation of antibacterial peptide production	34978	2786	5	0.0065587	2786	46	1
263579	0.018357	regulation of sulfur metabolic process	34978	42762	5	0.0065587	42762	46	1
263586	0.018357	leukocyte differentiation	34978	2521	286	0.0063346	2521	46	3
263807	0.018357	myotube cell development	34978	14904	5	0.0065587	14904	46	1
263961	0.018357	cellular response to indole-3-methanol	34978	71681	5	0.0065587	71681	46	1
264037	0.018357	regulation of cardioblast proliferation	34978	3264	5	0.0065587	3264	46	1
264038	0.018357	regulation of second heart field cardioblast proliferation	34978	3266	5	0.0065587	3266	46	1
264258	0.018357	axonogenesis involved in innervation	34978	60385	5	0.0065587	60385	46	1
264475	0.018357	response to nutrient levels	34978	31667	566	0.0064692	31667	46	4
264534	0.018357	response to indole-3-methanol	34978	71680	5	0.0065587	71680	46	1
264851	0.018357	biphenyl metabolic process	34978	18879	5	0.0065587	18879	46	1
264869	0.018357	STAT protein nuclear translocation	34978	7262	5	0.0065587	7262	46	1
265035	0.018357	tyrosine phosphorylation of Stat5 protein	34978	42506	5	0.0065587	42506	46	1
262364	0.018494	embryonic development	34978	9790	908	0.0066293	9790	46	5
265273	0.018802	chromatin organization	34978	6325	912	0.0067506	6325	46	5
262247	0.019357	response to oxygen levels	34978	70482	296	0.0069613	70482	46	3
262290	0.019704	cell morphogenesis	34978	902	924	0.0071241	902	46	5
263143	0.019704	B cell differentiation	34978	30183	96	0.0071325	30183	46	2
263992	0.019704	regulation of transcription factor import into nucleus	34978	42990	96	0.0071325	42990	46	2
264682	0.019704	proteoglycan metabolic process	34978	6029	96	0.0071325	6029	46	2
263360	0.020101	positive regulation of cytokine production	34978	1819	301	0.007288	1819	46	3
263573	0.020404	regulation of production of molecular mediator of immune response	34978	2700	98	0.007422	2700	46	2
264468	0.020404	muscle system process	34978	3012	303	0.0074212	3012	46	3
263789	0.020621	response to extracellular stimulus	34978	9991	591	0.007513	9991	46	4
264264	0.020741	regulation of tumor necrosis factor production	34978	32680	99	0.0075687	32680	46	2
262439	0.021044	negative regulation of nervous system development	34978	51961	6	0.0078653	51961	46	1
262440	0.021044	negative regulation of synaptogenesis	34978	51964	6	0.0078653	51964	46	1
262718	0.021044	fungiform papilla development	34978	61196	6	0.0078653	61196	46	1
262983	0.021044	striated muscle cell apoptosis	34978	10658	6	0.0078653	10658	46	1
262984	0.021044	cardiac muscle cell apoptosis	34978	10659	6	0.0078653	10659	46	1
262991	0.021044	positive regulation of fibroblast growth factor receptor signaling pathway	34978	45743	6	0.0078653	45743	46	1
263115	0.021044	activation of Janus kinase activity	34978	42976	6	0.0078653	42976	46	1
263424	0.021044	dibenzo-p-dioxin metabolic process	34978	18894	6	0.0078653	18894	46	1
263433	0.021044	hair cell differentiation	34978	35315	6	0.0078653	35315	46	1
263575	0.021044	negative regulation of tyrosine phosphorylation of Stat3 protein	34978	42518	6	0.0078653	42518	46	1
263709	0.021044	protein complex assembly	34978	6461	1337	0.0078196	6461	46	6
264311	0.021044	protein complex biogenesis	34978	70271	1337	0.0078196	70271	46	6
264618	0.021044	regulation of branching involved in lung morphogenesis	34978	61046	6	0.0078653	61046	46	1
264739	0.021044	renal vesicle formation	34978	72033	6	0.0078653	72033	46	1
265130	0.021044	tyrosine phosphorylation of Stat3 protein	34978	42503	6	0.0078653	42503	46	1
263399	0.021051	positive regulation of developmental process	34978	51094	947	0.0078803	51094	46	5
264563	0.021628	nucleocytoplasmic transport	34978	6913	313	0.0081089	6913	46	3
262767	0.021719	limbic system development	34978	21761	103	0.0081687	21761	46	2
263766	0.021719	female gamete generation	34978	7292	103	0.0081687	7292	46	2
262347	0.021837	positive regulation of response to stimulus	34978	48584	957	0.0082259	48584	46	5
264283	0.022059	regulation of transmission of nerve impulse	34978	51969	316	0.0083223	51969	46	3
264332	0.022127	macromolecular complex assembly	34978	65003	1787	0.008361	65003	46	7
262539	0.022397	xenobiotic metabolic process	34978	6805	105	0.0084765	6805	46	2
262705	0.022501	tissue development	34978	9888	1362	0.0085289	9888	46	6
263376	0.022685	regulation of actin cytoskeleton organization	34978	32956	320	0.008612	32956	46	3
263525	0.023116	positive regulation of protein secretion	34978	50714	107	0.0087894	50714	46	2
262582	0.023463	regulation of myeloid leukocyte differentiation	34978	2761	108	0.0089478	2761	46	2
262757	0.023463	cellular macromolecular complex assembly	34978	34622	977	0.0089488	34622	46	5
262232	0.0235	response to hydrostatic pressure	34978	51599	7	0.0091703	51599	46	1
262470	0.0235	muscle cell apoptosis	34978	10657	7	0.0091703	10657	46	1
262501	0.0235	positive regulation of hormone biosynthetic process	34978	46886	7	0.0091703	46886	46	1
263258	0.0235	positive regulation of steroid biosynthetic process	34978	10893	7	0.0091703	10893	46	1
263314	0.0235	negative regulation of mast cell degranulation	34978	43305	7	0.0091703	43305	46	1
263772	0.0235	establishment of Golgi localization	34978	51683	7	0.0091703	51683	46	1
263826	0.0235	regulation of antimicrobial humoral response	34978	2759	7	0.0091703	2759	46	1
263837	0.0235	nuclear transport	34978	51169	327	0.0091331	51169	46	3
264141	0.0235	negative regulation of smooth muscle cell apoptosis	34978	34392	7	0.0091703	34392	46	1
264343	0.0235	cellular response to xenobiotic stimulus	34978	71466	109	0.0091075	71466	46	2
264544	0.0235	regulation of activation of JAK2 kinase activity	34978	10534	7	0.0091703	10534	46	1
264640	0.0235	trachea formation	34978	60440	7	0.0091703	60440	46	1
264685	0.0235	regulation of actin filament-based process	34978	32970	326	0.0090575	32970	46	3
264697	0.0235	positive regulation of hormone metabolic process	34978	32352	7	0.0091703	32352	46	1
264703	0.0235	cellular response to nicotine	34978	71316	7	0.0091703	71316	46	1
263220	0.023715	cerebral cortex development	34978	21987	110	0.0092684	21987	46	2
262464	0.024227	organelle organization	34978	6996	3832	0.0094824	6996	46	11
264611	0.025319	regulation of type I interferon production	34978	32479	114	0.0099249	32479	46	2
262865	0.025707	regulation of synapse organization	34978	50807	115	0.010092	50807	46	2
262414	0.025902	regulation of protein complex assembly	34978	43254	342	0.010311	43254	46	3
262429	0.025902	morphogenesis of an endothelium	34978	3159	8	0.010474	3159	46	1
262495	0.025902	regulation of mesenchymal to epithelial transition involved in metanephros morphogenesis	34978	3339	8	0.010474	3339	46	1
262532	0.025902	monoubiquitinated protein deubiquitination	34978	35520	8	0.010474	35520	46	1
262544	0.025902	positive regulation of cell differentiation	34978	45597	651	0.010458	45597	46	4
262676	0.025902	regulation of activation of Janus kinase activity	34978	10533	8	0.010474	10533	46	1
262733	0.025902	negative regulation of mast cell activation involved in immune response	34978	33007	8	0.010474	33007	46	1
262744	0.025902	regulation of lipid biosynthetic process	34978	46890	116	0.010261	46890	46	2
262863	0.025902	regulation of synapse structure and activity	34978	50803	117	0.01043	50803	46	2
262920	0.025902	activation of signaling protein activity involved in unfolded protein response	34978	6987	8	0.010474	6987	46	1
263173	0.025902	response to xenobiotic stimulus	34978	9410	117	0.01043	9410	46	2
263410	0.025902	negative regulation of glycogen biosynthetic process	34978	45719	8	0.010474	45719	46	1
263428	0.025902	regulation of neurological system process	34978	31644	342	0.010311	31644	46	3
263886	0.025902	chromatin-mediated maintenance of transcription	34978	48096	8	0.010474	48096	46	1
264089	0.025902	endothelial tube morphogenesis	34978	61154	8	0.010474	61154	46	1
264274	0.025902	hair follicle placode formation	34978	60789	8	0.010474	60789	46	1
264376	0.025902	detection of mechanical stimulus involved in sensory perception of pain	34978	50966	8	0.010474	50966	46	1
264454	0.025902	outer mitochondrial membrane organization	34978	7008	8	0.010474	7008	46	1
264858	0.025902	establishment of blood-brain barrier	34978	60856	8	0.010474	60856	46	1
265190	0.025902	organic ether metabolic process	34978	18904	117	0.01043	18904	46	2
263507	0.02618	stem cell maintenance	34978	19827	118	0.010602	19827	46	2
262975	0.026567	male gonad development	34978	8584	119	0.010774	8584	46	2
264297	0.027177	negative regulation of cell proliferation	34978	8285	662	0.011069	8285	46	4
264632	0.027177	immune response-activating signal transduction	34978	2757	351	0.011058	2757	46	3
264652	0.027177	lipid biosynthetic process	34978	8610	662	0.011069	8610	46	4
264110	0.027276	regulation of neurogenesis	34978	50767	663	0.011126	50767	46	4
263112	0.027659	cellular response to growth factor stimulus	34978	71363	122	0.011298	71363	46	2
263964	0.027897	epithelium development	34978	60429	668	0.011412	60429	46	4
262961	0.028012	stem cell development	34978	48864	123	0.011475	48864	46	2
262229	0.028178	negative regulation of tyrosine phosphorylation of STAT protein	34978	42532	9	0.011775	42532	46	1
262282	0.028178	negative regulation of protein sumoylation	34978	33234	9	0.011775	33234	46	1
262451	0.028178	lymphocyte activation	34978	46649	358	0.011661	46649	46	3
262720	0.028178	cellular component biogenesis	34978	44085	2884	0.01171	44085	46	9
262831	0.028178	regulation of epithelial cell proliferation involved in prostate gland development	34978	60768	9	0.011775	60768	46	1
262956	0.028178	positive regulation of calcineurin-NFAT signaling pathway	34978	70886	9	0.011775	70886	46	1
263225	0.028178	Bergmann glial cell differentiation	34978	60020	9	0.011775	60020	46	1
263293	0.028178	glial cell proliferation	34978	14009	9	0.011775	14009	46	1
263318	0.028178	regulation of steroid hormone biosynthetic process	34978	90030	9	0.011775	90030	46	1
263409	0.028178	negative regulation of glycogen metabolic process	34978	70874	9	0.011775	70874	46	1
263968	0.028178	negative regulation of cell adhesion mediated by integrin	34978	33629	9	0.011775	33629	46	1
264184	0.028178	embryonic foregut morphogenesis	34978	48617	9	0.011775	48617	46	1
264373	0.028178	response to herbicide	34978	9635	9	0.011775	9635	46	1
264660	0.028178	virion attachment to host cell surface receptor	34978	19062	9	0.011775	19062	46	1
262473	0.028237	transforming growth factor beta receptor signaling pathway	34978	7179	125	0.011833	7179	46	2
265203	0.028237	mammary gland development	34978	30879	125	0.011833	30879	46	2
262656	0.028288	organ morphogenesis	34978	9887	1048	0.011871	9887	46	5
264015	0.028375	regulation of mitotic cell cycle	34978	7346	361	0.011925	7346	46	3
262670	0.028469	regulation of B cell activation	34978	50864	126	0.012014	50864	46	2
263440	0.028469	detection of abiotic stimulus	34978	9582	126	0.012014	9582	46	2
264011	0.028469	embryonic skeletal system development	34978	48706	126	0.012014	48706	46	2
265000	0.02885	immune response-regulating signaling pathway	34978	2764	364	0.012192	2764	46	3
262333	0.029253	negative regulation of neurogenesis	34978	50768	128	0.01238	50768	46	2
262256	0.030431	regulation of nephron tubule epithelial cell differentiation	34978	72182	10	0.013075	72182	46	1
262261	0.030431	reproductive cellular process	34978	48610	372	0.012922	48610	46	3
262310	0.030431	cellular component morphogenesis	34978	32989	1072	0.012991	32989	46	5
262684	0.030431	genitalia morphogenesis	34978	35112	10	0.013075	35112	46	1
263159	0.030431	Golgi inheritance	34978	48313	10	0.013075	48313	46	1
263383	0.030431	negative regulation of vascular endothelial growth factor receptor signaling pathway	34978	30948	10	0.013075	30948	46	1
263918	0.030431	negative regulation of organic acid transport	34978	32891	10	0.013075	32891	46	1
264127	0.030431	foregut morphogenesis	34978	7440	10	0.013075	7440	46	1
264193	0.030431	tongue morphogenesis	34978	43587	10	0.013075	43587	46	1
264874	0.030431	lung-associated mesenchyme development	34978	60484	10	0.013075	60484	46	1
265182	0.030431	positive regulation of cardiac muscle contraction	34978	60452	10	0.013075	60452	46	1
262886	0.030505	response to toxin	34978	9636	132	0.013125	9636	46	2
262291	0.031146	cell projection morphogenesis	34978	48858	701	0.013419	48858	46	4
262357	0.032956	glucocorticoid biosynthetic process	34978	6704	11	0.014374	6704	46	1
262542	0.032956	negative regulation of leukocyte degranulation	34978	43301	11	0.014374	43301	46	1
262966	0.032956	negative regulation of glucose import	34978	46325	11	0.014374	46325	46	1
263009	0.032956	tyrosine phosphorylation of STAT protein	34978	7260	11	0.014374	7260	46	1
263086	0.032956	Leydig cell differentiation	34978	33327	11	0.014374	33327	46	1
263122	0.032956	branching involved in embryonic placenta morphogenesis	34978	60670	11	0.014374	60670	46	1
263390	0.032956	epithelial cell differentiation involved in prostate gland development	34978	60742	11	0.014374	60742	46	1
263450	0.032956	androgen biosynthetic process	34978	6702	11	0.014374	6702	46	1
263814	0.032956	organelle inheritance	34978	48308	11	0.014374	48308	46	1
262467	0.0331	morphogenesis of a branching epithelium	34978	61138	139	0.014475	61138	46	2
263912	0.0331	positive regulation of cell cycle	34978	45787	139	0.014475	45787	46	2
262307	0.033566	regulation of immune response	34978	50776	1106	0.014699	50776	46	5
263142	0.03483	B cell activation	34978	42113	143	0.015273	42113	46	2
262354	0.035031	hindbrain development	34978	30902	144	0.015475	30902	46	2
262490	0.035031	regulation of sister chromatid cohesion	34978	7063	12	0.01567	7063	46	1
262668	0.035031	nephron tubule formation	34978	72079	12	0.01567	72079	46	1
262725	0.035031	Sertoli cell development	34978	60009	12	0.01567	60009	46	1
263041	0.035031	positive regulation of insulin-like growth factor receptor signaling pathway	34978	43568	12	0.01567	43568	46	1
263185	0.035031	regulation of growth hormone secretion	34978	60123	12	0.01567	60123	46	1
263366	0.035031	corticosteroid receptor signaling pathway	34978	31958	12	0.01567	31958	46	1
263484	0.035031	tissue homeostasis	34978	1894	144	0.015475	1894	46	2
264046	0.035031	positive regulation of insulin receptor signaling pathway	34978	46628	12	0.01567	46628	46	1
264072	0.035031	positive regulation of endothelial cell differentiation	34978	45603	12	0.01567	45603	46	1
264101	0.035031	Golgi localization	34978	51645	12	0.01567	51645	46	1
264220	0.035031	trachea morphogenesis	34978	60439	12	0.01567	60439	46	1
264503	0.035031	response to fungicide	34978	60992	12	0.01567	60992	46	1
265039	0.035031	trophoblast giant cell differentiation	34978	60707	12	0.01567	60707	46	1
265287	0.035031	regulation of Rac protein signal transduction	34978	35020	12	0.01567	35020	46	1
263841	0.035087	regulation of response to stress	34978	80134	1125	0.015716	80134	46	5
262899	0.035414	regulation of T cell proliferation	34978	42129	146	0.015883	42129	46	2
262871	0.036286	glial cell differentiation	34978	10001	148	0.016296	10001	46	2
265103	0.036372	mitotic cell cycle	34978	278	744	0.016356	278	46	4
264211	0.036576	regulation of cell growth	34978	1558	408	0.016512	1558	46	3
264295	0.036576	macromolecular complex subunit organization	34978	43933	2040	0.016481	43933	46	7
264301	0.036576	response to growth factor stimulus	34978	70848	149	0.016504	70848	46	2
262760	0.036665	positive regulation of nucleobase, nucleoside, nucleotide and nucleic acid metabolic process	34978	45935	1575	0.016574	45935	46	6
262285	0.036812	forebrain development	34978	30900	411	0.016834	30900	46	3
262372	0.036812	detection of temperature stimulus involved in sensory perception	34978	50961	13	0.016965	50961	46	1
262373	0.036812	detection of temperature stimulus involved in sensory perception of pain	34978	50965	13	0.016965	50965	46	1
262505	0.036812	glial cell fate commitment	34978	21781	13	0.016965	21781	46	1
262553	0.036812	renal vesicle morphogenesis	34978	72077	13	0.016965	72077	46	1
262732	0.036812	negative regulation of mast cell activation	34978	33004	13	0.016965	33004	46	1
262793	0.036812	negative regulation of organ growth	34978	46621	13	0.016965	46621	46	1
263023	0.036812	positive regulation of nuclease activity	34978	32075	13	0.016965	32075	46	1
264029	0.036812	negative regulation of oligodendrocyte differentiation	34978	48715	13	0.016965	48715	46	1
264114	0.036812	negative regulation of B cell apoptosis	34978	2903	13	0.016965	2903	46	1
264407	0.036812	endodermal cell fate commitment	34978	1711	13	0.016965	1711	46	1
264510	0.036812	spongiotrophoblast layer development	34978	60712	13	0.016965	60712	46	1
264584	0.036812	mesenchymal cell proliferation	34978	10463	13	0.016965	10463	46	1
265195	0.036812	positive regulation of phosphoprotein phosphatase activity	34978	32516	13	0.016965	32516	46	1
265508	0.036812	response to methylmercury	34978	51597	13	0.016965	51597	46	1
262737	0.037085	detection of external stimulus	34978	9581	152	0.017135	9581	46	2
263079	0.037085	negative regulation of phosphorylation	34978	42326	152	0.017135	42326	46	2
262813	0.037402	induction of apoptosis	34978	6917	153	0.017347	6917	46	2
263636	0.037402	positive regulation of NF-kappaB transcription factor activity	34978	51092	153	0.017347	51092	46	2
264131	0.037402	induction of programmed cell death	34978	12502	153	0.017347	12502	46	2
262591	0.037751	regulation of cell shape	34978	8360	154	0.017561	8360	46	2
263162	0.037751	response to DNA damage stimulus	34978	6974	1158	0.017594	6974	46	5
263457	0.037751	regulation of nervous system development	34978	51960	761	0.01762	51960	46	4
264547	0.037751	response to ionizing radiation	34978	10212	154	0.017561	10212	46	2
264994	0.037751	response to oxidative stress	34978	6979	418	0.017599	6979	46	3
263892	0.038475	regulation of epithelial cell proliferation	34978	50678	156	0.017992	50678	46	2
264522	0.038475	cell part morphogenesis	34978	32990	766	0.018003	32990	46	4
262330	0.038535	positive regulation of striated muscle contraction	34978	45989	14	0.018258	45989	46	1
262552	0.038535	renal vesicle development	34978	72087	14	0.018258	72087	46	1
262914	0.038535	midgut development	34978	7494	14	0.018258	7494	46	1
263098	0.038535	microvillus organization	34978	32528	14	0.018258	32528	46	1
263241	0.038535	cellular response to antibiotic	34978	71236	14	0.018258	71236	46	1
263459	0.038535	layer formation in the cerebral cortex	34978	21819	14	0.018258	21819	46	1
263565	0.038535	negative regulation of glucose transport	34978	10829	14	0.018258	10829	46	1
263900	0.038535	positive regulation of glycolysis	34978	45821	14	0.018258	45821	46	1
264092	0.038535	establishment of nucleus localization	34978	40023	14	0.018258	40023	46	1
264529	0.038535	positive regulation of nitric-oxide synthase biosynthetic process	34978	51770	14	0.018258	51770	46	1
263078	0.038794	negative regulation of phosphate metabolic process	34978	45936	158	0.018427	45936	46	2
265197	0.038794	negative regulation of phosphorus metabolic process	34978	10563	158	0.018427	10563	46	2
263846	0.040137	positive regulation of cell adhesion	34978	45785	161	0.019088	45785	46	2
262594	0.040705	cellular response to gonadotropin stimulus	34978	71371	15	0.01955	71371	46	1
263076	0.040705	embryonic placenta morphogenesis	34978	60669	15	0.01955	60669	46	1
263127	0.040705	progesterone metabolic process	34978	42448	15	0.01955	42448	46	1
263246	0.040705	cellular response to electrical stimulus	34978	71257	15	0.01955	71257	46	1
264121	0.040705	chaperone-mediated protein complex assembly	34978	51131	15	0.01955	51131	46	1
264134	0.040705	adherens junction assembly	34978	34333	15	0.01955	34333	46	1
264846	0.040705	dorsal/ventral axis specification	34978	9950	15	0.01955	9950	46	1
265135	0.040705	sympathetic nervous system development	34978	48485	15	0.01955	48485	46	1
262466	0.04156	morphogenesis of a branching structure	34978	1763	165	0.019985	1763	46	2
262960	0.042454	stem cell differentiation	34978	48863	167	0.02044	48863	46	2
262356	0.042711	glucocorticoid metabolic process	34978	8211	16	0.02084	8211	46	1
262651	0.042711	positive regulation of lamellipodium assembly	34978	10592	16	0.02084	10592	46	1
262661	0.042711	induction of apoptosis by oxidative stress	34978	8631	16	0.02084	8631	46	1
262673	0.042711	regulation of hormone biosynthetic process	34978	46885	16	0.02084	46885	46	1
262806	0.042711	regulation of tyrosine phosphorylation of Stat1 protein	34978	42510	16	0.02084	42510	46	1
262993	0.042711	response to insecticide	34978	17085	16	0.02084	17085	46	1
263102	0.042711	regulation of metanephros development	34978	72215	16	0.02084	72215	46	1
263273	0.042711	neural plate development	34978	1840	16	0.02084	1840	46	1
263348	0.042711	positive regulation of vascular endothelial growth factor receptor signaling pathway	34978	30949	16	0.02084	30949	46	1
264031	0.042711	regulation of smooth muscle cell apoptosis	34978	34391	16	0.02084	34391	46	1
264995	0.042711	response to hydroperoxide	34978	33194	16	0.02084	33194	46	1
262596	0.04294	reproductive process in a multicellular organism	34978	48609	803	0.021002	48609	46	4
263070	0.04294	multicellular organism reproduction	34978	32504	803	0.021002	32504	46	4
262469	0.043411	apoptosis	34978	6915	806	0.021258	6915	46	4
263684	0.043468	regulation of JNK cascade	34978	46328	171	0.021363	46328	46	2
263764	0.043468	leukocyte activation	34978	45321	450	0.021342	45321	46	3
264290	0.043468	positive regulation of I-kappaB kinase/NF-kappaB cascade	34978	43123	171	0.021363	43123	46	2
263182	0.043786	negative regulation of cellular protein metabolic process	34978	32269	452	0.021589	32269	46	3
263496	0.043786	Ras protein signal transduction	34978	7265	172	0.021597	7265	46	2
263955	0.043786	gliogenesis	34978	42063	172	0.021597	42063	46	2
262205	0.044178	negative regulation of release of cytochrome c from mitochondria	34978	90201	17	0.022128	90201	46	1
262339	0.044178	positive regulation of histone H3-K4 methylation	34978	51571	17	0.022128	51571	46	1
262345	0.044178	negative regulation of chondrocyte differentiation	34978	32331	17	0.022128	32331	46	1
262398	0.044178	positive regulation of G-protein coupled receptor protein signaling pathway	34978	45745	17	0.022128	45745	46	1
262510	0.044178	regulation of myeloid cell differentiation	34978	45637	173	0.021831	45637	46	2
262884	0.044178	regulation of cellular ketone metabolic process	34978	10565	174	0.022067	10565	46	2
262895	0.044178	negative regulation of production of molecular mediator of immune response	34978	2701	17	0.022128	2701	46	1
263179	0.044178	ectodermal placode development	34978	71696	17	0.022128	71696	46	1
263730	0.044178	Sertoli cell differentiation	34978	60008	17	0.022128	60008	46	1
263781	0.044178	cellular response to lithium ion	34978	71285	17	0.022128	71285	46	1
264187	0.044178	ectodermal placode morphogenesis	34978	71697	17	0.022128	71697	46	1
264188	0.044178	ectodermal placode formation	34978	60788	17	0.022128	60788	46	1
264261	0.044178	regulation of endothelial cell differentiation	34978	45601	17	0.022128	45601	46	1
264602	0.045648	localization	34978	51179	7398	0.022891	51179	46	16
262288	0.045797	cell cycle phase	34978	22403	826	0.023014	22403	46	4
264255	0.045797	intracellular receptor mediated signaling pathway	34978	30522	178	0.02302	30522	46	2
262395	0.046151	nephron tubule morphogenesis	34978	72078	18	0.023415	72078	46	1
262774	0.046151	regulation of calcineurin-NFAT signaling pathway	34978	70884	18	0.023415	70884	46	1
262857	0.046151	response to water	34978	9415	18	0.023415	9415	46	1
262890	0.046151	regulation of triglyceride biosynthetic process	34978	10866	18	0.023415	10866	46	1
263469	0.046151	platelet formation	34978	30220	18	0.023415	30220	46	1
264364	0.046151	negative regulation of cardiac muscle cell apoptosis	34978	10667	18	0.023415	10667	46	1
264490	0.046151	response to caffeine	34978	31000	18	0.023415	31000	46	1
265125	0.046151	positive regulation of synaptic transmission, glutamatergic	34978	51968	18	0.023415	51968	46	1
263436	0.04633	cellular macromolecular complex subunit organization	34978	34621	1249	0.023533	34621	46	5
262839	0.04664	multicellular organismal homeostasis	34978	48871	181	0.023746	48871	46	2
263880	0.04664	T cell receptor signaling pathway	34978	50852	181	0.023746	50852	46	2
265018	0.047065	positive regulation of ERK1 and ERK2 cascade	34978	70374	182	0.02399	70374	46	2
263531	0.047529	muscle structure development	34978	61061	473	0.024282	61061	46	3
265185	0.047529	protein modification by small protein conjugation or removal	34978	70647	1259	0.024256	70647	46	5
264744	0.047863	homeostasis of number of cells	34978	48872	184	0.024481	48872	46	2
263289	0.048015	labyrinthine layer morphogenesis	34978	60713	19	0.0247	60713	46	1
263305	0.048015	negative regulation of virion penetration into host cell	34978	46597	19	0.0247	46597	46	1
263767	0.048015	ovulation	34978	30728	19	0.0247	30728	46	1
264002	0.048015	regulation of nitric-oxide synthase biosynthetic process	34978	51769	19	0.0247	51769	46	1
264576	0.048015	protein refolding	34978	42026	19	0.0247	42026	46	1
264106	0.048444	regulation of cell morphogenesis	34978	22604	478	0.024949	22604	46	3
263139	0.049027	immune response	34978	6955	1734	0.025278	6955	46	6
264430	0.049353	regulation of calcium ion transport	34978	51924	188	0.025475	51924	46	2
262281	0.04938	regulation of protein sumoylation	34978	33233	20	0.025983	33233	46	1
262381	0.04938	negative regulation of peptidyl-tyrosine phosphorylation	34978	50732	20	0.025983	50732	46	1
262576	0.04938	developmental programmed cell death	34978	10623	20	0.025983	10623	46	1
262717	0.04938	tongue development	34978	43586	20	0.025983	43586	46	1
262824	0.04938	negative regulation of heart contraction	34978	45822	20	0.025983	45822	46	1
262845	0.04938	response to reactive oxygen species	34978	302	189	0.025727	302	46	2
263175	0.04938	benzene and derivative metabolic process	34978	42537	20	0.025983	42537	46	1
263570	0.04938	regulation of hormone metabolic process	34978	32350	20	0.025983	32350	46	1
263862	0.04938	lens morphogenesis in camera-type eye	34978	2089	20	0.025983	2089	46	1
264096	0.04938	regulation of B cell apoptosis	34978	2902	20	0.025983	2902	46	1
264219	0.04938	trachea development	34978	60438	20	0.025983	60438	46	1
264476	0.04938	response to food	34978	32094	20	0.025983	32094	46	1
264555	0.04938	cerebral cortex radial glia guided migration	34978	21801	20	0.025983	21801	46	1
264622	0.04938	histone H2A acetylation	34978	43968	20	0.025983	43968	46	1
264720	0.04938	protein K48-linked deubiquitination	34978	71108	20	0.025983	71108	46	1
264766	0.04938	establishment of endothelial barrier	34978	61028	20	0.025983	61028	46	1
264958	0.04938	smooth muscle cell differentiation	34978	51145	20	0.025983	51145	46	1
262821	0.049949	regulation of cell projection organization	34978	31344	488	0.026312	31344	46	3

## Sheet: MGAT4A
SUID	adjustedPValue_MGAT4A_BINGO	description_MGAT4A_BINGO	N_MGAT4A_BINGO	name	nn_MGAT4A_BINGO	pValue_MGAT4A_BINGO	shared name	X_MGAT4A_BINGO	xx_MGAT4A_BINGO
271979	0.0032735	regulation of metanephric cap mesenchymal cell proliferation	34978	90095	1	2.8589e-05	90095	1	1
272204	0.0032735	positive regulation of metanephric cap mesenchymal cell proliferation	34978	90096	1	2.8589e-05	90096	1	1
272221	0.0098205	negative regulation of monocyte differentiation	34978	45656	6	0.00017154	45656	1	1
272229	0.0098205	negative regulation of stress-activated MAPK cascade	34978	32873	6	0.00017154	32873	1	1
272131	0.013094	regulation of metanephros development	34978	72215	16	0.00045743	72215	1	1
272203	0.013094	positive regulation of kidney development	34978	90184	11	0.00031448	90184	1	1
272220	0.013094	regulation of monocyte differentiation	34978	45655	14	0.00040025	45655	1	1
272238	0.013094	negative regulation of cell division	34978	51782	15	0.00042884	51782	1	1
271978	0.013967	regulation of mesenchymal cell proliferation	34978	10464	32	0.00091486	10464	1	1
272092	0.013967	negative regulation of stress-activated protein kinase signaling cascade	34978	70303	28	0.0008005	70303	1	1
272147	0.013967	positive regulation of mesenchymal cell proliferation	34978	2053	26	0.00074332	2053	1	1
272166	0.013967	gas transport	34978	15669	32	0.00091486	15669	1	1
272278	0.013967	regulation of stress-activated MAPK cascade	34978	32872	28	0.0008005	32872	1	1
272316	0.013967	negative regulation of fibroblast proliferation	34978	48147	27	0.00077191	48147	1	1
272375	0.013967	oxygen transport	34978	15671	27	0.00077191	15671	1	1
271973	0.016212	regulation of kidney development	34978	90183	45	0.0012865	90183	1	1
272014	0.016212	negative regulation of myeloid leukocyte differentiation	34978	2762	41	0.0011722	2762	1	1
272036	0.016212	ureteric bud morphogenesis	34978	60675	52	0.0014866	60675	1	1
272108	0.016212	branching involved in ureteric bud morphogenesis	34978	1658	44	0.0012579	1658	1	1
272338	0.016212	positive regulation of fibroblast proliferation	34978	48146	52	0.0014866	48146	1	1
272400	0.016212	response to gamma radiation	34978	10332	52	0.0014866	10332	1	1
272011	0.017079	cellular response to UV	34978	34644	58	0.0016582	34644	1	1
272052	0.017079	regulation of telomere maintenance	34978	32204	60	0.0017154	32204	1	1
272013	0.018286	negative regulation of myeloid cell differentiation	34978	45638	69	0.0019727	45638	1	1
272055	0.018286	regulation of fibroblast proliferation	34978	48145	80	0.0022872	48145	1	1
272179	0.018286	cellular response to light stimulus	34978	71482	80	0.0022872	71482	1	1
272212	0.018286	positive regulation of epithelial cell proliferation	34978	50679	81	0.0023157	50679	1	1
272266	0.018286	cellular iron ion homeostasis	34978	6879	74	0.0021156	6879	1	1
272354	0.018286	energy reserve metabolic process	34978	6112	80	0.0022872	6112	1	1
272035	0.01855	ureteric bud development	34978	1657	85	0.0024301	1657	1	1
272030	0.020255	iron ion homeostasis	34978	55072	99	0.0028304	55072	1	1
272090	0.020255	canonical Wnt receptor signaling pathway	34978	60070	98	0.0028018	60070	1	1
272058	0.020796	negative regulation of MAPKKK cascade	34978	43409	106	0.0030305	43409	1	1
272224	0.020796	regulation of myeloid leukocyte differentiation	34978	2761	108	0.0030877	2761	1	1
272010	0.021991	response to UV	34978	9411	122	0.0034879	9411	1	1
272016	0.021991	Notch signaling pathway	34978	7219	128	0.0036594	7219	1	1
272100	0.021991	positive regulation of caspase activity	34978	43280	125	0.0035737	43280	1	1
272188	0.021991	cellular response to radiation	34978	71478	131	0.0037452	71478	1	1
272280	0.021991	branching morphogenesis of a tube	34978	48754	129	0.003688	48754	1	1
272161	0.022196	morphogenesis of a branching epithelium	34978	61138	139	0.0039739	61138	1	1
272237	0.022196	regulation of cell division	34978	51302	138	0.0039453	51302	1	1
272003	0.022686	positive regulation of peptidase activity	34978	10952	146	0.0041741	10952	1	1
272391	0.022686	response to growth factor stimulus	34978	70848	149	0.0042598	70848	1	1
272211	0.022696	regulation of epithelial cell proliferation	34978	50678	156	0.0044599	50678	1	1
272254	0.022696	response to ionizing radiation	34978	10212	154	0.0044028	10212	1	1
271976	0.023484	morphogenesis of a branching structure	34978	1763	165	0.0047173	1763	1	1
272061	0.024098	regulation of myeloid cell differentiation	34978	45637	173	0.004946	45637	1	1
272153	0.024824	cell cycle arrest	34978	7050	182	0.0052033	7050	1	1
271985	0.025787	regulation of stress-activated protein kinase signaling cascade	34978	70302	193	0.0055178	70302	1	1
272099	0.025795	regulation of caspase activity	34978	43281	197	0.0056321	43281	1	1
272044	0.026062	negative regulation of intracellular protein kinase cascade	34978	10741	207	0.005918	10741	1	1
272256	0.026062	regulation of chromosome organization	34978	33044	207	0.005918	33044	1	1
272345	0.028658	chromatin remodeling	34978	6338	232	0.0066327	6338	1	1
272193	0.029461	epithelial tube morphogenesis	34978	60562	243	0.0069472	60562	1	1
272208	0.031068	cellular response to abiotic stimulus	34978	71214	261	0.0074618	71214	1	1
272049	0.032283	response to light stimulus	34978	9416	285	0.008148	9416	1	1
272051	0.032283	regulation of DNA metabolic process	34978	51052	282	0.0080622	51052	1	1
272145	0.032283	energy derivation by oxidation of organic compounds	34978	15980	286	0.0081766	15980	1	1
272027	0.033955	negative regulation of cell cycle	34978	45786	306	0.0087484	45786	1	1
272039	0.035026	negative regulation of response to stimulus	34978	48585	321	0.0091772	48585	1	1
272043	0.035586	negative regulation of signal transduction	34978	9968	333	0.0095203	9968	1	1
272168	0.035586	negative regulation of signaling process	34978	23057	337	0.0096346	23057	1	1
272135	0.036164	morphogenesis of an epithelium	34978	2009	348	0.0099491	2009	1	1
272185	0.036622	tube morphogenesis	34978	35239	358	0.010235	35239	1	1
272008	0.036901	response to drug	34978	42493	369	0.010549	42493	1	1
272284	0.036901	regulation of homeostatic process	34978	32844	372	0.010635	32844	1	1
272176	0.03723	regulation of cellular response to stress	34978	80135	381	0.010893	80135	1	1
271982	0.039474	regulation of endopeptidase activity	34978	52548	410	0.011722	52548	1	1
271981	0.039918	regulation of peptidase activity	34978	52547	439	0.012551	52547	1	1
272089	0.039918	Wnt receptor signaling pathway	34978	16055	435	0.012436	16055	1	1
272103	0.039918	cellular di-, tri-valent inorganic cation homeostasis	34978	30005	427	0.012208	30005	1	1
272140	0.039918	response to radiation	34978	9314	429	0.012265	9314	1	1
272144	0.041793	generation of precursor metabolites and energy	34978	6091	466	0.013323	6091	1	1
272029	0.041813	di-, tri-valent inorganic cation homeostasis	34978	55066	479	0.013694	55066	1	1
272134	0.041813	tissue morphogenesis	34978	48729	474	0.013551	48729	1	1
272102	0.042639	cellular cation homeostasis	34978	30003	502	0.014352	30003	1	1
272263	0.042639	tube development	34978	35295	508	0.014523	35295	1	1
272373	0.042639	MAPKKK cascade	34978	165	495	0.014152	165	1	1
272057	0.044586	regulation of MAPKKK cascade	34978	43408	538	0.015381	43408	1	1
272121	0.047849	negative regulation of cell differentiation	34978	45596	592	0.016925	45596	1	1
272301	0.047849	cation homeostasis	34978	55080	585	0.016725	55080	1	1

## Sheet: PURB
SUID	adjustedPValue_PURB_BiNGO	description_PURB_BiNGO	N_PURB_BiNGO	name	nn_PURB_BiNGO	pValue_PURB_BiNGO	shared name	X_PURB_BiNGO	xx_PURB_BiNGO
229456	3.48e-05	positive regulation of DNA damage response, signal transduction by p53 class mediator	35273	43517	12	1.061e-07	43517	2	2
229187	5.009e-05	cellular response to gamma radiation	35273	71480	20	3.0543e-07	71480	2	2
229760	6.169e-05	regulation of DNA damage response, signal transduction by p53 class mediator	35273	43516	27	5.6424e-07	43516	2	2
229403	7.8431e-05	positive regulation of telomere maintenance via telomerase	35273	32212	35	9.5648e-07	32212	2	2
229546	9.9126e-05	positive regulation of telomere maintenance	35273	32206	45	1.5914e-06	32206	2	2
229670	9.9126e-05	regulation of telomere maintenance via telomerase	35273	32210	48	1.8133e-06	32210	2	2
229584	0.0001038	response to gamma radiation	35273	10332	53	2.2152e-06	10332	2	2
229022	0.00010519	cellular response to ionizing radiation	35273	71479	57	2.5656e-06	71479	2	2
229142	0.00010721	regulation of telomere maintenance	35273	32204	61	2.9418e-06	32204	2	2
229245	0.00017943	positive regulation of DNA replication	35273	45740	83	5.4704e-06	45740	2	2
229461	0.00030874	cellular response to heat	35273	34605	114	1.0354e-05	34605	2	2
229052	0.00032966	positive regulation of homeostatic process	35273	32846	126	1.2659e-05	32846	2	2
229723	0.00032966	cellular response to radiation	35273	71478	128	1.3066e-05	71478	2	2
229021	0.00034107	response to ionizing radiation	35273	10212	156	1.9435e-05	10212	2	2
229028	0.00034107	DNA integrity checkpoint	35273	31570	173	2.3917e-05	31570	2	2
229037	0.00034107	protein amino acid autophosphorylation	35273	46777	172	2.364e-05	46777	2	2
229059	0.00034107	DNA damage checkpoint	35273	77	164	2.1486e-05	77	2	2
229092	0.00034107	peptidyl-serine modification	35273	18209	172	2.364e-05	18209	2	2
229093	0.00034107	peptidyl-serine phosphorylation	35273	18105	159	2.0192e-05	18105	2	2
229190	0.00034107	regulation of DNA replication	35273	6275	160	2.0448e-05	6275	2	2
229274	0.00034107	recombinational repair	35273	725	149	1.7725e-05	725	2	2
229275	0.00034107	double-strand break repair via homologous recombination	35273	724	149	1.7725e-05	724	2	2
229475	0.00034107	positive regulation of DNA metabolic process	35273	51054	149	1.7725e-05	51054	2	2
229496	0.00034609	response to heat	35273	9408	178	2.5323e-05	9408	2	2
229123	0.00044533	regulation of chromosome organization	35273	33044	206	3.3943e-05	33044	2	2
229280	0.00051104	double-strand break repair	35273	6302	225	4.051e-05	6302	2	2
229227	0.00059812	DNA damage response, signal transduction	35273	42770	248	4.9235e-05	42770	2	2
229326	0.00061218	cellular response to abiotic stimulus	35273	71214	260	5.4125e-05	71214	2	2
229518	0.00061218	response to temperature stimulus	35273	9266	258	5.3294e-05	9266	2	2
229027	0.00061945	cell cycle checkpoint	35273	75	266	5.6657e-05	75	2	2
229141	0.00068834	regulation of DNA metabolic process	35273	51052	285	6.5057e-05	51052	2	2
229049	0.00078408	DNA recombination	35273	6310	309	7.6496e-05	6310	2	2
229332	0.00089388	regulation of cellular response to stress	35273	80135	335	8.9933e-05	80135	2	2
229240	0.0010534	positive regulation of organelle organization	35273	10638	385	0.00011883	10638	2	2
229515	0.0010534	regulation of homeostatic process	35273	32844	372	0.00011093	32844	2	2
229679	0.0010534	DNA replication	35273	6260	380	0.00011576	6260	2	2
229712	0.0010534	cellular response to nitrosative stress	35273	71500	2	0.0001134	71500	2	1
229666	0.0014682	pre-B cell allelic exclusion	35273	2331	3	0.0001701	2331	2	1
229372	0.0018243	response to radiation	35273	9314	520	0.00021692	9314	2	2
229665	0.0027895	pre-B cell differentiation	35273	2329	6	0.00034018	2329	2	1
229521	0.0035421	positive regulation of histone phosphorylation	35273	33129	8	0.00045356	33129	2	1
229729	0.0035421	DNA damage induced protein phosphorylation	35273	6975	8	0.00045356	6975	2	1
229440	0.0038921	immature B cell differentiation	35273	2327	9	0.00051025	2327	2	1
229163	0.0039909	histone mRNA catabolic process	35273	71044	10	0.00056693	71044	2	1
229266	0.0039909	meiotic telomere clustering	35273	45141	10	0.00056693	45141	2	1
229279	0.0039909	DNA repair	35273	6281	844	0.00057187	6281	2	2
229345	0.0039909	telomere localization	35273	34397	10	0.00056693	34397	2	1
229219	0.0041084	peptidyl-amino acid modification	35273	18193	888	0.00063309	18193	2	2
229315	0.0041084	positive regulation of cellular component organization	35273	51130	892	0.00063881	51130	2	2
229646	0.0041084	response to nitrosative stress	35273	51409	11	0.00062362	51409	2	1
229704	0.0041084	regulation of histone phosphorylation	35273	33127	11	0.00062362	33127	2	1
229194	0.0044275	regulation of organelle organization	35273	33043	935	0.00070192	33043	2	2
229130	0.0047331	lipoprotein catabolic process	35273	42159	14	0.00079366	42159	2	1
229173	0.0047331	positive regulation of response to stimulus	35273	48584	993	0.00079175	48584	2	2
229770	0.0047331	protein localization to chromosome, telomeric region	35273	70198	14	0.00079366	70198	2	1
229325	0.0048932	response to abiotic stimulus	35273	9628	1029	0.00085023	9628	2	2
229538	0.0048932	determination of adult lifespan	35273	8340	15	0.00085034	8340	2	1
229455	0.0049875	positive regulation of signaling pathway	35273	35468	1048	0.00088193	35468	2	2
229108	0.0052682	regulation of cell cycle	35273	51726	1090	0.00095407	51726	2	2
229540	0.0052682	negative regulation of B cell proliferation	35273	30889	17	0.00096369	30889	2	1
229331	0.0053586	regulation of response to stress	35273	80134	1114	0.00099657	80134	2	2
229226	0.0055893	response to DNA damage stimulus	35273	6974	1147	0.0010565	6974	2	2
229485	0.0056074	telomere maintenance via telomerase	35273	7004	19	0.001077	7004	2	1
229589	0.0058102	V(D)J recombination	35273	33151	20	0.0011337	33151	2	1
229556	0.0058649	positive regulation of cell communication	35273	10647	1203	0.0011622	10647	2	2
229162	0.0067606	histone mRNA metabolic process	35273	8334	24	0.0013604	8334	2	1
229048	0.0069865	DNA metabolic process	35273	6259	1333	0.0014271	6259	2	2
229090	0.0078134	histone phosphorylation	35273	16572	29	0.0016437	16572	2	1
229727	0.0078134	double-strand break repair via synthesis-dependent strand annealing	35273	45003	29	0.0016437	45003	2	1
229376	0.0081167	cell cycle	35273	7049	1470	0.0017357	7049	2	2
229415	0.0081167	multicellular organismal aging	35273	10259	31	0.001757	10259	2	1
229525	0.0082621	protein localization to chromosome	35273	34502	32	0.0018136	34502	2	1
229605	0.0082898	RNA-dependent DNA replication	35273	6278	33	0.0018703	6278	2	1
229660	0.0082898	negative regulation of B cell activation	35273	50869	33	0.0018703	50869	2	1
229082	0.0088293	oocyte development	35273	48599	38	0.0021535	48599	2	1
229300	0.0088293	somatic cell DNA recombination	35273	16444	38	0.0021535	16444	2	1
229319	0.0088293	somatic diversification of immune receptors via germline recombination within a single locus	35273	2562	38	0.0021535	2562	2	1
229474	0.0088293	positive regulation of nucleobase, nucleoside, nucleotide and nucleic acid metabolic process	35273	45935	1600	0.0020563	45935	2	2
229490	0.0088293	positive regulation of macromolecule biosynthetic process	35273	10557	1596	0.0020461	10557	2	2
229668	0.0088293	positive regulation of nitrogen compound metabolic process	35273	51173	1627	0.0021264	51173	2	2
229182	0.0089497	neuron apoptosis	35273	51402	39	0.0022101	51402	2	1
229387	0.0090472	positive regulation of cellular biosynthetic process	35273	31328	1678	0.0022618	31328	2	2
229016	0.0091398	oocyte differentiation	35273	9994	41	0.0023234	9994	2	1
229386	0.0091398	positive regulation of biosynthetic process	35273	9891	1707	0.0023407	9891	2	2
229503	0.0094027	reciprocal meiotic recombination	35273	7131	43	0.0024367	7131	2	1
229036	0.0097713	protein amino acid phosphorylation	35273	6468	1835	0.002705	6468	2	2
229172	0.0097713	regulation of response to stimulus	35273	48583	1839	0.0027168	48583	2	2
229199	0.0097713	neuron death	35273	70997	51	0.0028897	70997	2	1
229215	0.0097713	spindle assembly checkpoint	35273	71173	50	0.0028331	71173	2	1
229216	0.0097713	mitotic cell cycle spindle assembly checkpoint	35273	7094	49	0.0027764	7094	2	1
229235	0.0097713	regulation of cellular component organization	35273	51128	1839	0.0027168	51128	2	2
229272	0.0097713	mitotic cell cycle spindle checkpoint	35273	71174	51	0.0028897	71174	2	1
229293	0.0097713	negative regulation of mitotic metaphase/anaphase transition	35273	45841	50	0.0028331	45841	2	1
229339	0.0097713	telomere maintenance via telomere lengthening	35273	10833	47	0.0026632	10833	2	1
229433	0.0097713	positive regulation of neuron apoptosis	35273	43525	50	0.0028331	43525	2	1
229435	0.0097713	somatic diversification of immune receptors	35273	2200	49	0.0027764	2200	2	1
229748	0.0097713	double-strand break repair via nonhomologous end joining	35273	6303	49	0.0027764	6303	2	1
229149	0.010109	cellular response to stress	35273	33554	1939	0.0030204	33554	2	2
229079	0.010825	cellular response to UV	35273	34644	60	0.0033992	34644	2	1
229136	0.010825	negative regulation of nuclear division	35273	51784	60	0.0033992	51784	2	1
229137	0.010825	negative regulation of mitosis	35273	45839	60	0.0033992	45839	2	1
229257	0.010825	regulation of B cell proliferation	35273	30888	60	0.0033992	30888	2	1
229405	0.010825	spindle checkpoint	35273	31577	60	0.0033992	31577	2	1
229102	0.011149	regulation of mitotic metaphase/anaphase transition	35273	30071	63	0.003569	30071	2	1
229121	0.011149	negative regulation of DNA replication	35273	8156	63	0.003569	8156	2	1
229425	0.011219	non-recombinational repair	35273	726	64	0.0036256	726	2	1
229527	0.011287	somitogenesis	35273	1756	65	0.0036822	1756	2	1
229185	0.011317	DNA damage response, signal transduction by p53 class mediator resulting in cell cycle arrest	35273	6977	66	0.0037388	6977	2	1
229213	0.011317	negative regulation of mononuclear cell proliferation	35273	32945	67	0.0037954	32945	2	1
229390	0.011317	negative regulation of lymphocyte proliferation	35273	50672	67	0.0037954	50672	2	1
229132	0.01155	oogenesis	35273	48477	69	0.0039086	48477	2	1
229170	0.011612	positive regulation of histone modification	35273	31058	70	0.0039652	31058	2	1
229212	0.011674	negative regulation of leukocyte proliferation	35273	70664	71	0.0040217	70664	2	1
229551	0.011897	DNA damage response, signal transduction resulting in induction of apoptosis	35273	8630	73	0.0041349	8630	2	1
229290	0.012123	cellular response to light stimulus	35273	71482	77	0.0043612	71482	2	1
229310	0.012123	G1/S DNA damage checkpoint	35273	31571	77	0.0043612	31571	2	1
229423	0.012123	positive regulation of cellular metabolic process	35273	31325	2314	0.004302	31325	2	2
229663	0.012123	G1/S transition checkpoint	35273	31575	77	0.0043612	31575	2	1
229098	0.012282	positive regulation of macromolecule metabolic process	35273	10604	2369	0.0045089	10604	2	2
229155	0.012282	negative regulation of DNA metabolic process	35273	51053	80	0.004531	51053	2	1
229306	0.012282	somite development	35273	61053	79	0.0044744	61053	2	1
229269	0.012923	phosphorylation	35273	16310	2446	0.0048069	16310	2	2
229499	0.012988	induction of apoptosis by intracellular signals	35273	8629	86	0.0048704	8629	2	1
229106	0.013033	meiosis I	35273	7127	87	0.0049269	7127	2	1
229308	0.01305	regulation of signaling pathway	35273	35466	2488	0.0049734	35466	2	2
229360	0.013163	positive regulation of cell cycle arrest	35273	71158	90	0.0050966	71158	2	1
229709	0.013163	segmentation	35273	35282	90	0.0050966	35282	2	1
229328	0.013398	positive regulation of metabolic process	35273	9893	2551	0.0052285	9893	2	2
229160	0.013678	B cell differentiation	35273	30183	95	0.0053794	30183	2	1
229341	0.014857	female gamete generation	35273	7292	104	0.0058883	7292	2	1
229338	0.015592	telomere maintenance	35273	723	110	0.0062274	723	2	1
229184	0.015845	DNA damage response, signal transduction by p53 class mediator	35273	30330	114	0.0064535	30330	2	1
229411	0.015845	regulation of cell communication	35273	10646	2849	0.0065217	10646	2	2
229511	0.015845	telomere organization	35273	32200	113	0.006397	32200	2	1
229581	0.015845	cellular localization	35273	51641	2849	0.0065217	51641	2	2
229145	0.016246	negative regulation of lymphocyte activation	35273	51250	119	0.0067361	51250	2	1
229124	0.016263	regulation of histone modification	35273	31056	120	0.0067926	31056	2	1
229127	0.016816	negative regulation of cell cycle process	35273	10948	125	0.0070751	10948	2	1
229359	0.016829	regulation of cell cycle arrest	35273	71156	126	0.0071316	71156	2	1
229078	0.016841	response to UV	35273	9411	127	0.0071881	9411	2	1
229256	0.017006	regulation of B cell activation	35273	50864	131	0.0074141	50864	2	1
229268	0.017006	phosphate metabolic process	35273	6796	3037	0.007411	6796	2	2
229398	0.017006	phosphorus metabolic process	35273	6793	3037	0.007411	6793	2	2
229043	0.017164	regulation of autophagy	35273	10506	135	0.00764	10506	2	1
229101	0.017164	regulation of mitosis	35273	7088	135	0.00764	7088	2	1
229464	0.017164	regulation of nuclear division	35273	51783	135	0.00764	51783	2	1
229202	0.017274	intracellular signaling pathway	35273	23034	3104	0.0077416	23034	2	2
229698	0.017933	B cell activation	35273	42113	143	0.0080919	42113	2	1
229040	0.017937	negative regulation of leukocyte activation	35273	2695	144	0.0081483	2695	2	1
229498	0.01868	induction of apoptosis	35273	6917	153	0.0086565	6917	2	1
229534	0.01868	negative regulation of cell activation	35273	50866	153	0.0086565	50866	2	1
229766	0.01868	induction of programmed cell death	35273	12502	153	0.0086565	12502	2	1
229691	0.0188	regulation of protein binding	35273	43393	155	0.0087694	43393	2	1
229062	0.019154	meiosis	35273	7126	160	0.0090516	7126	2	1
229076	0.019154	M phase of meiotic cell cycle	35273	51327	160	0.0090516	51327	2	1
229401	0.020811	positive regulation of cell cycle process	35273	90068	175	0.0098981	90068	2	1
229271	0.020915	mitotic cell cycle checkpoint	35273	7093	177	0.010011	7093	2	1
229334	0.021368	cell cycle arrest	35273	7050	182	0.010293	7050	2	1
229148	0.021638	cellular response to stimulus	35273	51716	3613	0.010489	51716	2	2
229432	0.022604	regulation of neuron apoptosis	35273	43523	195	0.011026	43523	2	1
229072	0.022764	response to chemical stimulus	35273	42221	3794	0.011567	42221	2	2
229075	0.022764	meiotic cell cycle	35273	51321	205	0.01159	51321	2	1
229081	0.022764	germ cell development	35273	7281	203	0.011477	7281	2	1
229466	0.022764	nuclear-transcribed mRNA catabolic process	35273	956	199	0.011252	956	2	1
229536	0.022764	regulation of lymphocyte proliferation	35273	50670	201	0.011365	50670	2	1
229561	0.022764	regulation of mononuclear cell proliferation	35273	32944	205	0.01159	32944	2	1
229563	0.022764	anterior/posterior pattern formation	35273	9952	203	0.011477	9952	2	1
229833	0.023398	regulation of leukocyte proliferation	35273	70663	212	0.011985	70663	2	1
229126	0.023607	negative regulation of cellular process	35273	48523	3919	0.012341	48523	2	2
229152	0.023607	mRNA catabolic process	35273	6402	216	0.01221	6402	2	1
229159	0.023607	lymphocyte differentiation	35273	30098	219	0.012379	30098	2	1
229472	0.023607	lipoprotein metabolic process	35273	42157	219	0.012379	42157	2	1
229414	0.026033	aging	35273	7568	243	0.013731	7568	2	1
229151	0.026202	RNA catabolic process	35273	6401	246	0.0139	6401	2	1
229261	0.02833	response to stress	35273	6950	4337	0.015115	6950	2	2
229483	0.028736	negative regulation of immune system process	35273	2683	273	0.01542	2683	2	1
229229	0.02879	post-translational protein modification	35273	43687	4397	0.015536	43687	2	2
229224	0.029125	negative regulation of biological process	35273	48519	4435	0.015806	48519	2	2
229288	0.02943	anatomical structure homeostasis	35273	60249	286	0.016151	60249	2	1
229408	0.02943	positive regulation of cellular process	35273	48522	4472	0.016071	48522	2	2
229233	0.029675	leukocyte differentiation	35273	2521	290	0.016376	2521	2	1
229262	0.030019	response to hypoxia	35273	1666	295	0.016657	1666	2	1
229277	0.030743	signal transduction	35273	7165	4620	0.017152	7165	2	2
229073	0.031725	response to oxygen levels	35273	70482	317	0.017894	70482	2	1
229208	0.031725	negative regulation of organelle organization	35273	10639	317	0.017894	10639	2	1
229286	0.032347	regionalization	35273	3002	325	0.018343	3002	2	1
229109	0.032765	negative regulation of cell cycle	35273	45786	331	0.01868	45786	2	1
229218	0.033388	protein modification process	35273	6464	4880	0.019137	6464	2	2
229238	0.035926	lymphocyte activation	35273	46649	367	0.020701	46649	2	1
229051	0.035993	positive regulation of biological process	35273	48518	5147	0.021289	48518	2	2
229087	0.035993	reproductive cellular process	35273	48610	376	0.021206	48610	2	1
229139	0.035993	response to light stimulus	35273	9416	375	0.02115	9416	2	1
229374	0.035993	macromolecule modification	35273	43412	5140	0.021231	43412	2	2
229607	0.035993	response to drug	35273	42493	376	0.021206	42493	2	1
229070	0.036294	positive regulation of protein amino acid phosphorylation	35273	1934	384	0.021655	1934	2	1
229543	0.036294	cellular macromolecule biosynthetic process	35273	34645	5195	0.021688	34645	2	2
229542	0.036963	macromolecule biosynthetic process	35273	9059	5256	0.0222	9059	2	2
229458	0.036986	signal transmission	35273	23060	5271	0.022327	23060	2	2
229427	0.037024	signaling process	35273	23046	5287	0.022463	23046	2	2
229370	0.037104	multicellular organismal development	35273	7275	5306	0.022625	7275	2	2
229084	0.037167	positive regulation of phosphorylation	35273	42327	404	0.022776	42327	2	1
229259	0.037711	regulation of cell cycle process	35273	10564	412	0.023225	10564	2	1
229089	0.037792	histone modification	35273	16570	417	0.023505	16570	2	1
229144	0.037792	regulation of lymphocyte activation	35273	51249	417	0.023505	51249	2	1
229018	0.038049	positive regulation of phosphorus metabolic process	35273	10562	424	0.023897	10562	2	1
229019	0.038049	positive regulation of phosphate metabolic process	35273	45937	424	0.023897	45937	2	1
229285	0.038125	pattern specification process	35273	7389	429	0.024177	7389	2	1
229651	0.038125	covalent chromatin modification	35273	16569	428	0.024121	16569	2	1
229601	0.038294	regulation of mitotic cell cycle	35273	7346	433	0.024401	7346	2	1
229529	0.039941	nucleic acid metabolic process	35273	90304	5641	0.025572	90304	2	2
229438	0.040455	leukocyte activation	35273	45321	462	0.026024	45321	2	1
229039	0.04113	regulation of leukocyte activation	35273	2694	472	0.026584	2694	2	1
229533	0.043606	regulation of cell activation	35273	50865	503	0.028317	50865	2	1
229015	0.044565	reproductive developmental process	35273	3006	519	0.029212	3006	2	1
229175	0.044565	developmental process	35273	32502	6024	0.029163	32502	2	2
229317	0.045083	hemopoiesis	35273	30097	530	0.029826	30097	2	1
229893	0.045083	heart development	35273	7507	529	0.02977	7507	2	1
229381	0.04538	positive regulation of apoptosis	35273	43065	536	0.030161	43065	2	1
229721	0.045424	positive regulation of programmed cell death	35273	43068	539	0.030329	43068	2	1
229201	0.046503	signaling pathway	35273	23033	6230	0.031191	23033	2	2
229096	0.046871	positive regulation of cell death	35273	10942	562	0.031612	10942	2	1
229236	0.046871	negative regulation of cellular component organization	35273	51129	564	0.031724	51129	2	1
229442	0.047168	regulation of macromolecule biosynthetic process	35273	10556	6317	0.032069	10556	2	2
229445	0.047569	nucleobase, nucleoside, nucleotide and nucleic acid metabolic process	35273	6139	6358	0.032486	6139	2	2
229612	0.048117	hemopoietic or lymphoid organ development	35273	48534	587	0.033007	48534	2	1
229197	0.048418	regulation of binding	35273	51098	596	0.033509	51098	2	1
229354	0.048418	regulation of protein amino acid phosphorylation	35273	1932	594	0.033397	1932	2	1
229396	0.049237	cellular protein metabolic process	35273	44267	6526	0.034226	44267	2	2
229025	0.04932	immune system development	35273	2520	614	0.034512	2520	2	1
229069	0.04932	positive regulation of protein modification process	35273	31401	618	0.034734	31401	2	1
229189	0.04932	regulation of cellular biosynthetic process	35273	31326	6569	0.034678	31326	2	2
229507	0.049627	regulation of biosynthetic process	35273	9889	6609	0.035102	9889	2	2
229067	0.049647	M phase	35273	279	633	0.03557	279	2	1
229595	0.049647	cellular biosynthetic process	35273	44249	6639	0.035422	44249	2	2
229619	0.049647	chordate embryonic development	35273	43009	632	0.035514	43009	2	1

## Sheet: SGCD
SUID	adjustedPValue_SGCD_BiNGO	description_SGCD_BiNGO	N_SGCD_BiNGO	name	nn_SGCD_BiNGO	pValue_SGCD_BiNGO	shared name	X_SGCD_BiNGO	xx_SGCD_BiNGO
234859	0.00735	germinal center B cell differentiation	35273	2314	2	0.000227	2314	4	1
234862	0.00735	purine base salvage	35273	43096	4	0.000454	43096	4	1
234882	0.00735	deoxyribonucleoside catabolic process	35273	46121	3	0.00034	46121	4	1
234944	0.00735	regulation of mature B cell apoptosis	35273	2905	4	0.000454	2905	4	1
235049	0.00735	xanthine biosynthetic process	35273	46111	1	0.000113	46111	4	1
235058	0.00735	purine deoxyribonucleoside metabolic process	35273	46122	2	0.000227	46122	4	1
235066	0.00735	positive regulation of germinal center formation	35273	2636	4	0.000454	2636	4	1
235108	0.00735	negative regulation of mucus secretion	35273	70256	2	0.000227	70256	4	1
235157	0.00735	negative regulation of penile erection	35273	60407	1	0.000113	60407	4	1
235159	0.00735	hypoxanthine biosynthetic process	35273	46101	4	0.000454	46101	4	1
235164	0.00735	xanthine metabolic process	35273	46110	3	0.00034	46110	4	1
235234	0.00735	hypoxanthine metabolic process	35273	46100	4	0.000454	46100	4	1
235246	0.00735	purine deoxyribonucleoside triphosphate catabolic process	35273	9217	4	0.000454	9217	4	1
235282	0.00735	adenosine catabolic process	35273	6154	3	0.00034	6154	4	1
235373	0.00735	purine deoxyribonucleoside catabolic process	35273	46124	1	0.000113	46124	4	1
235412	0.00735	regulation of adenosine receptor signaling pathway	35273	60167	3	0.00034	60167	4	1
235413	0.00735	negative regulation of adenosine receptor signaling pathway	35273	60169	1	0.000113	60169	4	1
235443	0.00735	hypoxanthine salvage	35273	43103	3	0.00034	43103	4	1
235546	0.00735	dATP catabolic process	35273	46061	3	0.00034	46061	4	1
235619	0.00735	negative regulation of circadian sleep/wake cycle, non-REM sleep	35273	42323	2	0.000227	42323	4	1
235721	0.00735	deoxyadenosine metabolic process	35273	46090	1	0.000113	46090	4	1
235755	0.00735	deoxyadenosine catabolic process	35273	6157	1	0.000113	6157	4	1
235791	0.00735	negative regulation of mature B cell apoptosis	35273	2906	4	0.000454	2906	4	1
235802	0.00735	inosine biosynthetic process	35273	46103	3	0.00034	46103	4	1
235838	0.00735	inosine metabolic process	35273	46102	4	0.000454	46102	4	1
234918	0.00883	purine nucleoside triphosphate catabolic process	35273	9146	5	0.000567	9146	4	1
235026	0.00945	histamine secretion	35273	1821	6	0.00068	1821	4	1
235056	0.00945	purine ribonucleoside catabolic process	35273	46130	7	0.000794	46130	4	1
235162	0.00945	negative regulation of circadian sleep/wake cycle, sleep	35273	42321	7	0.000794	42321	4	1
235191	0.00945	purine nucleoside catabolic process	35273	6152	7	0.000794	6152	4	1
235465	0.00945	deoxyribonucleoside triphosphate catabolic process	35273	9204	6	0.00068	9204	4	1
235553	0.00945	dATP metabolic process	35273	46060	6	0.00068	46060	4	1
235730	0.00945	negative regulation of thymocyte apoptosis	35273	70244	7	0.000794	70244	4	1
235846	0.00945	positive regulation of T cell receptor signaling pathway	35273	50862	7	0.000794	50862	4	1
235025	0.0102	histamine transport	35273	51608	8	0.000907	51608	4	1
235079	0.0102	purine deoxyribonucleotide catabolic process	35273	9155	8	0.000907	9155	4	1
235155	0.0106	regulation of cell-cell adhesion mediated by integrin	35273	33632	9	0.00102	33632	4	1
235177	0.0106	regulation of penile erection	35273	60405	9	0.00102	60405	4	1
235245	0.0106	purine deoxyribonucleoside triphosphate metabolic process	35273	9215	9	0.00102	9215	4	1
235291	0.0109	nucleoside triphosphate catabolic process	35273	9143	10	0.00113	9143	4	1
235410	0.0109	positive regulation of T cell differentiation in the thymus	35273	33089	10	0.00113	33089	4	1
235539	0.0109	regulation of germinal center formation	35273	2634	10	0.00113	2634	4	1
235326	0.0117	mucosal-associated lymphoid tissue development	35273	48537	12	0.00136	48537	4	1
235395	0.0117	regulation of mucus secretion	35273	70255	11	0.00125	70255	4	1
235529	0.0117	regulation of circadian sleep/wake cycle, non-REM sleep	35273	45188	12	0.00136	45188	4	1
235646	0.0117	negative regulation of B cell apoptosis	35273	2903	12	0.00136	2903	4	1
235823	0.0117	Peyer's patch development	35273	48541	12	0.00136	48541	4	1
234858	0.0124	mature B cell differentiation involved in immune response	35273	2313	13	0.00147	2313	4	1
234955	0.0129	purine deoxyribonucleotide metabolic process	35273	9151	14	0.00159	9151	4	1
235729	0.0129	regulation of thymocyte apoptosis	35273	70243	14	0.00159	70243	4	1
234861	0.013	purine base biosynthetic process	35273	9113	15	0.0017	9113	4	1
234903	0.013	positive regulation of antigen receptor-mediated signaling pathway	35273	50857	15	0.0017	50857	4	1
235368	0.013	response to vitamin E	35273	33197	15	0.0017	33197	4	1
235481	0.0139	mature B cell differentiation	35273	2335	17	0.00193	2335	4	1
235584	0.0139	ribonucleoside catabolic process	35273	42454	17	0.00193	42454	4	1
235652	0.0139	negative regulation of T cell apoptosis	35273	70233	17	0.00193	70233	4	1
235315	0.0141	B cell activation involved in immune response	35273	2312	19	0.00215	2312	4	1
235348	0.0141	purine nucleotide salvage	35273	32261	18	0.00204	32261	4	1
235375	0.0141	negative regulation of leukocyte migration	35273	2686	18	0.00204	2686	4	1
235588	0.0141	regulation of B cell apoptosis	35273	2902	19	0.00215	2902	4	1
235687	0.0141	maintenance of gastrointestinal epithelium	35273	30277	19	0.00215	30277	4	1
235696	0.0141	trophectodermal cell differentiation	35273	1829	19	0.00215	1829	4	1
234881	0.0144	deoxyribonucleoside metabolic process	35273	9120	21	0.00238	9120	4	1
235044	0.0144	purine nucleoside biosynthetic process	35273	42451	21	0.00238	42451	4	1
235281	0.0144	adenosine metabolic process	35273	46085	20	0.00227	46085	4	1
235550	0.0144	ribonucleoside biosynthetic process	35273	42455	21	0.00238	42455	4	1
235570	0.0144	purine ribonucleoside biosynthetic process	35273	46129	21	0.00238	46129	4	1
234935	0.0148	negative regulation of circadian rhythm	35273	42754	22	0.00249	42754	4	1
234879	0.0153	deoxyribonucleoside triphosphate metabolic process	35273	9200	25	0.00283	9200	4	1
234915	0.0153	regulation of circadian sleep/wake cycle	35273	42749	25	0.00283	42749	4	1
235114	0.0153	negative regulation of behavior	35273	48521	24	0.00272	48521	4	1
235161	0.0153	regulation of circadian sleep/wake cycle, sleep	35273	45187	23	0.00261	45187	4	1
235409	0.0153	regulation of T cell differentiation in the thymus	35273	33081	25	0.00283	33081	4	1
235475	0.0153	positive regulation of heart rate	35273	10460	24	0.00272	10460	4	1
235700	0.0153	epithelial structure maintenance	35273	10669	25	0.00283	10669	4	1
235145	0.0157	nucleotide salvage	35273	43173	26	0.00295	43173	4	1
235179	0.0161	purine salvage	35273	43101	27	0.00306	43101	4	1
234969	0.0162	negative regulation of lymphocyte apoptosis	35273	70229	28	0.00317	70229	4	1
235132	0.0162	circadian sleep/wake cycle process	35273	22410	29	0.00328	22410	4	1
235516	0.0162	positive regulation of heart contraction	35273	45823	29	0.00328	45823	4	1
235573	0.0162	nucleoside catabolic process	35273	9164	29	0.00328	9164	4	1
235636	0.0162	nucleobase biosynthetic process	35273	46112	28	0.00317	46112	4	1
235099	0.0166	positive regulation of smooth muscle contraction	35273	45987	30	0.0034	45987	4	1
234989	0.0169	regulation of T cell receptor signaling pathway	35273	50856	32	0.00362	50856	4	1
235117	0.0169	positive regulation of calcium-mediated signaling	35273	50850	32	0.00362	50850	4	1
235131	0.0169	circadian sleep/wake cycle	35273	42745	32	0.00362	42745	4	1
235329	0.0169	deoxyribonucleotide catabolic process	35273	9264	31	0.00351	9264	4	1
234941	0.0171	response to isoquinoline alkaloid	35273	14072	34	0.00385	14072	4	1
235020	0.0171	negative regulation of G-protein coupled receptor protein signaling pathway	35273	45744	33	0.00374	45744	4	1
235599	0.0171	positive regulation of alpha-beta T cell differentiation	35273	46638	34	0.00385	46638	4	1
235680	0.0171	response to morphine	35273	43278	34	0.00385	43278	4	1
235630	0.0178	embryonic digestive tract development	35273	48566	36	0.00408	48566	4	1
235693	0.0178	blastocyst formation	35273	1825	36	0.00408	1825	4	1
235036	0.0179	purine ribonucleoside monophosphate biosynthetic process	35273	9168	37	0.00419	9168	4	1
235243	0.0179	purine nucleoside monophosphate biosynthetic process	35273	9127	37	0.00419	9127	4	1
235075	0.0182	positive regulation of B cell proliferation	35273	30890	40	0.00453	30890	4	1
235098	0.0182	positive regulation of muscle contraction	35273	45933	40	0.00453	45933	4	1
235272	0.0182	regulation of cell adhesion mediated by integrin	35273	33628	40	0.00453	33628	4	1
235285	0.0182	2'-deoxyribonucleotide metabolic process	35273	9394	39	0.00442	9394	4	1
235310	0.0182	regulation of T cell apoptosis	35273	70232	38	0.0043	70232	4	1
235580	0.0182	nucleoside biosynthetic process	35273	9163	40	0.00453	9163	4	1
234917	0.0184	purine nucleotide catabolic process	35273	6195	41	0.00464	6195	4	1
235199	0.0187	regulation of alpha-beta T cell differentiation	35273	46637	42	0.00475	46637	4	1
235142	0.0198	circadian behavior	35273	48512	45	0.00509	48512	4	1
235460	0.0201	rhythmic behavior	35273	7622	46	0.00521	7622	4	1
235087	0.0203	positive regulation of alpha-beta T cell activation	35273	46635	47	0.00532	46635	4	1
235685	0.0208	acute-phase response	35273	6953	49	0.00555	6953	4	1
235827	0.0208	lung alveolus development	35273	48286	49	0.00555	48286	4	1
234909	0.0212	purine base metabolic process	35273	6144	51	0.00577	6144	4	1
234988	0.0212	regulation of antigen receptor-mediated signaling pathway	35273	50854	51	0.00577	50854	4	1
234947	0.0215	cardiac muscle cell development	35273	55013	54	0.00611	55013	4	1
234950	0.0215	regulation of calcium-mediated signaling	35273	50848	53	0.006	50848	4	1
235065	0.0215	positive regulation of adaptive immune response based on somatic recombination of immune receptors built from immunoglobulin superfamily domains	35273	2824	54	0.00611	2824	4	1
235189	0.0215	ribonucleoside monophosphate biosynthetic process	35273	9156	54	0.00611	9156	4	1
235421	0.0215	cellular metabolic compound salvage	35273	43094	52	0.00588	43094	4	1
234978	0.0225	cardiac cell development	35273	55006	57	0.00645	55006	4	1
234960	0.0227	response to stress	35273	6950	4337	0.00675	6950	4	3
234968	0.0227	regulation of lymphocyte apoptosis	35273	70228	59	0.00667	70228	4	1
235074	0.0227	regulation of B cell proliferation	35273	30888	60	0.00679	30888	4	1
235435	0.0227	positive regulation of adaptive immune response	35273	2821	58	0.00656	2821	4	1
235477	0.0227	pigment biosynthetic process	35273	46148	59	0.00667	46148	4	1
235086	0.0229	regulation of alpha-beta T cell activation	35273	46634	61	0.0069	46634	4	1
234894	0.0238	purine ribonucleoside monophosphate metabolic process	35273	9167	65	0.00735	9167	4	1
234921	0.0238	ER-associated protein catabolic process	35273	30433	66	0.00746	30433	4	1
235084	0.0238	purine nucleoside monophosphate metabolic process	35273	9126	66	0.00746	9126	4	1
235284	0.0238	deoxyribonucleotide metabolic process	35273	9262	65	0.00735	9262	4	1
235512	0.0238	regulation of smooth muscle contraction	35273	6940	66	0.00746	6940	4	1
235105	0.0247	regulation of heart rate	35273	2027	69	0.0078	2027	4	1
234888	0.0257	positive regulation of T cell differentiation	35273	45582	73	0.00825	45582	4	1
235122	0.0257	digestive system process	35273	22600	73	0.00825	22600	4	1
235296	0.0262	lymphocyte activation involved in immune response	35273	2285	75	0.00848	2285	4	1
235213	0.0264	blastocyst development	35273	1824	76	0.00859	1824	4	1
234975	0.0278	ribonucleoside monophosphate metabolic process	35273	9161	82	0.00927	9161	4	1
235437	0.0278	nucleotide catabolic process	35273	9166	81	0.00915	9166	4	1
235535	0.0278	pigment metabolic process	35273	42440	82	0.00927	42440	4	1
235041	0.0279	cardiac muscle cell differentiation	35273	55007	83	0.00938	55007	4	1
234887	0.0288	positive regulation of lymphocyte differentiation	35273	45621	87	0.00983	45621	4	1
235895	0.0288	muscle fiber development	35273	48747	87	0.00983	48747	4	1
234908	0.029	nucleobase metabolic process	35273	9112	88	0.00994	9112	4	1
235055	0.0294	purine ribonucleoside metabolic process	35273	46128	90	0.0102	46128	4	1
235043	0.03	purine nucleoside metabolic process	35273	42278	93	0.0105	42278	4	1
235313	0.03	positive regulation of B cell activation	35273	50871	93	0.0105	50871	4	1
235154	0.0301	regulation of cell-cell adhesion	35273	22407	94	0.0106	22407	4	1
235004	0.0302	B cell differentiation	35273	30183	95	0.0107	30183	4	1
234977	0.0315	cardiac cell differentiation	35273	35051	100	0.0113	35051	4	1
235119	0.0323	negative regulation of inflammatory response	35273	50728	103	0.0116	50728	4	1
234914	0.0334	regulation of circadian rhythm	35273	42752	108	0.0122	42752	4	1
235033	0.0334	nucleobase, nucleoside, nucleotide and nucleic acid catabolic process	35273	34655	109	0.0123	34655	4	1
235034	0.0334	nucleobase, nucleoside and nucleotide catabolic process	35273	34656	109	0.0123	34656	4	1
234994	0.0336	regulation of T cell differentiation	35273	45580	111	0.0125	45580	4	1
235525	0.0336	liver development	35273	1889	111	0.0125	1889	4	1
235563	0.0341	hepaticobiliary system development	35273	61008	114	0.0129	61008	4	1
235592	0.0341	leukocyte activation involved in immune response	35273	2366	114	0.0129	2366	4	1
235655	0.0344	cell activation involved in immune response	35273	2263	116	0.0131	2263	4	1
234924	0.0351	endoplasmic reticulum unfolded protein response	35273	30968	119	0.0134	30968	4	1
235012	0.0351	cellular response to unfolded protein	35273	34620	122	0.0138	34620	4	1
235019	0.0351	regulation of G-protein coupled receptor protein signaling pathway	35273	8277	122	0.0138	8277	4	1
235167	0.0351	regulation of leukocyte migration	35273	2685	122	0.0138	2685	4	1
235320	0.0351	regulation of adaptive immune response based on somatic recombination of immune receptors built from immunoglobulin superfamily domains	35273	2822	122	0.0138	2822	4	1
235011	0.0365	cellular response to protein stimulus	35273	71445	132	0.0149	71445	4	1
235152	0.0365	regulation of B cell activation	35273	50864	131	0.0148	50864	4	1
235319	0.0365	regulation of adaptive immune response	35273	2819	132	0.0149	2819	4	1
235338	0.0365	positive regulation of lymphocyte proliferation	35273	50671	129	0.0145	50671	4	1
235342	0.0365	nucleoside monophosphate biosynthetic process	35273	9124	130	0.0147	9124	4	1
235455	0.0365	response to hydrogen peroxide	35273	42542	129	0.0145	42542	4	1
235251	0.0366	digestive tract development	35273	48565	134	0.0151	48565	4	1
235337	0.0366	positive regulation of mononuclear cell proliferation	35273	32946	133	0.015	32946	4	1
234999	0.0369	purine ribonucleotide biosynthetic process	35273	9152	138	0.0156	9152	4	1
235137	0.0369	negative regulation of defense response	35273	31348	140	0.0158	31348	4	1
235256	0.0369	cellular nitrogen compound catabolic process	35273	44270	136	0.0153	44270	4	1
235486	0.0369	striated muscle cell development	35273	55002	140	0.0158	55002	4	1
235642	0.0369	positive regulation of leukocyte proliferation	35273	70665	137	0.0154	70665	4	1
235671	0.0369	ER-nucleus signaling pathway	35273	6984	140	0.0158	6984	4	1
235264	0.037	regulation of lymphocyte differentiation	35273	45619	141	0.0159	45619	4	1
235182	0.0371	heterocycle catabolic process	35273	46700	144	0.0162	46700	4	1
235453	0.0371	B cell activation	35273	42113	143	0.0161	42113	4	1
235560	0.0371	response to alkaloid	35273	43279	144	0.0162	43279	4	1
235134	0.0372	purine nucleoside triphosphate metabolic process	35273	9144	145	0.0163	9144	4	1
234873	0.0375	digestive system development	35273	55123	148	0.0167	55123	4	1
235255	0.0375	cellular catabolic process	35273	44248	1929	0.0167	44248	4	2
234932	0.0383	tissue homeostasis	35273	1894	154	0.0174	1894	4	1
235063	0.0383	heterocycle biosynthetic process	35273	18130	156	0.0176	18130	4	1
235068	0.0383	negative regulation of response to external stimulus	35273	32102	158	0.0178	32102	4	1
235104	0.0383	regulation of heart contraction	35273	8016	156	0.0176	8016	4	1
235188	0.0383	ribonucleotide biosynthetic process	35273	9260	157	0.0177	9260	4	1
235222	0.0383	cardiac muscle tissue development	35273	48738	155	0.0175	48738	4	1
235236	0.0383	ribonucleoside metabolic process	35273	9119	152	0.0171	9119	4	1
235657	0.0383	placenta development	35273	1890	154	0.0174	1890	4	1
235194	0.0384	digestion	35273	7586	159	0.0179	7586	4	1
235275	0.0389	response to unfolded protein	35273	6986	162	0.0182	6986	4	1
234878	0.0409	nucleoside triphosphate metabolic process	35273	9141	174	0.0196	9141	4	1
234923	0.0409	response to endoplasmic reticulum stress	35273	34976	175	0.0197	34976	4	1
234964	0.0409	response to protein stimulus	35273	51789	174	0.0196	51789	4	1
235082	0.0409	negative regulation of secretion	35273	51048	174	0.0196	51048	4	1
235215	0.0409	negative regulation of cell migration	35273	30336	175	0.0197	30336	4	1
235031	0.0412	negative regulation of cellular component movement	35273	51271	181	0.0204	51271	4	1
235113	0.0412	regulation of behavior	35273	50795	179	0.0201	50795	4	1
235204	0.0412	negative regulation of locomotion	35273	40013	181	0.0204	40013	4	1
235503	0.0412	regulation of muscle contraction	35273	6937	177	0.0199	6937	4	1
235800	0.0412	circadian rhythm	35273	7623	179	0.0201	7623	4	1
234946	0.0415	muscle cell development	35273	55001	183	0.0206	55001	4	1
234963	0.0429	response to organic substance	35273	10033	2218	0.0218	10033	4	2
234974	0.0429	nucleoside monophosphate metabolic process	35273	9123	190	0.0214	9123	4	1
235015	0.0429	response to reactive oxygen species	35273	302	192	0.0216	302	4	1
235417	0.0429	respiratory tube development	35273	30323	195	0.0219	30323	4	1
235430	0.0429	multicellular organismal homeostasis	35273	48871	194	0.0218	48871	4	1
235610	0.0429	lung development	35273	30324	192	0.0216	30324	4	1
234893	0.0434	purine ribonucleotide metabolic process	35273	9150	199	0.0224	9150	4	1
235379	0.0434	purine nucleotide biosynthetic process	35273	6164	198	0.0223	6164	4	1
234981	0.0436	negative regulation of endopeptidase activity	35273	10951	202	0.0227	10951	4	1
235468	0.0436	regulation of lymphocyte proliferation	35273	50670	201	0.0226	50670	4	1
235228	0.0438	nucleoside metabolic process	35273	9116	204	0.0229	9116	4	1
235510	0.0438	regulation of mononuclear cell proliferation	35273	32944	205	0.023	32944	4	1
234912	0.0445	response to vitamin	35273	33273	209	0.0235	33273	4	1
234971	0.0445	catabolic process	35273	9056	2321	0.0237	9056	4	2
235028	0.0445	amine transport	35273	15837	211	0.0237	15837	4	1
235641	0.0445	regulation of leukocyte proliferation	35273	70663	212	0.0238	70663	4	1
235003	0.0457	lymphocyte differentiation	35273	30098	219	0.0246	30098	4	1
235091	0.0457	ribonucleotide metabolic process	35273	9259	221	0.0248	9259	4	1
235359	0.0457	positive regulation of T cell activation	35273	50870	220	0.0247	50870	4	1
235556	0.0459	regulation of muscle system process	35273	90257	224	0.0252	90257	4	1
235609	0.0459	respiratory system development	35273	60541	223	0.0251	60541	4	1
234997	0.0485	T cell activation	35273	42110	238	0.0267	42110	4	1
235940	0.0493	aging	35273	7568	243	0.0273	7568	4	1
235833	0.0495	striated muscle cell differentiation	35273	51146	245	0.0275	51146	4	1

## Sheet: SCL1A2
SUID	adjustedPValue_SLC1A2_BINGO	description_SLC1A2_BINGO	N_SLC1A2_BINGO	name	nn_SLC1A2_BINGO	pValue_SLC1A2_BINGO	shared name	X_SLC1A2_BINGO	xx_SLC1A2_BINGO
260561	0.00010251	positive regulation of protein complex assembly	34978	31334	136	2.2932e-07	31334	4	3
260469	0.0008224	regulation of protein complex assembly	34978	43254	342	3.6796e-06	43254	4	3
260575	0.0024107	positive regulation of protein polymerization	34978	32273	58	1.6179e-05	32273	4	2
260906	0.0025283	regulation of cellular component biogenesis	34978	44087	627	2.2625e-05	44087	4	3
260386	0.0037887	positive regulation of cytoskeleton organization	34978	51495	135	8.8269e-05	51495	4	2
260417	0.0037887	cell projection organization	34978	30030	1000	9.1206e-05	30030	4	3
260578	0.0037887	positive regulation of cellular component organization	34978	51130	894	6.5296e-05	51130	4	3
260647	0.0037887	cell motility	34978	48870	926	7.252e-05	48870	4	3
260648	0.0037887	cell migration	34978	16477	834	5.3069e-05	16477	4	3
260675	0.0037887	localization of cell	34978	51674	926	7.252e-05	51674	4	3
260742	0.0037887	adult behavior	34978	30534	143	9.9051e-05	30534	4	2
260918	0.0037887	response to chemical stimulus	34978	42221	3514	0.00010171	42221	4	4
260520	0.004326	locomotion	34978	40011	1114	0.00012581	40011	4	3
260804	0.0049986	regulation of protein polymerization	34978	32271	186	0.00016757	32271	4	2
260833	0.0049986	cellular component movement	34978	6928	1227	0.00016774	6928	4	3
260311	0.00833	regulation of cellular catabolic process	34978	31329	1489	0.00029816	31329	4	3
260501	0.009402	regulation of catabolic process	34978	9894	1583	0.00035757	9894	4	3
260380	0.010275	D-aspartate import	34978	70779	4	0.00045737	70779	4	1
260511	0.010275	D-aspartate transport	34978	70777	4	0.00045737	70777	4	1
260577	0.010275	positive regulation of biological process	34978	48518	5123	0.00045971	48518	4	4
260439	0.012233	response to organic substance	34978	10033	1997	0.00071157	10033	4	3
260468	0.012233	regulation of cellular component organization	34978	51128	1905	0.00061891	51128	4	3
260496	0.012233	positive regulation of organelle organization	34978	10638	355	0.00060806	10638	4	2
260499	0.012233	negative regulation of hippo signaling cascade	34978	35331	6	0.000686	35331	4	1
260693	0.012233	D-amino acid transport	34978	42940	6	0.000686	42940	4	1
261034	0.012233	L-glutamate import	34978	51938	6	0.000686	51938	4	1
260389	0.012505	growth	34978	40007	432	0.00089824	40007	4	2
260457	0.012505	regulation of localization	34978	32879	2137	0.00086931	32879	4	3
260492	0.012505	aspartate transport	34978	15810	8	0.00091459	15810	4	1
260523	0.012505	axonogenesis	34978	7409	400	0.0007709	7409	4	2
260638	0.012505	response to radiation	34978	9314	429	0.00088589	9314	4	2
260974	0.012505	glycerophospholipid metabolic process	34978	6650	438	0.00092318	6650	4	2
261003	0.012505	L-amino acid import	34978	43092	8	0.00091459	43092	4	1
260522	0.012693	cell morphogenesis involved in neuron differentiation	34978	48667	448	0.00096549	48667	4	2
260347	0.013122	amino acid import	34978	43090	10	0.0011431	43090	4	1
260557	0.013122	regulation of hippo signaling cascade	34978	35330	9	0.0010289	35330	4	1
260746	0.013122	neuron projection morphogenesis	34978	48812	484	0.0011255	48812	4	2
260998	0.013122	nervous system development	34978	7399	2346	0.0011449	7399	4	3
261200	0.013122	wound healing, spreading of epidermal cells	34978	35313	10	0.0011431	35313	4	1
260405	0.013548	glycerolipid metabolic process	34978	46486	506	0.0012292	46486	4	2
260410	0.013548	regulation of cytoskeleton organization	34978	51493	515	0.001273	51493	4	2
260595	0.013548	branching involved in embryonic placenta morphogenesis	34978	60670	11	0.0012574	60670	4	1
260488	0.013935	mitochondrion localization, microtubule-mediated	34978	34643	12	0.0013716	34643	4	1
260818	0.013935	mitochondrion transport along microtubule	34978	47497	12	0.0013716	47497	4	1
260371	0.014139	embryonic placenta morphogenesis	34978	60669	15	0.0017143	60669	4	1
260446	0.014139	L-glutamate transport	34978	15813	13	0.0014859	15813	4	1
260506	0.014139	cell morphogenesis involved in differentiation	34978	904	584	0.0016329	904	4	2
260580	0.014139	regulation of cellular component size	34978	32535	603	0.0017398	32535	4	2
260748	0.014139	phospholipid metabolic process	34978	6644	549	0.0014449	6644	4	2
260782	0.014139	response to extracellular stimulus	34978	9991	591	0.0016719	9991	4	2
260843	0.014139	positive regulation of microtubule polymerization	34978	31116	14	0.0016001	31116	4	1
260926	0.014139	regulation of microtubule-based movement	34978	60632	15	0.0017143	60632	4	1
260949	0.014139	establishment of mitochondrion localization	34978	51654	14	0.0016001	51654	4	1
261028	0.014139	response to stimulus	34978	50896	7067	0.0016652	50896	4	4
261141	0.014139	organophosphate metabolic process	34978	19637	572	0.0015672	19637	4	2
260445	0.01434	acidic amino acid transport	34978	15800	16	0.0018285	15800	4	1
260704	0.01434	induction of apoptosis by oxidative stress	34978	8631	16	0.0018285	8631	4	1
260876	0.01453	neuron projection development	34978	31175	628	0.0018853	31175	4	2
260761	0.015151	localization	34978	51179	7398	0.0019999	51179	4	4
260387	0.015324	positive regulation of microtubule polymerization or depolymerization	34978	31112	18	0.0020569	31112	4	1
260644	0.015653	regulation of anatomical structure size	34978	90066	669	0.0021363	90066	4	2
261096	0.015653	labyrinthine layer morphogenesis	34978	60713	19	0.0021711	60713	4	1
260340	0.01584	cellular localization	34978	51641	2944	0.0022325	51641	4	3
260356	0.016112	cell projection morphogenesis	34978	48858	701	0.0023429	48858	4	2
260852	0.016112	brain development	34978	7420	699	0.0023297	7420	4	2
260323	0.016251	wound healing, spreading of epithelial cells	34978	44319	21	0.0023995	44319	4	1
260391	0.01758	positive regulation of signal transduction	34978	9967	744	0.002635	9967	4	2
260477	0.017763	positive regulation of signaling process	34978	23056	755	0.0027124	23056	4	2
260727	0.017763	focal adhesion assembly	34978	48041	24	0.0027419	48041	4	1
260585	0.017821	cell part morphogenesis	34978	32990	766	0.0027908	32990	4	2
260695	0.018711	organ development	34978	48513	3246	0.002972	48513	4	3
260620	0.018985	neuron development	34978	48666	808	0.0031004	48666	4	2
260936	0.018985	glutamate secretion	34978	14047	27	0.0030842	14047	4	1
260884	0.020009	positive regulation of glucose import	34978	46326	29	0.0033124	46326	4	1
260395	0.020544	regulation of intracellular protein kinase cascade	34978	10627	888	0.0037336	10627	4	2
260459	0.020544	behavior	34978	7610	873	0.0036106	7610	4	2
260466	0.020544	calcium-dependent cell-cell adhesion	34978	16339	33	0.0037686	16339	4	1
260589	0.020544	response to abiotic stimulus	34978	9628	870	0.0035862	9628	4	2
260625	0.020544	negative regulation of signaling pathway	34978	35467	860	0.0035056	35467	4	2
260711	0.020544	multicellular organismal aging	34978	10259	31	0.0035405	10259	4	1
260946	0.020544	lamellipodium assembly	34978	30032	32	0.0036546	30032	4	1
261099	0.020544	adult walking behavior	34978	7628	33	0.0037686	7628	4	1
260355	0.020742	cell morphogenesis	34978	902	924	0.0040371	902	4	2
260883	0.020742	positive regulation of glucose transport	34978	10828	34	0.0038827	10828	4	1
260908	0.020742	central nervous system development	34978	7417	908	0.0039008	7417	4	2
260929	0.020742	mitochondrion localization	34978	51646	35	0.0039967	51646	4	1
260954	0.020742	axon extension	34978	48675	35	0.0039967	48675	4	1
260548	0.020752	L-amino acid transport	34978	15807	37	0.0042247	15807	4	1
260627	0.020752	positive regulation of axon extension	34978	45773	36	0.0041107	45773	4	1
260751	0.020752	negative regulation of cell communication	34978	10648	937	0.0041494	10648	4	2
261091	0.020752	axon cargo transport	34978	8088	37	0.0042247	8088	4	1
260409	0.020843	regulation of organelle organization	34978	33043	953	0.0042898	33043	4	2
260679	0.022176	cell-cell signaling	34978	7267	989	0.0046137	7267	4	2
260609	0.022202	neuron differentiation	34978	30182	995	0.0046688	30182	4	2
260364	0.022495	response to stress	34978	6950	3888	0.0050324	6950	4	3
260471	0.022495	positive regulation of actin filament polymerization	34978	30838	43	0.0049085	30838	4	1
260534	0.022495	labyrinthine layer development	34978	60711	44	0.0050225	60711	4	1
260539	0.022495	negative regulation of epidermal growth factor receptor signaling pathway	34978	42059	42	0.0047946	42059	4	1
260726	0.022495	cell-substrate junction assembly	34978	7044	43	0.0049085	7044	4	1
260805	0.022495	regulation of microtubule polymerization	34978	31113	44	0.0050225	31113	4	1
260384	0.022566	regulation of GTPase activity	34978	43087	1054	0.0052272	43087	4	2
260699	0.022566	receptor internalization	34978	31623	45	0.0051364	31623	4	1
260838	0.022566	regulation of GTP catabolic process	34978	33124	1054	0.0052272	33124	4	2
260860	0.022566	regulation of glucose import	34978	46324	46	0.0052503	46324	4	1
260368	0.022787	cellular component morphogenesis	34978	32989	1072	0.0054036	32989	4	2
260744	0.022787	response to endogenous stimulus	34978	9719	1067	0.0053543	9719	4	2
260460	0.023641	visual behavior	34978	7632	50	0.0057059	7632	4	1
260721	0.023641	regulation of nucleotide catabolic process	34978	30811	1108	0.0057647	30811	4	2
260724	0.023641	regulation of purine nucleotide catabolic process	34978	33121	1108	0.0057647	33121	4	2
260300	0.025962	cellular response to ionizing radiation	34978	71479	56	0.0063889	71479	4	1
260810	0.027135	positive regulation of cell communication	34978	10647	1200	0.0067381	10647	4	2
260365	0.027376	response to wounding	34978	9611	1211	0.0068593	9611	4	2
260966	0.027524	epidermal growth factor receptor signaling pathway	34978	7173	61	0.0069579	7173	4	1
260781	0.02755	response to external stimulus	34978	9605	1226	0.0070263	9605	4	2
260303	0.028081	developmental cell growth	34978	48588	65	0.0074129	48588	4	1
260404	0.028081	cellular lipid metabolic process	34978	44255	1245	0.0072405	44255	4	2
260462	0.028081	negative regulation of biological process	34978	48519	4437	0.0073841	48519	4	3
260574	0.028081	positive regulation of cellular process	34978	48522	4435	0.0073744	48522	4	3
260636	0.0281	system development	34978	48731	4457	0.0074809	48731	4	3
260597	0.030276	regulation of nucleotide metabolic process	34978	6140	1321	0.0081277	6140	4	2
260335	0.031164	positive regulation of axonogenesis	34978	50772	74	0.008436	50772	4	1
260338	0.031742	positive regulation of developmental growth	34978	48639	76	0.0086633	48639	4	1
260956	0.032458	insulin receptor signaling pathway	34978	8286	79	0.0090041	8286	4	1
261041	0.032458	multicellular organism growth	34978	35264	79	0.0090041	35264	4	1
260370	0.033337	embryonic placenta development	34978	1892	83	0.0094584	1892	4	1
260538	0.033337	regulation of epidermal growth factor receptor signaling pathway	34978	42058	82	0.0093448	42058	4	1
260678	0.033337	cell communication	34978	7154	1429	0.0094716	7154	4	2
261018	0.033427	regulation of microtubule polymerization or depolymerization	34978	31110	84	0.0095719	31110	4	1
260703	0.033561	induction of apoptosis by intracellular signals	34978	8629	85	0.0096854	8629	4	1
260766	0.033693	adult locomotory behavior	34978	8344	86	0.009799	8344	4	1
260608	0.033696	generation of neurons	34978	48699	1460	0.0098752	48699	4	2
260667	0.033952	regulation of glucose transport	34978	10827	88	0.010026	10827	4	1
260691	0.034078	negative regulation of intracellular transport	34978	32387	89	0.010139	32387	4	1
260359	0.034202	regulation of axon extension	34978	30516	90	0.010253	30516	4	1
260854	0.034324	T cell costimulation	34978	31295	91	0.010366	31295	4	1
260332	0.034445	lymphocyte costimulation	34978	31294	92	0.01048	31294	4	1
260451	0.034741	anatomical structure development	34978	48856	5062	0.010803	48856	4	3
260666	0.034741	regulation of transport	34978	51049	1529	0.010802	51049	4	2
260817	0.034741	microtubule-based transport	34978	10970	94	0.010707	10970	4	1
260570	0.035272	response to amino acid stimulus	34978	43200	97	0.011047	43200	4	1
260378	0.035826	neurogenesis	34978	22008	1565	0.011301	22008	4	2
260635	0.035836	multicellular organismal development	34978	7275	5155	0.011384	7275	4	3
260856	0.036658	receptor metabolic process	34978	43112	103	0.011727	43112	4	1
261121	0.036756	neuron migration	34978	1764	104	0.011841	1764	4	1
260509	0.03755	organic anion transport	34978	15711	107	0.012181	15711	4	1
260505	0.038242	cell development	34978	48468	1658	0.012638	48468	4	2
260799	0.038242	fibroblast growth factor receptor signaling pathway	34978	8543	112	0.012747	8543	4	1
260874	0.038242	response to acid	34978	1101	112	0.012747	1101	4	1
261014	0.038242	lipid metabolic process	34978	6629	1650	0.01252	6629	4	2
260554	0.038999	gene silencing by miRNA	34978	35195	115	0.013087	35195	4	1
260553	0.041757	posttranscriptional gene silencing by RNA	34978	35194	124	0.014106	35194	4	1
260453	0.041815	posttranscriptional gene silencing	34978	16441	125	0.014219	16441	4	1
260362	0.043242	positive regulation of cell growth	34978	30307	131	0.014898	30307	4	1
261053	0.043242	cellular response to radiation	34978	71478	131	0.014898	71478	4	1
260556	0.04341	regulation of signal transduction	34978	9966	1815	0.015053	9966	4	2
260302	0.043746	cell growth	34978	16049	136	0.015463	16049	4	1
260383	0.043746	regulation of hydrolase activity	34978	51336	1838	0.015423	51336	4	2
260824	0.043746	G2/M transition of mitotic cell cycle	34978	86	136	0.015463	86	4	1
260476	0.043913	regulation of signaling process	34978	23051	1853	0.015666	23051	4	2
260513	0.043913	morphogenesis of a branching epithelium	34978	61138	139	0.015802	61138	4	1
260831	0.043913	regulation of phosphoinositide 3-kinase cascade	34978	14066	140	0.015915	14066	4	1
261001	0.043913	placenta development	34978	1890	140	0.015915	1890	4	1
261139	0.043954	regulation of actin filament polymerization	34978	30833	141	0.016028	30833	4	1
260922	0.044609	positive regulation of cell size	34978	45793	144	0.016367	45793	4	1
260401	0.044672	developmental process	34978	32502	5891	0.016689	32502	4	3
260569	0.044672	response to amine stimulus	34978	14075	146	0.016593	14075	4	1
260640	0.044672	cell junction assembly	34978	34329	146	0.016593	34329	4	1
260808	0.045707	induction of apoptosis	34978	6917	153	0.017383	6917	4	1
260848	0.045707	cellular response to insulin stimulus	34978	32869	153	0.017383	32869	4	1
261083	0.045707	induction of programmed cell death	34978	12502	153	0.017383	12502	4	1
260299	0.045735	response to ionizing radiation	34978	10212	154	0.017496	10212	4	1
260776	0.047749	positive regulation of catalytic activity	34978	43085	2013	0.018373	43085	4	2
260346	0.047829	amino acid transport	34978	6865	163	0.018511	6865	4	1
260297	0.047859	morphogenesis of a branching structure	34978	1763	165	0.018737	1763	4	1
260686	0.047859	regulation of actin polymerization or depolymerization	34978	8064	165	0.018737	8064	4	1
260685	0.047873	regulation of actin filament length	34978	30832	166	0.018849	30832	4	1
260536	0.047888	response to organic nitrogen	34978	10243	167	0.018962	10243	4	1
260542	0.047915	phosphoinositide phosphorylation	34978	46854	169	0.019188	46854	4	1
261009	0.047915	cytoskeleton-dependent intracellular transport	34978	30705	169	0.019188	30705	4	1
260701	0.048209	positive regulation of I-kappaB kinase/NF-kappaB cascade	34978	43123	171	0.019413	43123	4	1
260353	0.048221	Ras protein signal transduction	34978	7265	172	0.019526	7265	4	1
260541	0.048497	lipid phosphorylation	34978	46834	174	0.019751	46834	4	1
260663	0.048497	transport	34978	6810	6261	0.019854	6810	4	3
260421	0.048539	regulation of axonogenesis	34978	50770	177	0.020089	50770	4	1
260916	0.048539	positive regulation of neurogenesis	34978	50769	177	0.020089	50769	4	1
260312	0.049562	regulation of autophagy	34978	10506	184	0.020877	10506	4	1
260437	0.049562	cell-matrix adhesion	34978	7160	184	0.020877	7160	4	1
260481	0.049562	establishment of localization	34978	51234	6381	0.020956	51234	4	3
260768	0.049562	female pregnancy	34978	7565	183	0.020765	7565	4	1
260358	0.049913	regulation of developmental growth	34978	48638	188	0.021327	48638	4	1
260629	0.049913	regulation of microtubule cytoskeleton organization	34978	70507	188	0.021327	70507	4	1

## Sheet: SCL5A3
SUID	adjustedPValue_SLC5A3_BINGO	description_SLC5A3_BINGO	isExcludedFromPaths	name	nn_SLC5A3_BINGO	pValue_SLC5A3_BINGO	shared name	X_SLC5A3_BINGO	xx_SLC5A3_BINGO
277860	0.0094815	cell projection assembly	FALSE	30031	272	0.00035779	30031	4	2
277838	0.0094815	cilium assembly	FALSE	42384	173	0.00014498	42384	4	2
277815	0.0094815	cilium morphogenesis	FALSE	60271	218	0.0002301	60271	4	2
277989	0.0094815	myo-inositol transport	FALSE	15798	3	0.00034304	15798	4	1
277834	0.0101	DNA double-strand break processing involved in repair via single-strand annealing	FALSE	10792	5	0.00057169	10792	4	1
277948	0.0101	maintenance of organ identity	FALSE	48496	5	0.00057169	48496	4	1
277822	0.022756	cell part morphogenesis	FALSE	32990	766	0.0027908	32990	4	2
277814	0.022756	cell projection morphogenesis	FALSE	48858	701	0.0023429	48858	4	2
277918	0.022756	DNA catabolic process, exonucleolytic	FALSE	738	21	0.0023995	738	4	1
277919	0.022756	DNA double-strand break processing	FALSE	729	19	0.0021711	729	4	1
277833	0.022756	double-strand break repair via single-strand annealing	FALSE	45002	15	0.0017143	45002	4	1
277945	0.022756	polyol transport	FALSE	15791	18	0.0020569	15791	4	1
277901	0.022756	regulation of respiratory gaseous exchange	FALSE	43576	23	0.0026277	43576	4	1
277857	0.028744	cell morphogenesis	FALSE	902	924	0.0040371	902	4	2
277853	0.028744	photoreceptor cell maintenance	FALSE	45494	37	0.0042247	45494	4	1
277839	0.028744	sensory cilium assembly	FALSE	35058	38	0.0043387	35058	4	1
277884	0.029399	cell projection organization	FALSE	30030	1000	0.004715	30030	4	2
277865	0.030562	cellular component maintenance	FALSE	43954	48	0.0054781	43954	4	1
277812	0.030562	cellular component morphogenesis	FALSE	32989	1072	0.0054036	32989	4	2
277944	0.033861	organic alcohol transport	FALSE	15850	56	0.0063889	15850	4	1
277836	0.036269	non-recombinational repair	FALSE	726	63	0.0071854	726	4	1
277788	0.041741	inositol metabolic process	FALSE	6020	76	0.0086633	6020	4	1
277807	0.042021	DNA catabolic process	FALSE	6308	80	0.0091177	6308	4	1
277916	0.04268	anatomical structure development	FALSE	48856	5062	0.010803	48856	4	3
277950	0.04268	double-strand break repair via homologous recombination	FALSE	724	95	0.01082	724	4	1
277777	0.04268	peripheral nervous system development	FALSE	7422	92	0.01048	7422	4	1
277912	0.04268	recombinational repair	FALSE	725	96	0.010934	725	4	1
277809	0.04268	smoothened signaling pathway	FALSE	7224	99	0.011274	7224	4	1
277952	0.045765	polyol metabolic process	FALSE	19751	110	0.012521	19751	4	1
277904	0.046641	sodium ion transport	FALSE	6814	116	0.0132	6814	4	1

## Sheet: SH3PXD2B
SUID	adjustedPValue_SH3PXD2B_BINGO	description_SH3PXD2B_BINGO	N_SH3PXD2B_BINGO	name	nn_SH3PXD2B_BINGO	pValue_SH3PXD2B_BINGO	shared name	X_SH3PXD2B_BINGO	xx_SH3PXD2B_BINGO
269087	9.7641e-05	cell differentiation	34978	30154	3424	6.2668e-07	30154	8	7
269175	9.7641e-05	regulation of molecular function	34978	65009	3526	7.6762e-07	65009	8	7
269212	9.7641e-05	regulation of epidermal growth factor receptor signaling pathway	34978	42058	82	6.8952e-07	42058	8	3
269244	9.7641e-05	regulation of catalytic activity	34978	50790	3103	3.1718e-07	50790	8	7
269812	9.7641e-05	regulation of hydrolase activity	34978	51336	1838	5.336e-07	51336	8	6
269257	0.00011201	cellular developmental process	34978	48869	3693	1.0567e-06	48869	8	7
269059	0.0002456	positive regulation of hydrolase activity	34978	51345	1304	3.643e-06	51345	8	5
269264	0.0002456	positive regulation of cytoskeleton organization	34978	51495	135	3.1044e-06	51495	8	3
269299	0.0002456	system development	34978	48731	4457	3.8616e-06	48731	8	7
269349	0.0002456	positive regulation of cellular process	34978	48522	4435	3.7324e-06	48522	8	7
270311	0.00031707	nerve growth factor receptor signaling pathway	34978	48011	16	5.484e-06	48011	8	2
269393	0.00033075	transmembrane receptor protein tyrosine kinase signaling pathway	34978	7169	625	6.6758e-06	7169	8	4
269515	0.00033075	regulation of cellular component biogenesis	34978	44087	627	6.7606e-06	44087	8	4
269023	0.00039241	anatomical structure development	34978	48856	5062	9.2579e-06	48856	8	7
269267	0.00039241	multicellular organismal development	34978	7275	5155	1.0489e-05	7275	8	7
269287	0.00039241	developmental programmed cell death	34978	10623	20	8.679e-06	10623	8	2
269423	0.00039241	positive regulation of biological process	34978	48518	5123	1.0051e-05	48518	8	7
269392	0.00084477	enzyme linked receptor protein signaling pathway	34978	7167	864	2.3909e-05	7167	8	4
269148	0.00086929	developmental process	34978	32502	5891	2.6145e-05	32502	8	7
269458	0.00086929	positive regulation of cellular component organization	34978	51130	894	2.7336e-05	51130	8	4
269026	0.00092013	positive regulation of catalytic activity	34978	43085	2013	3.0382e-05	43085	8	5
270365	0.00097639	induction of apoptosis via death domain receptors	34978	8625	39	3.3775e-05	8625	8	2
269309	0.0010465	negative regulation of cellular process	34978	48523	3933	4.6074e-05	48523	8	6
269489	0.0010465	regulation of actin filament-based process	34978	32970	326	4.3392e-05	32970	8	3
269652	0.0010465	regulation of developmental process	34978	50793	2181	4.4809e-05	50793	8	5
269731	0.0010465	positive regulation of actin filament polymerization	34978	30838	43	4.114e-05	30838	8	2
269745	0.0010465	regulation of actin cytoskeleton organization	34978	32956	320	4.1059e-05	32956	8	3
269953	0.0010465	positive regulation of GTPase activity	34978	43547	973	3.8096e-05	43547	8	4
269314	0.0010686	induction of apoptosis by extracellular signals	34978	8624	48	5.1361e-05	8624	8	2
269454	0.0010686	regulation of GTP catabolic process	34978	33124	1054	5.2085e-05	33124	8	4
269506	0.0010686	regulation of GTPase activity	34978	43087	1054	5.2085e-05	43087	8	4
269431	0.001091	positive regulation of organelle organization	34978	10638	355	5.59e-05	10638	8	3
269662	0.001091	positive regulation of molecular function	34978	44093	2289	5.6608e-05	44093	8	5
269366	0.0011503	regulation of nucleotide catabolic process	34978	30811	1108	6.3305e-05	30811	8	4
269367	0.0011503	regulation of purine nucleotide catabolic process	34978	33121	1108	6.3305e-05	33121	8	4
269741	0.0013282	positive regulation of protein polymerization	34978	32273	58	7.518e-05	32273	8	2
270168	0.0014302	epidermal growth factor receptor signaling pathway	34978	7173	61	8.3201e-05	7173	8	2
269119	0.0014403	cellular component organization	34978	16043	7017	8.6058e-05	16043	8	7
269495	0.0015077	negative regulation of biological process	34978	48519	4437	9.2453e-05	48519	8	6
269002	0.0019466	multicellular organismal process	34978	32501	7415	0.00012511	32501	8	7
269270	0.0019466	regulation of nucleotide metabolic process	34978	6140	1321	0.00012549	6140	8	4
269554	0.0025468	regulation of cytoskeleton organization	34978	51493	515	0.00016819	51493	8	3
269324	0.0027052	generation of neurons	34978	48699	1460	0.00018489	48699	8	4
270218	0.0027052	positive regulation of programmed cell death	34978	43068	534	0.00018715	43068	8	3
269925	0.0028194	regulation of cellular catabolic process	34978	31329	1489	0.00019949	31329	8	4
269156	0.0028523	regulation of cell differentiation	34978	45595	1502	0.0002063	45595	8	4
269054	0.0028827	positive regulation of cell death	34978	10942	558	0.00021303	10942	8	3
269088	0.0032032	neurogenesis	34978	22008	1565	0.00024175	22008	8	4
269924	0.0032793	regulation of catabolic process	34978	9894	1583	0.00025265	9894	8	4
269246	0.0033377	regulation of cellular component size	34978	32535	603	0.00026764	32535	8	3
270277	0.0033377	ephrin receptor signaling pathway	34978	48013	109	0.00026614	48013	8	2
269231	0.0033755	regulation of fat cell differentiation	34978	45598	111	0.00027598	45598	8	2
269029	0.0035562	neuron projection development	34978	31175	628	0.00030157	31175	8	3
269286	0.0035562	cell development	34978	48468	1658	0.00030194	48468	8	4
269782	0.0041984	regulation of anatomical structure size	34978	90066	669	0.00036307	90066	8	3
269226	0.0046996	positive regulation of protein complex assembly	34978	31334	136	0.0004138	31334	8	2
269167	0.0047456	regulation of signaling process	34978	23051	1853	0.00046262	23051	8	4
269511	0.0047456	endosomal lumen acidification	34978	48388	2	0.00045738	48388	8	1
269627	0.0047456	retinal cell programmed cell death	34978	46666	2	0.00045738	46666	8	1
269644	0.0047456	regulation of signal transduction	34978	9966	1815	0.00042733	9966	8	4
269730	0.0047456	regulation of actin filament polymerization	34978	30833	141	0.00044465	30833	8	2
269918	0.0047456	inflammatory cell apoptosis	34978	6925	2	0.00045738	6925	8	1
269011	0.0048398	regulation of biological quality	34978	65008	3578	0.00047942	65008	8	5
269108	0.0048928	positive regulation of signal transduction	34978	9967	744	0.00049556	9967	8	3
269121	0.0048928	regulation of cellular component organization	34978	51128	1905	0.00051428	51128	8	4
269168	0.0048928	positive regulation of signaling process	34978	23056	755	0.00051728	23056	8	3
269313	0.0048928	induction of apoptosis	34978	6917	153	0.00052313	6917	8	2
270262	0.0048928	induction of programmed cell death	34978	12502	153	0.00052313	12502	8	2
269369	0.0055155	response to organic substance	34978	10033	1997	0.00061573	10033	8	4
269497	0.0055155	regulation of actin filament length	34978	30832	166	0.00061521	30832	8	2
269793	0.0055155	regulation of actin polymerization or depolymerization	34978	8064	165	0.00060787	8064	8	2
269292	0.0055701	neuron development	34978	48666	808	0.00063057	48666	8	3
269111	0.0056739	regulation of metabolic process	34978	19222	9486	0.00065741	19222	8	7
269864	0.0056739	Ras protein signal transduction	34978	7265	172	0.00066017	7265	8	2
269218	0.0064373	regulation of cellular process	34978	50794	14278	0.00076997	50794	8	8
269656	0.0064373	regulation of neuron apoptosis	34978	43523	187	0.00077936	43523	8	2
269740	0.0064373	regulation of protein polymerization	34978	32271	186	0.00077112	32271	8	2
269645	0.0067682	regulation of intracellular protein kinase cascade	34978	10627	888	0.00083006	10627	8	3
269229	0.0071812	olfactory nerve development	34978	21553	4	0.00091459	21553	8	1
269721	0.0071812	CUT catabolic process	34978	71034	4	0.00091459	71034	8	1
269855	0.0071812	CUT metabolic process	34978	71043	4	0.00091459	71043	8	1
269371	0.0072515	regulation of anatomical structure morphogenesis	34978	22603	926	0.0009375	22603	8	3
269789	0.0072515	regulation of protein modification process	34978	31399	929	0.00094634	31399	8	3
269198	0.0075754	positive regulation of developmental process	34978	51094	947	0.0010005	51094	8	3
269824	0.0076246	regulation of organelle organization	34978	33043	953	0.001019	33043	8	3
269421	0.0077214	positive regulation of T cell activation	34978	50870	218	0.0010562	50870	8	2
270084	0.0077214	response to insulin stimulus	34978	32868	217	0.0010467	32868	8	2
269215	0.007982	nervous system development	34978	7399	2346	0.0011347	7399	8	4
269252	0.007982	signal transduction	34978	7165	4281	0.0011131	7165	8	5
269291	0.007982	neuron differentiation	34978	30182	995	0.0011546	30182	8	3
269341	0.007982	cell-cell signaling	34978	7267	989	0.0011346	7267	8	3
269538	0.007982	axonogenesis involved in innervation	34978	60385	5	0.0011431	60385	8	1
269127	0.0080116	cell projection organization	34978	30030	1000	0.0011715	30030	8	3
269471	0.0086435	regulation of angiogenesis	34978	45765	240	0.0012775	45765	8	2
269018	0.0087773	regulation of biological process	34978	50789	15260	0.0013111	50789	8	8
269172	0.0088115	cellular monovalent inorganic anion homeostasis	34978	30320	6	0.0013716	30320	8	1
269173	0.0088115	cellular chloride ion homeostasis	34978	30644	6	0.0013716	30644	8	1
269649	0.0088115	negative regulation of lipoprotein lipase activity	34978	51005	6	0.0013716	51005	8	1
269844	0.0088115	phosphoinositide-mediated signaling	34978	48015	246	0.0013414	48015	8	2
269117	0.0090342	regulation of signaling pathway	34978	35466	2490	0.0014205	35466	8	4
269459	0.0092593	positive regulation of cell projection organization	34978	31346	259	0.001485	31346	8	2
270086	0.0092593	axon guidance	34978	7411	258	0.0014737	7411	8	2
269021	0.0096003	response to hydrostatic pressure	34978	51599	7	0.0016	51599	8	1
269097	0.0096003	monovalent inorganic anion homeostasis	34978	55083	7	0.0016	55083	8	1
269522	0.0096003	cellular response to nicotine	34978	71316	7	0.0016	71316	8	1
269905	0.0096003	chloride ion homeostasis	34978	55064	7	0.0016	55064	8	1
269079	0.010572	detection of mechanical stimulus involved in sensory perception of pain	34978	50966	8	0.0018284	50966	8	1
269620	0.010572	negative regulation of protein modification process	34978	31400	286	0.0018058	31400	8	2
270181	0.010572	plasma membrane to endosome transport	34978	48227	8	0.0018284	48227	8	1
270275	0.010572	endosome transport via multivesicular body sorting pathway	34978	32509	8	0.0018284	32509	8	1
269100	0.010651	immune system process	34978	2376	2675	0.0018589	2376	8	4
269137	0.010959	positive regulation of lymphocyte activation	34978	51251	298	0.0019581	51251	8	2
269438	0.010959	positive regulation of cell communication	34978	10647	1200	0.0019817	10647	8	3
269588	0.010959	signaling	34978	23052	7593	0.0019407	23052	8	6
269709	0.010959	regulation of T cell activation	34978	50863	299	0.0019711	50863	8	2
269409	0.011277	formation of immunological synapse	34978	1771	9	0.0020568	1771	8	1
269064	0.011381	signal transmission	34978	23060	4924	0.0021295	23060	8	5
269112	0.011381	regulation of macromolecule metabolic process	34978	60255	7705	0.0021048	60255	8	6
269448	0.011381	cellular component movement	34978	6928	1227	0.0021123	6928	8	3
269377	0.011456	signaling process	34978	23046	4940	0.0021615	23046	8	5
269180	0.011551	positive regulation of leukocyte activation	34978	2696	316	0.0021977	2696	8	2
269179	0.011792	positive regulation of cell activation	34978	50867	322	0.0022805	50867	8	2
269733	0.011792	eye development	34978	1654	322	0.0022805	1654	8	2
269738	0.011984	bone development	34978	60348	326	0.0023365	60348	8	2
269017	0.01226	biological regulation	34978	65007	16466	0.0024097	65007	8	8
269238	0.012522	regulation of cell communication	34978	10646	2890	0.0024808	10646	8	4
269597	0.012587	branching involved in embryonic placenta morphogenesis	34978	60670	11	0.0025134	60670	8	1
269159	0.012756	regulation of protein complex assembly	34978	43254	342	0.0025672	43254	8	2
269183	0.013413	Sertoli cell development	34978	60009	12	0.0027416	60009	8	1
269487	0.013413	negative regulation of lipase activity	34978	60192	12	0.0027416	60192	8	1
269036	0.01353	response to peptide hormone stimulus	34978	43434	357	0.0027928	43434	8	2
269185	0.01353	lymphocyte activation	34978	46649	358	0.0028082	46649	8	2
269139	0.013888	detection of temperature stimulus involved in sensory perception	34978	50961	13	0.0029697	50961	8	1
269140	0.013888	detection of temperature stimulus involved in sensory perception of pain	34978	50965	13	0.0029697	50965	8	1
269222	0.013888	regulation of cellular protein metabolic process	34978	32268	1380	0.0029561	32268	8	3
270040	0.013888	glucose import	34978	46323	13	0.0029697	46323	8	1
269655	0.014708	regulation of apoptosis	34978	42981	1414	0.0031683	42981	8	3
269959	0.014928	regulation of programmed cell death	34978	43067	1425	0.003239	43067	8	3
269340	0.014939	cell communication	34978	7154	1429	0.0032649	7154	8	3
269414	0.015237	T cell apoptosis	34978	70231	15	0.0034259	70231	8	1
269567	0.015237	embryonic placenta morphogenesis	34978	60669	15	0.0034259	60669	8	1
269801	0.015237	cellular anion homeostasis	34978	30002	15	0.0034259	30002	8	1
269947	0.015237	sympathetic nervous system development	34978	48485	15	0.0034259	48485	8	1
269201	0.015414	axonogenesis	34978	7409	400	0.0034899	7409	8	2
269513	0.015577	regulation of neuron projection development	34978	10975	405	0.0035758	10975	8	2
269617	0.015577	regulation of primary metabolic process	34978	80090	8481	0.0035716	80090	8	6
269053	0.015787	regulation of cell death	34978	10941	1486	0.0036488	10941	8	3
269136	0.015965	regulation of lymphocyte activation	34978	51249	413	0.0037152	51249	8	2
269102	0.016282	organ development	34978	48513	3246	0.0038144	48513	8	4
269015	0.01635	necroptosis	34978	70266	17	0.0038819	70266	8	1
269068	0.01635	Sertoli cell differentiation	34978	60008	17	0.0038819	60008	8	1
269014	0.016649	necrotic cell death	34978	70265	18	0.0041099	70265	8	1
269301	0.016649	response to radiation	34978	9314	429	0.0040017	9314	8	2
269413	0.016649	lymphocyte apoptosis	34978	70227	18	0.0041099	70227	8	1
269451	0.016649	response to water	34978	9415	18	0.0041099	9415	8	1
269618	0.016649	regulation of protein metabolic process	34978	51246	1537	0.0040153	51246	8	3
269936	0.016649	positive regulation of synaptic transmission, glutamatergic	34978	51968	18	0.0041099	51968	8	1
269024	0.017097	dendritic spine development	34978	60996	19	0.0043378	60996	8	1
269200	0.017097	cell morphogenesis involved in neuron differentiation	34978	48667	448	0.0043549	48667	8	2
269241	0.017097	regulation of cell proliferation	34978	42127	1573	0.0042873	42127	8	3
269610	0.017097	intracellular pH reduction	34978	51452	19	0.0043378	51452	8	1
269678	0.017097	labyrinthine layer morphogenesis	34978	60713	19	0.0043378	60713	8	1
270042	0.01714	leukocyte activation	34978	45321	450	0.0043929	45321	8	2
269475	0.017154	second-messenger-mediated signaling	34978	19932	453	0.0044502	19932	8	2
269635	0.017154	negative regulation of cellular protein metabolic process	34978	32269	452	0.0044311	32269	8	2
269096	0.017492	anion homeostasis	34978	55081	20	0.0045656	55081	8	1
269329	0.017933	regulation of epidermal growth factor receptor activity	34978	7176	21	0.0047934	7176	8	1
269416	0.017933	regulation of leukocyte activation	34978	2694	470	0.0047815	2694	8	2
269609	0.017933	pH reduction	34978	45851	21	0.0047934	45851	8	1
269899	0.017933	rRNA catabolic process	34978	16075	21	0.0047934	16075	8	1
269221	0.018263	regulation of cellular metabolic process	34978	31323	8990	0.0049102	31323	8	6
269145	0.01836	signaling pathway	34978	23033	5928	0.0049652	23033	8	5
269436	0.018612	neuron projection morphogenesis	34978	48812	484	0.0050628	48812	8	2
269450	0.018655	response to chemical stimulus	34978	42221	3514	0.0051038	42221	8	4
270030	0.018697	regulation of cell projection organization	34978	31344	488	0.0051446	31344	8	2
269057	0.018968	innervation	34978	60384	23	0.0052489	60384	8	1
269274	0.019005	MAPKKK cascade	34978	165	495	0.0052891	165	8	2
269743	0.019164	negative regulation of protein metabolic process	34978	51248	500	0.0053935	51248	8	2
269764	0.019164	regulation of cell activation	34978	50865	500	0.0053935	50865	8	2
269191	0.01935	Golgi to endosome transport	34978	6895	24	0.0054765	6895	8	1
269484	0.020043	negative regulation of peptidyl-serine phosphorylation	34978	33137	25	0.0057042	33137	8	1
269720	0.020728	ncRNA catabolic process	34978	34661	26	0.0059317	34661	8	1
269103	0.021031	sensory organ development	34978	7423	532	0.0060843	7423	8	2
269772	0.021031	positive regulation of apoptosis	34978	43065	531	0.0060621	43065	8	2
269078	0.021175	detection of mechanical stimulus involved in sensory perception	34978	50974	27	0.0061593	50974	8	1
270227	0.021262	regulation of MAPKKK cascade	34978	43408	538	0.0062182	43408	8	2
269208	0.021918	negative regulation of cellular metabolic process	34978	31324	1818	0.0064443	31324	8	3
269671	0.022376	exonucleolytic nuclear-transcribed mRNA catabolic process involved in deadenylation-dependent decay	34978	43928	29	0.0066142	43928	8	1
269109	0.022663	positive regulation of intracellular protein kinase cascade	34978	10740	561	0.0067439	10740	8	2
269317	0.022663	detection of temperature stimulus	34978	16048	30	0.0068416	16048	8	1
269775	0.022663	regulation of neuron differentiation	34978	45664	565	0.0068374	45664	8	2
269867	0.022663	cellular response to alkaloid	34978	71312	30	0.0068416	71312	8	1
269196	0.023053	organelle organization	34978	6996	3832	0.0069958	6996	8	4
269528	0.023056	cell surface receptor linked signaling pathway	34978	7166	3842	0.0070621	7166	8	4
269670	0.023056	nuclear-transcribed mRNA catabolic process, exonucleolytic	34978	291	31	0.0070689	291	8	1
269361	0.023319	cell morphogenesis involved in differentiation	34978	904	584	0.0072895	904	8	2
269510	0.023319	endosome organization	34978	7032	32	0.0072962	7032	8	1
269737	0.023319	skeletal system development	34978	1501	582	0.0072412	1501	8	2
270153	0.023319	lamellipodium assembly	34978	30032	32	0.0072962	30032	8	1
269280	0.023794	regulation of protein amino acid phosphorylation	34978	1932	595	0.0075573	1932	8	2
269399	0.023794	positive regulation of epidermal growth factor receptor signaling pathway	34978	45742	33	0.0075235	45742	8	1
269888	0.023794	adipose tissue development	34978	60612	33	0.0075235	60612	8	1
270073	0.024283	sensory perception of temperature stimulus	34978	50951	34	0.0077507	50951	8	1
269306	0.024577	vesicle-mediated transport	34978	16192	1954	0.0078831	16192	8	3
270162	0.024751	positive regulation of Ras protein signal transduction	34978	46579	35	0.0079778	46579	8	1
269236	0.024862	negative regulation of macromolecule metabolic process	34978	10605	1969	0.0080528	10605	8	3
269601	0.024968	positive regulation of axon extension	34978	45773	36	0.008205	45773	8	1
269976	0.024968	regulation of receptor activity	34978	10469	36	0.008205	10469	8	1
270116	0.024968	myotube differentiation	34978	14902	36	0.008205	14902	8	1
269756	0.025169	cell activation	34978	1775	625	0.0083106	1775	8	2
269518	0.026784	endosome to lysosome transport	34978	8333	39	0.008886	8333	8	1
269262	0.02697	positive regulation of cell differentiation	34978	45597	651	0.0089901	45597	8	2
269216	0.027211	autonomic nervous system development	34978	48483	40	0.009113	48483	8	1
269242	0.027374	negative regulation of cell proliferation	34978	8285	662	0.009285	8285	8	2
269752	0.027374	positive regulation of small GTPase mediated signal transduction	34978	51057	41	0.0093399	51057	8	1
269971	0.027374	detection of mechanical stimulus	34978	50982	41	0.0093399	50982	8	1
270061	0.027374	regulation of neurogenesis	34978	50767	663	0.009312	50767	8	2
269213	0.02791	negative regulation of epidermal growth factor receptor signaling pathway	34978	42059	42	0.0095667	42059	8	1
269177	0.027917	intracellular protein kinase cascade	34978	7243	682	0.0098323	7243	8	2
269207	0.027917	negative regulation of metabolic process	34978	9892	2102	0.0096551	9892	8	3
269359	0.027917	positive regulation of stress fiber assembly	34978	51496	43	0.0097935	51496	8	1
269648	0.027917	regulation of lipoprotein lipase activity	34978	51004	43	0.0097935	51004	8	1
270230	0.027917	negative regulation of fat cell differentiation	34978	45599	43	0.0097935	45599	8	1
270332	0.027917	regulation of gene expression	34978	10468	6905	0.0098164	10468	8	5
269205	0.028074	labyrinthine layer development	34978	60711	44	0.01002	60711	8	1
269228	0.028074	cranial nerve development	34978	21545	44	0.01002	21545	8	1
270036	0.028074	positive regulation of neuron apoptosis	34978	43525	44	0.01002	43525	8	1
269354	0.028584	receptor internalization	34978	31623	45	0.010247	31623	8	1
269062	0.028788	cell projection morphogenesis	34978	48858	701	0.010366	48858	8	2
270284	0.028962	response to electrical stimulus	34978	51602	46	0.010474	51602	8	1
269379	0.029955	endocytosis	34978	6897	720	0.010912	6897	8	2
269698	0.029955	signal complex assembly	34978	7172	48	0.010927	7172	8	1
269265	0.030372	positive regulation of actin filament bundle assembly	34978	32233	49	0.011153	32233	8	1
269441	0.030372	membrane invagination	34978	10324	729	0.011175	10324	8	2
270093	0.030798	regulation of synaptic transmission, glutamatergic	34978	51966	50	0.01138	51966	8	1
269065	0.030981	signal transmission via phosphorylation event	34978	23014	748	0.01174	23014	8	2
269162	0.030981	actin cytoskeleton organization	34978	30036	745	0.01165	30036	8	2
269590	0.030981	negative regulation of developmental process	34978	51093	746	0.01168	51093	8	2
269705	0.030981	glucose transport	34978	15758	51	0.011606	15758	8	1
269863	0.030981	small GTPase mediated signal transduction	34978	7264	747	0.01171	7264	8	2
269951	0.030981	superoxide metabolic process	34978	6801	51	0.011606	6801	8	1
269210	0.031562	response to axon injury	34978	48678	53	0.012059	48678	8	1
269998	0.031562	positive regulation of fat cell differentiation	34978	45600	53	0.012059	45600	8	1
269842	0.031626	regulation of nervous system development	34978	51960	761	0.012133	51960	8	2
269254	0.031765	cell part morphogenesis	34978	32990	766	0.012286	32990	8	2
269322	0.031765	response to nicotine	34978	35094	54	0.012285	35094	8	1
269429	0.031874	regulation of protein kinase activity	34978	45859	769	0.012379	45859	8	2
269797	0.032666	cellular response to ionizing radiation	34978	71479	56	0.012738	71479	8	1
269877	0.033113	regulation of intracellular pH	34978	51453	57	0.012964	51453	8	1
269161	0.033155	actin filament-based process	34978	30029	790	0.013033	30029	8	2
269081	0.033953	anatomical structure morphogenesis	34978	9653	2378	0.01356	9653	8	3
269269	0.033953	regulation of nucleobase, nucleoside, nucleotide and nucleic acid metabolic process	34978	19219	7429	0.013536	19219	8	5
269474	0.033953	intracellular signal transduction	34978	35556	2375	0.013513	35556	8	3
270095	0.033953	regulation of cellular pH	34978	30641	59	0.013416	30641	8	1
269694	0.034093	phosphorylation	34978	16310	2385	0.013669	16310	8	3
269907	0.034373	regulation of nitrogen compound metabolic process	34978	51171	7473	0.01389	51171	8	5
270287	0.034373	Rho protein signal transduction	34978	7266	61	0.013868	7266	8	1
269585	0.034609	regulation of protein tyrosine kinase activity	34978	61097	62	0.014094	61097	8	1
269758	0.034609	programmed cell death	34978	12501	822	0.014059	12501	8	2
269275	0.034761	activation of MAPKK activity	34978	186	63	0.01432	186	8	1
269304	0.034761	regulation of cell development	34978	60284	827	0.014222	60284	8	2
269408	0.034761	cell-cell recognition	34978	9988	63	0.01432	9988	8	1
269993	0.03495	cell migration	34978	16477	834	0.014453	16477	8	2
269613	0.035042	hexose transport	34978	8645	64	0.014546	8645	8	1
269289	0.035163	positive regulation of cell proliferation	34978	8284	840	0.014651	8284	8	2
269428	0.035165	regulation of kinase activity	34978	43549	845	0.014818	43549	8	2
269612	0.035165	monosaccharide transport	34978	15749	65	0.014772	15749	8	1
269885	0.035165	nuclear-transcribed mRNA catabolic process, deadenylation-dependent decay	34978	288	65	0.014772	288	8	1
269517	0.035859	lysosomal transport	34978	7041	67	0.015223	7041	8	1
270185	0.035859	mechanoreceptor differentiation	34978	42490	67	0.015223	42490	8	1
269056	0.03665	nerve development	34978	21675	69	0.015674	21675	8	1
269259	0.03665	response to abiotic stimulus	34978	9628	870	0.015663	9628	8	2
269535	0.037211	regulation of transferase activity	34978	51338	879	0.015972	51338	8	2
269042	0.037542	oxygen and reactive oxygen species metabolic process	34978	6800	72	0.016351	6800	8	1
269943	0.037542	positive regulation of synaptogenesis	34978	51965	72	0.016351	51965	8	1
270107	0.037542	response to activity	34978	14823	72	0.016351	14823	8	1
270139	0.037542	positive regulation of nervous system development	34978	51962	72	0.016351	51962	8	1
269502	0.037787	positive regulation of immune system process	34978	2684	896	0.016564	2684	8	2
270018	0.037787	positive regulation of cellular component biogenesis	34978	44089	73	0.016576	44089	8	1
269035	0.037938	response to hormone stimulus	34978	9725	902	0.016775	9725	8	2
269272	0.037938	death	34978	16265	905	0.016881	16265	8	2
269547	0.037938	cell death	34978	8219	905	0.016881	8219	8	2
269549	0.037938	positive regulation of axonogenesis	34978	50772	74	0.016802	50772	8	1
269295	0.037997	sensory perception of pain	34978	19233	75	0.017027	19233	8	1
269872	0.037997	extracellular matrix disassembly	34978	22617	75	0.017027	22617	8	1
269039	0.038366	positive regulation of developmental growth	34978	48639	76	0.017252	48639	8	1
269061	0.038427	cell morphogenesis	34978	902	924	0.01756	902	8	2
269076	0.038427	negative regulation of ligase activity	34978	51352	78	0.017703	51352	8	1
269338	0.038427	cell motility	34978	48870	926	0.017632	48870	8	2
269593	0.038427	cellular monovalent inorganic cation homeostasis	34978	30004	78	0.017703	30004	8	1
269869	0.038427	regulation of stress fiber assembly	34978	51492	78	0.017703	51492	8	1
270011	0.038427	localization of cell	34978	51674	926	0.017632	51674	8	2
270142	0.038427	negative regulation of ubiquitin-protein ligase activity	34978	51444	78	0.017703	51444	8	1
269685	0.038783	insulin receptor signaling pathway	34978	8286	79	0.017928	8286	8	1
269935	0.039488	positive regulation of synaptic transmission	34978	50806	81	0.018378	50806	8	1
270076	0.039488	regulation of pH	34978	6885	81	0.018378	6885	8	1
269681	0.040319	embryonic placenta development	34978	1892	83	0.018828	1892	8	1
269530	0.040424	regulation of multicellular organismal process	34978	51239	2689	0.018941	51239	8	3
270195	0.040528	vascular endothelial growth factor receptor signaling pathway	34978	48010	84	0.019053	48010	8	1
269048	0.04087	cellular response to organic cyclic substance	34978	71407	85	0.019278	71407	8	1
269746	0.041546	regulation of actin filament bundle assembly	34978	32231	87	0.019728	32231	8	1
269748	0.041546	positive regulation of transmission of nerve impulse	34978	51971	87	0.019728	51971	8	1
269559	0.041594	negative regulation of catalytic activity	34978	43086	985	0.019816	43086	8	2
269875	0.042213	post-Golgi vesicle-mediated transport	34978	6892	89	0.020177	6892	8	1
269463	0.042404	regulation of synaptogenesis	34978	51963	90	0.020402	51963	8	1
269600	0.042404	regulation of axon extension	34978	30516	90	0.020402	30516	8	1
269467	0.042593	T cell costimulation	34978	31295	91	0.020627	31295	8	1
269472	0.042593	negative regulation of angiogenesis	34978	16525	91	0.020627	16525	8	1
269030	0.042779	dendrite development	34978	16358	92	0.020851	16358	8	1
269203	0.042779	lymphocyte costimulation	34978	31294	92	0.020851	31294	8	1
269146	0.043277	intracellular signaling pathway	34978	23034	2802	0.021162	23034	8	3
269660	0.04342	positive regulation of T cell proliferation	34978	42102	94	0.0213	42102	8	1
269106	0.044193	B cell differentiation	34978	30183	96	0.021749	30183	8	1
269810	0.044507	positive regulation of neurological system process	34978	31646	97	0.021973	31646	8	1
269115	0.044676	activation of caspase activity	34978	6919	98	0.022198	6919	8	1
269640	0.044676	positive regulation of signaling pathway	34978	35468	1046	0.022192	35468	8	2
269311	0.044683	organ morphogenesis	34978	9887	1048	0.022271	9887	8	2
269383	0.046072	response to endogenous stimulus	34978	9719	1067	0.023036	9719	8	2
269082	0.046333	cellular component morphogenesis	34978	32989	1072	0.023239	32989	8	2
270088	0.046346	receptor metabolic process	34978	43112	103	0.023319	43112	8	1
269615	0.047089	vacuolar transport	34978	7034	105	0.023767	7034	8	1
269337	0.049142	locomotion	34978	40011	1114	0.024976	40011	8	2
269343	0.049142	phosphorus metabolic process	34978	6793	2987	0.025112	6793	8	3
269344	0.049142	phosphate metabolic process	34978	6796	2987	0.025112	6796	8	3
270080	0.049142	regulation of ubiquitin-protein ligase activity	34978	51438	110	0.024886	51438	8	1
269860	0.049272	positive regulation of neuron projection development	34978	10976	112	0.025333	10976	8	1
270065	0.049272	fibroblast growth factor receptor signaling pathway	34978	8543	112	0.025333	8543	8	1
269828	0.049556	monovalent inorganic cation homeostasis	34978	55067	113	0.025557	55067	8	1
269047	0.049916	cellular response to organic substance	34978	71310	1134	0.025821	71310	8	2

[truncated: 6 more sheets: TAGLN, TMOD, WEE1, ZNF280C, DCAF7_down, SRRM2_down]
