# Supplementary material for: Circulating miRNAs as Putative Biomarkers of Exercise Adaptation in Endurance Horses
Source: Front Physiol. 2018 Apr 24;9:429. doi: 10.3389/fphys.2018.00429 (PMC5928201; doi:10.3389/fphys.2018.00429)
Supplement: Supplementary file 5 [file Table_5.xlsx]

## Sheet: PPI interactions Upregulated
Supplementary Table 5: Ppi interactions nodes and edges (up)
SUID	__glayCluster	Annotation	Author	Complex Expansion	Complex Expansion ID	Confidence-Score-author score	Confidence-Score-author-confidence	Confidence-Score-chembl	Confidence-Score-hpr	Confidence-Score-intact-miscore	Confidence-Score-lpr	Confidence-Score-mentha-score	Confidence-Score-np	Confidence-Score-score	Confidence-Score-SpikeIntegrity	Confidence-Score-Text	Creation Date	Detection Method	Detection Method ID	Host Organism Taxonomy	Host Organism Taxonomy ID	interaction	Interaction Type	name	Negative	Parameters	Primary Interaction Type	Publication DB	Publication ID	selected	shared interaction	shared name	Source Biological Role	Source Biological Role ID	Source Database	Source Experimental Role	Source Experimental Role ID	Source Participant Detection Method	Source Participant Detection Method ID	Target Biological Role	Target Biological Role ID	Target Experimental Role	Target Experimental Role ID	Target Participant Detection Method	Target Participant Detection Method ID	Update Date	Xref	Xref ID
15713	1	|comment:\BioGRID Evidence Code: Affinity Capture-MS; \	-|Foerster et al.(2013)						184		184	0.126	1				2014-11-29	affinity chromatography technology	MI:0004		|32644	887206	physical association	Q96ER3 (887206) P00533	FALSE		physical association	pubmed	23956138	FALSE	887206	Q96ER3 (887206) P00533	|unspecified role	|MI:0499	psi-mi	|bait	|MI:0496	|predetermined participant	|MI:0396	|unspecified role	|MI:0499	|prey	|MI:0498	|predetermined participant	|MI:0396	2014-11-29
15712	1	figure legend:table S1C|full coverage:Only protein-protein interactions|curation depth:imex curation	Arroyo et al. (2014)|-							0.37		0.126					2013-11-27	two hybrid array	MI:0397	yeasx|Saccharomyces cerevisiae	4932	EBI-8996313	physical association	Q9BYX2 (EBI-8996313) P24385	FALSE		physical association	imex|pubmed	IM-21669|24412244	FALSE	EBI-8996313	Q9BYX2 (EBI-8996313) P24385	unspecified role	MI:0499	psi-mi	prey	MI:0498	predetermined participant	MI:0396	unspecified role	MI:0499	bait	MI:0496	predetermined participant	MI:0396	2014-10-16	mint	MI:0471
15711	1		-									0.21						affinity chromatography technology	MI:0004			263964	physical association	Q13562 (263964) P24385	FALSE		physical association	pubmed	11788592	FALSE	263964	Q13562 (263964) P24385			psi-mi
15710	1		-									0.765						enzymatic study	MI:0415			565211	direct interaction	Q5XUX0 (565211) P24385	FALSE		direct interaction	pubmed	19412162	FALSE	565211	Q5XUX0 (565211) P24385			psi-mi
15709	1		-									0.765						affinity chromatography technology	MI:0004			565209	physical association	Q5XUX0 (565209) P24385	FALSE		physical association	pubmed	19412162	FALSE	565209	Q5XUX0 (565209) P24385			psi-mi
15708	1		-									0.765						affinity chromatography technology	MI:0004			565208	physical association	Q5XUX0 (565208) P24385	FALSE		physical association	pubmed	19412162	FALSE	565208	Q5XUX0 (565208) P24385			psi-mi
15707	1		-									0.765						pull down	MI:0096			1034764	direct interaction	Q5XUX0 (1034764) P24385	FALSE		direct interaction	pubmed	24828503	FALSE	1034764	Q5XUX0 (1034764) P24385			psi-mi
15706	1		-									0.765						affinity chromatography technology	MI:0004			915092	physical association	Q5XUX0 (915092) P24385	FALSE		physical association	pubmed	24085301	FALSE	915092	Q5XUX0 (915092) P24385			psi-mi
15705	1	comment:\BioGRID Evidence Code: Affinity Capture-Western; \	Wei et al.(2008)|-						7		7	0.569	1				2014-11-29	affinity chromatography technology	MI:0004		32644	714765	physical association	IDBG-61868 (714765) IDBG-59327	FALSE		physical association	pubmed	18650423	FALSE	714765	IDBG-61868 (714765) IDBG-59327	unspecified role	MI:0499	psi-mi	bait	MI:0496	predetermined participant	MI:0396	unspecified role	MI:0499	prey	MI:0498	predetermined participant	MI:0396	2014-11-29
15704	1	|comment:\BioGRID Evidence Code: Affinity Capture-Western; \	-|Okabe et al.(2007)						13		13	0.569	1				2014-11-29	affinity chromatography technology	MI:0004		|32644	557158	physical association	Q8N3Y1 (557158) P24385	FALSE		physical association	pubmed	17205132	FALSE	557158	Q8N3Y1 (557158) P24385	|unspecified role	|MI:0499	psi-mi	|bait	|MI:0496	|predetermined participant	|MI:0396	|unspecified role	|MI:0499	|prey	|MI:0498	|predetermined participant	|MI:0396	2014-11-29
15703	1	|comment:\BioGRID Evidence Code: Biochemical Activity; \	-|Okabe et al.(2007)						13		13	0.569	1				2014-11-29	enzymatic study	MI:0415		|32644	557156	direct interaction|physical association	Q8N3Y1 (557156) P24385	FALSE		direct interaction	pubmed	17205132	FALSE	557156	Q8N3Y1 (557156) P24385	|enzyme target	|MI:0502	psi-mi	|bait	|MI:0496	|predetermined participant	|MI:0396	|enzyme	|MI:0501	|prey	|MI:0498	|predetermined participant	|MI:0396	2014-11-29
15702	1		Okabe(2006)												1			biochemical	MI:0041			R-331685	direct interaction	Q8N3Y1 (R-331685) P24385	FALSE		direct interaction	pubmed	17205132	FALSE	R-331685	Q8N3Y1 (R-331685) P24385			psi-mi
15701	1	figure legend:table S1C|full coverage:Only protein-protein interactions|curation depth:imex curation	Arroyo et al. (2014)|-							0.37		0.126					2013-11-27	two hybrid array	MI:0397	yeasx|Saccharomyces cerevisiae	4932	EBI-8996287	physical association	P24385 (EBI-8996287) Q96LZ3	FALSE		physical association	imex|pubmed	IM-21669|24412244	FALSE	EBI-8996287	P24385 (EBI-8996287) Q96LZ3	unspecified role	MI:0499	psi-mi	bait	MI:0496	predetermined participant	MI:0396	unspecified role	MI:0499	prey	MI:0498	predetermined participant	MI:0396	2014-10-16	mint	MI:0471
15699		figure legend:table S1C|full coverage:Only protein-protein interactions|curation depth:imex curation	-|Arroyo et al. (2014)							0.37		0.126					2013-11-27	two hybrid array	MI:0397	yeasx|Saccharomyces cerevisiae	4932	EBI-8996222	physical association	Q5T7W7 (EBI-8996222) P24385	FALSE		physical association	pubmed|imex	24412244|IM-21669	FALSE	EBI-8996222	Q5T7W7 (EBI-8996222) P24385	unspecified role	MI:0499	psi-mi	prey	MI:0498	predetermined participant	MI:0396	unspecified role	MI:0499	bait	MI:0496	predetermined participant	MI:0396	2014-10-16	mint	MI:0471
15695	1		-									0.21						biochemical	MI:0401			874397	association	P12004 (874397) P06454	FALSE		association	pubmed	11310559	FALSE	874397	P12004 (874397) P06454			psi-mi
15692	1		Lim(2006)												4			coimmunoprecipitation	MI:0019			I-003905	direct interaction	P12004 (I-003905) P06454	FALSE		direct interaction	pubmed	16713569	FALSE	I-003905	P12004 (I-003905) P06454			psi-mi
15691	1	figure legend:supplementary table 2B and 2C|full coverage:Only protein-protein interactions|curation depth:imex curation	Rolland et al. (2014)							0.95							2014-11-26	bimolecular fluorescence complementation	MI:0809	crigr-cho_k1|Cricetulus griseus ovary K1	10029	EBI-10491193	physical association	P12004 (EBI-10491193) P38936	FALSE		physical association	imex|pubmed	IM-23318|25416956	FALSE	EBI-10491193	P12004 (EBI-10491193) P38936	unspecified role	MI:0499	psi-mi	neutral component	MI:0497	tag visualisation by fluorescence	MI:0867	unspecified role	MI:0499	neutral component	MI:0497	tag visualisation by fluorescence	MI:0867	2015-02-14
15690	1	figure legend:supplementary table 2G|full coverage:Only protein-protein interactions|curation depth:imex curation	Rolland et al. (2014)							0.95							2014-11-26	two hybrid prey pooling approach	MI:1112	yeasx|Saccharomyces cerevisiae	4932	EBI-10207595	physical association	P12004 (EBI-10207595) P38936	FALSE		physical association	imex|pubmed	IM-23318|25416956	FALSE	EBI-10207595	P12004 (EBI-10207595) P38936	unspecified role	MI:0499	psi-mi	prey	MI:0498	nucleotide sequence identification	MI:0078	unspecified role	MI:0499	bait	MI:0496	nucleotide sequence identification	MI:0078	2015-02-13
15689	1	figure legend:Suppl. table S2. For bait details see supp. table S1|comment:\Cell line id: MCP_ky_0005616\|url:\http://www.biochem.mpg.de/mann/interactome/MCP_ky_0005616\|curation depth:imex curation|full coverage:Only protein-protein interactions	Hein et al. (2015)	spoke expansion	MI:1060					0.95							2015-06-11	anti tag coimmunoprecipitation	MI:0007	human-hela|Homo sapiens epitheloid cervix carcinoma cells	9606	EBI-11109663	association	P12004 (EBI-11109663) P38936	FALSE		association	pubmed|imex	26496610|IM-24272	FALSE	EBI-11109663	P12004 (EBI-11109663) P38936	unspecified role	MI:0499	psi-mi	bait	MI:0496	sequence tag identification	MI:0102	unspecified role	MI:0499	prey	MI:0498	sequence tag identification	MI:0102	2015-09-23
15688	1	figure legend:supplementary table 2G|full coverage:Only protein-protein interactions|curation depth:imex curation	Rolland et al. (2014)							0.95							2014-11-26	two hybrid array	MI:0397	yeasx|Saccharomyces cerevisiae	4932	EBI-10355159	physical association	P12004 (EBI-10355159) P38936	FALSE		physical association	imex|pubmed	IM-23318|25416956	FALSE	EBI-10355159	P12004 (EBI-10355159) P38936	unspecified role	MI:0499	psi-mi	bait	MI:0496	nucleotide sequence identification	MI:0078	unspecified role	MI:0499	prey	MI:0498	nucleotide sequence identification	MI:0078	2015-02-14
15687	1	figure legend:supplementary table 2B and 2C|full coverage:Only protein-protein interactions|curation depth:imex curation	Rolland et al. (2014)							0.95							2014-11-26	mammalian protein protein interaction trap	MI:0231	human-293t|Homo sapiens 293 cells transformed with SV40 large T antigen	9606	EBI-10488829	physical association	P12004 (EBI-10488829) P38936	FALSE		physical association	imex|pubmed	IM-23318|25416956	FALSE	EBI-10488829	P12004 (EBI-10488829) P38936	unspecified role	MI:0499	psi-mi	bait	MI:0496	predetermined participant	MI:0396	unspecified role	MI:0499	prey	MI:0498	predetermined participant	MI:0396	2015-02-14
15686	1	curation depth:imex curation|full coverage:Only protein-protein interactions	Rual et al. (2005)							0.95							2005-11-17	two hybrid pooling approach	MI:0398	yeasx|Saccharomyces cerevisiae	4932	EBI-760468	physical association	P12004 (EBI-760468) P38936	FALSE		physical association	pubmed|imex|mint	16189514|IM-16520|MINT-5217968	FALSE	EBI-760468	P12004 (EBI-760468) P38936	unspecified role	MI:0499	psi-mi	unspecified role	MI:0499	nucleotide sequence identification	MI:0078	unspecified role	MI:0499	unspecified role	MI:0499	nucleotide sequence identification	MI:0078	2014-10-16	intact	MI:0469
15685	1	figure legend:7C|agonist:\Insulin, ATP, Atorvastatin (a statin, inhibits HMG-CoA reductase)\|dataset:Affinomics - Interactions curated for the Affinomics consortium.|curation depth:imex curation|full coverage:Only protein-protein interactions	Mistafa et al. (2010)							0.95							2014-04-02	anti bait coimmunoprecipitation	MI:0006	human-a_549|Homo sapiens Caucasian lung carcinoma cell line	9606	EBI-10105392	physical association	P12004 (EBI-10105392) P38936	FALSE		physical association	pubmed|imex	20605778|IM-22305	FALSE	EBI-10105392	P12004 (EBI-10105392) P38936	unspecified role	MI:0499	psi-mi	prey	MI:0498	western blot	MI:0113	unspecified role	MI:0499	bait	MI:0496	western blot	MI:0113	2015-02-05
15684	1	comment:\BioGRID Evidence Code: Affinity Capture-Western; \	van et al.(1999)|-						5		5	0.21	1				2014-11-29	affinity chromatography technology	MI:0004		32644	286343	physical association	IDBG-14028 (286343) IDBG-61868	FALSE		physical association	pubmed	10353443	FALSE	286343	IDBG-14028 (286343) IDBG-61868	unspecified role	MI:0499	psi-mi	prey	MI:0498	predetermined participant	MI:0396	unspecified role	MI:0499	bait	MI:0496	predetermined participant	MI:0396	2014-11-29
15683	1	figure legend:table S1C|full coverage:Only protein-protein interactions|curation depth:imex curation	-|Arroyo et al. (2014)							0.37		0.126					2013-11-27	two hybrid array	MI:0397	yeasx|Saccharomyces cerevisiae	4932	EBI-8996248	physical association	P49336 (EBI-8996248) P24385	FALSE		physical association	pubmed|imex	24412244|IM-21669	FALSE	EBI-8996248	P49336 (EBI-8996248) P24385	unspecified role	MI:0499	psi-mi	bait	MI:0496	predetermined participant	MI:0396	unspecified role	MI:0499	prey	MI:0498	predetermined participant	MI:0396	2014-10-16	mint	MI:0471
15682	1	curation depth:imex curation|full coverage:Only protein-protein interactions	Rual et al. (2005)							0.37							2005-11-17	two hybrid pooling approach	MI:0398	yeasx|Saccharomyces cerevisiae	4932	EBI-759226	physical association	Q96ED9 (EBI-759226) Q12929	FALSE		physical association	pubmed|imex|mint	16189514|IM-16520|MINT-5217968	FALSE	EBI-759226	Q96ED9 (EBI-759226) Q12929	unspecified role	MI:0499	psi-mi	unspecified role	MI:0499	nucleotide sequence identification	MI:0078	unspecified role	MI:0499	unspecified role	MI:0499	nucleotide sequence identification	MI:0078	2014-10-16	intact	MI:0469
15680	1	comment:\BioGRID Evidence Code: Affinity Capture-Western; \	Gladden et al.(2003)|-						11		11	0.21	1				2014-11-29	affinity chromatography technology	MI:0004		32644	659198	physical association	IDBG-54871 (659198) IDBG-61868	FALSE		physical association	pubmed	12519773	FALSE	659198	IDBG-54871 (659198) IDBG-61868	unspecified role	MI:0499	psi-mi	prey	MI:0498	predetermined participant	MI:0396	unspecified role	MI:0499	bait	MI:0496	predetermined participant	MI:0396	2014-11-29
15679	1	|comment:\BioGRID Evidence Code: Reconstituted Complex; \	-|Liu et al.(2006)						7		7	0.74	1				2014-11-29	pull down	MI:0096		|32644	479332	direct interaction|physical association	Q01101 (479332) P24385	FALSE		direct interaction	pubmed	16569215	FALSE	479332	Q01101 (479332) P24385	|unspecified role	|MI:0499	psi-mi	|bait	|MI:0496	|predetermined participant	|MI:0396	|unspecified role	|MI:0499	|prey	|MI:0498	|predetermined participant	|MI:0396	2014-11-29
15678	1	|comment:\BioGRID Evidence Code: Affinity Capture-Western; \	-|Liu et al.(2006)						7		7	0.74	1				2014-11-29	affinity chromatography technology	MI:0004		|32644	479330	physical association	Q01101 (479330) P24385	FALSE		physical association	pubmed	16569215	FALSE	479330	Q01101 (479330) P24385	|unspecified role	|MI:0499	psi-mi	|bait	|MI:0496	|predetermined participant	|MI:0396	|unspecified role	|MI:0499	|prey	|MI:0498	|predetermined participant	|MI:0396	2014-11-29
15677	1	|comment:\BioGRID Evidence Code: Reconstituted Complex; \	-|Liu et al.(2006)						7		7	0.74	1				2014-11-29	pull down	MI:0096		|32644	479329	direct interaction|physical association	Q01101 (479329) P24385	FALSE		direct interaction	pubmed	16569215	FALSE	479329	Q01101 (479329) P24385	|unspecified role	|MI:0499	psi-mi	|bait	|MI:0496	|predetermined participant	|MI:0396	|unspecified role	|MI:0499	|prey	|MI:0498	|predetermined participant	|MI:0396	2014-11-29
15676	1	|comment:\BioGRID Evidence Code: Two-hybrid; \	-|Liu et al.(2006)						7		7	0.74	1				2014-11-29	two hybrid	MI:0018		|32644	479335	direct interaction|physical association	Q01101 (479335) P24385	FALSE		direct interaction	pubmed	16569215	FALSE	479335	Q01101 (479335) P24385	|unspecified role	|MI:0499	psi-mi	|bait	|MI:0496	|predetermined participant	|MI:0396	|unspecified role	|MI:0499	|prey	|MI:0498	|predetermined participant	|MI:0396	2014-11-29
15674	1		-									0.309						pull down	MI:0096			277661	direct interaction	P49918 (277661) P24385	FALSE		direct interaction	pubmed	10764802	FALSE	277661	P49918 (277661) P24385			psi-mi
15673	1	figure legend:supplementary table 2G|full coverage:Only protein-protein interactions|curation depth:imex curation	Rolland et al. (2014)							0.56							2014-11-26	validated two hybrid	MI:1356	yeasx|Saccharomyces cerevisiae	4932	EBI-10511666	physical association	P07910 (EBI-10511666) Q12929	FALSE		physical association	imex|pubmed	IM-23318|25416956	FALSE	EBI-10511666	P07910 (EBI-10511666) Q12929	unspecified role	MI:0499	psi-mi	neutral component	MI:0497	nucleotide sequence identification	MI:0078	unspecified role	MI:0499	neutral component	MI:0497	nucleotide sequence identification	MI:0078	2015-02-14
15672	1	figure legend:supplementary table 2G|full coverage:Only protein-protein interactions|curation depth:imex curation	Rolland et al. (2014)							0.56							2014-11-26	two hybrid array	MI:0397	yeasx|Saccharomyces cerevisiae	4932	EBI-10352903	physical association	P07910 (EBI-10352903) Q12929	FALSE		physical association	imex|pubmed	IM-23318|25416956	FALSE	EBI-10352903	P07910 (EBI-10352903) Q12929	unspecified role	MI:0499	psi-mi	bait	MI:0496	nucleotide sequence identification	MI:0078	unspecified role	MI:0499	prey	MI:0498	nucleotide sequence identification	MI:0078	2015-02-14
15670	1	figure legend:ST1C|full coverage:Only protein-protein interactions|curation depth:imex curation	Arroyo et al. (2015)							0.37							2013-12-18	two hybrid array	MI:0397	yeasx|Saccharomyces cerevisiae	4932	EBI-9070943	physical association	Q9UKQ9 (EBI-9070943) P01137	FALSE		physical association	pubmed|imex	25640309|IM-21668	FALSE	EBI-9070943	Q9UKQ9 (EBI-9070943) P01137	unspecified role	MI:0499	psi-mi	prey	MI:0498	predetermined participant	MI:0396	unspecified role	MI:0499	bait	MI:0496	predetermined participant	MI:0396	2014-10-16	mint	MI:0471
15669		figure legend:ST1C|full coverage:Only protein-protein interactions|curation depth:imex curation	Arroyo et al. (2015)							0.37							2013-12-18	two hybrid array	MI:0397	yeasx|Saccharomyces cerevisiae	4932	EBI-9070072	physical association	Q9UKQ9 (EBI-9070072) Q12913	FALSE		physical association	pubmed|imex	25640309|IM-21668	FALSE	EBI-9070072	Q9UKQ9 (EBI-9070072) Q12913	unspecified role	MI:0499	psi-mi	prey	MI:0498	predetermined participant	MI:0396	unspecified role	MI:0499	bait	MI:0496	predetermined participant	MI:0396	2014-10-16	mint	MI:0471
15666	1	figure legend:ST1C|full coverage:Only protein-protein interactions|curation depth:imex curation	Arroyo et al. (2015)							0.37							2013-12-18	two hybrid array	MI:0397	yeasx|Saccharomyces cerevisiae	4932	EBI-9070930	physical association	P49862 (EBI-9070930) P01137	FALSE		physical association	pubmed|imex	25640309|IM-21668	FALSE	EBI-9070930	P49862 (EBI-9070930) P01137	unspecified role	MI:0499	psi-mi	prey	MI:0498	predetermined participant	MI:0396	unspecified role	MI:0499	bait	MI:0496	predetermined participant	MI:0396	2014-10-16	mint	MI:0471
15665		figure legend:ST1C|full coverage:Only protein-protein interactions|curation depth:imex curation	Arroyo et al. (2015)							0.37							2013-12-18	two hybrid array	MI:0397	yeasx|Saccharomyces cerevisiae	4932	EBI-9070059	physical association	P49862 (EBI-9070059) Q12913	FALSE		physical association	pubmed|imex	25640309|IM-21668	FALSE	EBI-9070059	P49862 (EBI-9070059) Q12913	unspecified role	MI:0499	psi-mi	prey	MI:0498	predetermined participant	MI:0396	unspecified role	MI:0499	bait	MI:0496	predetermined participant	MI:0396	2014-10-16	mint	MI:0471
15664	1		-									0.309						enzymatic study	MI:0415			872541	direct interaction	Q14012 (872541) P24385	FALSE		direct interaction	pubmed	23707388	FALSE	872541	Q14012 (872541) P24385			psi-mi
15661	1	figure legend:table S1C|full coverage:Only protein-protein interactions|curation depth:imex curation	Arroyo et al. (2014)							0.37							2013-11-27	two hybrid array	MI:0397	yeasx|Saccharomyces cerevisiae	4932	EBI-9000739	physical association	Q00597 (EBI-9000739) Q12913	FALSE		physical association	imex|pubmed	IM-21669|24412244	FALSE	EBI-9000739	Q00597 (EBI-9000739) Q12913	unspecified role	MI:0499	psi-mi	prey	MI:0498	predetermined participant	MI:0396	unspecified role	MI:0499	bait	MI:0496	predetermined participant	MI:0396	2014-10-16	mint	MI:0471
15660	1	figure legend:table S1C|full coverage:Only protein-protein interactions|curation depth:imex curation	Arroyo et al. (2014)							0.37							2013-11-27	two hybrid array	MI:0397	yeasx|Saccharomyces cerevisiae	4932	EBI-9001597	physical association	Q00597 (EBI-9001597) P12931	FALSE		physical association	imex|pubmed	IM-21669|24412244	FALSE	EBI-9001597	Q00597 (EBI-9001597) P12931	unspecified role	MI:0499	psi-mi	prey	MI:0498	predetermined participant	MI:0396	unspecified role	MI:0499	bait	MI:0496	predetermined participant	MI:0396	2014-10-16	mint	MI:0471
15659	1		-									0.671						x-ray crystallography	MI:0114			957592	association	Q15326 (957592) P84243	FALSE		association	pubmed	24590075	FALSE	957592	Q15326 (957592) P84243			psi-mi
15658	1		-									0.671						pull down	MI:0096			957591	direct interaction	Q15326 (957591) P84243	FALSE		direct interaction	pubmed	24590075	FALSE	957591	Q15326 (957591) P84243			psi-mi
15657	1		-									0.671						unspecified method	MI:0686			957590	direct interaction	Q15326 (957590) P84243	FALSE		direct interaction	pubmed	24590075	FALSE	957590	Q15326 (957590) P84243			psi-mi
15654			-									0.126						affinity chromatography technology	MI:0004			1066099	physical association	Q6NXE6 (1066099) P00533	FALSE		physical association	pubmed	24797263	FALSE	1066099	Q6NXE6 (1066099) P00533			psi-mi
15653	1		-									0.832						affinity chromatography technology	MI:0004			914592	physical association	Q9NVP2 (914592) P84243	FALSE		physical association	pubmed	24209620	FALSE	914592	Q9NVP2 (914592) P84243			psi-mi
15652	1		-									0.832						affinity chromatography technology	MI:0004			544056	physical association	Q9NVP2 (544056) P84243	FALSE		physical association	pubmed	20651253	FALSE	544056	Q9NVP2 (544056) P84243			psi-mi
15651	1		-									0.832						affinity chromatography technology	MI:0004			555873	physical association	Q9NVP2 (555873) P84243	FALSE		physical association	pubmed	20504901	FALSE	555873	Q9NVP2 (555873) P84243			psi-mi
15650	1		-									0.832						affinity chromatography technology	MI:0004			520039	physical association	Q9NVP2 (520039) P84243	FALSE		physical association	pubmed	14718166	FALSE	520039	Q9NVP2 (520039) P84243			psi-mi
15649	1		-									0.832						affinity chromatography technology	MI:0004			835854	physical association	Q9NVP2 (835854) P84243	FALSE		physical association	pubmed	23075851	FALSE	835854	Q9NVP2 (835854) P84243			psi-mi
15648	1		-									0.832						affinity chromatography technology	MI:0004			835850	physical association	Q9NVP2 (835850) P84243	FALSE		physical association	pubmed	23075851	FALSE	835850	Q9NVP2 (835850) P84243			psi-mi
15647	1		-									0.832						pull down	MI:0096			835844	direct interaction	Q9NVP2 (835844) P84243	FALSE		direct interaction	pubmed	23075851	FALSE	835844	Q9NVP2 (835844) P84243			psi-mi
15646	1	author-identifiers:\BAIT gene GI:529236, protein GI:21361340; PREY protein GI:15214275\	Ewing et al. (2007)			0.349				0.4							2006-09-22	anti bait coimmunoprecipitation	MI:0006	human-293|Homo sapiens transformed primary embryonal kidney cells	9606	EBI-1069984	physical association	O75533 (EBI-1069984) P49841	FALSE		physical association	pubmed	17353931	FALSE	EBI-1069984	O75533 (EBI-1069984) P49841	unspecified role	MI:0499	psi-mi	prey	MI:0498	sequence tag identification	MI:0102	unspecified role	MI:0499	bait	MI:0496	sequence tag identification	MI:0102	2014-10-16
15645	1		-									0.843						nuclear magnetic resonance	MI:0077			MINT-7297142	direct interaction	Q9Y6K1 (MINT-7297142) P84243	FALSE		direct interaction	pubmed	19834512	FALSE	MINT-7297142	Q9Y6K1 (MINT-7297142) P84243			psi-mi
15644	1		-									0.843						pull down	MI:0096			MINT-7297230	direct interaction	Q9Y6K1 (MINT-7297230) P84243	FALSE		direct interaction	pubmed	19834512	FALSE	MINT-7297230	Q9Y6K1 (MINT-7297230) P84243			psi-mi
15643	1		-									0.843						isothermal titration calorimetry	MI:0065			MINT-7297083	direct interaction	Q9Y6K1 (MINT-7297083) P84243	FALSE		direct interaction	pubmed	19834512	FALSE	MINT-7297083	Q9Y6K1 (MINT-7297083) P84243			psi-mi
15642	1		-									0.843						isothermal titration calorimetry	MI:0065			MINT-7297026	direct interaction	Q9Y6K1 (MINT-7297026) P84243	FALSE		direct interaction	pubmed	19834512	FALSE	MINT-7297026	Q9Y6K1 (MINT-7297026) P84243			psi-mi
15641	1		-									0.843						nuclear magnetic resonance	MI:0077			MINT-7297159	direct interaction	Q9Y6K1 (MINT-7297159) P84243	FALSE		direct interaction	pubmed	19834512	FALSE	MINT-7297159	Q9Y6K1 (MINT-7297159) P84243			psi-mi
15640	1	figure legend:f4b|comment:homomint|comment:mint|curation depth:imex curation|full coverage:Only protein-protein interactions	Otani et al. (2009)							0.62							2009-11-06	pull down	MI:0096	in vitro|In vitro	-1	EBI-7290839	direct interaction	Q9Y6K1 (EBI-7290839) P84243	FALSE		direct interaction	pubmed|imex|mint|doi	19834512|IM-13893|MINT-7297014|10.1038/embor.2009.218	FALSE	EBI-7290839	Q9Y6K1 (EBI-7290839) P84243	unspecified role	MI:0499	psi-mi	bait	MI:0496	molecular weight estimation by coomasie staining	MI:0818	unspecified role	MI:0499	prey	MI:0498	molecular weight estimation by coomasie staining	MI:0818	2014-10-16
15639	1	figure legend:t1|comment:homomint|comment:mint|curation depth:imex curation|full coverage:Only protein-protein interactions	Otani et al. (2009)							0.62							2009-11-06	isothermal titration calorimetry	MI:0065	in vitro|In vitro	-1	EBI-7290720	direct interaction	Q9Y6K1 (EBI-7290720) P84243	FALSE	kd:0.5x10^-6(molar)	direct interaction	pubmed|imex|mint|doi	19834512|IM-13893|MINT-7297014|10.1038/embor.2009.218	FALSE	EBI-7290720	Q9Y6K1 (EBI-7290720) P84243	unspecified role	MI:0499	psi-mi	neutral component	MI:0497	predetermined participant	MI:0396	unspecified role	MI:0499	neutral component	MI:0497	predetermined participant	MI:0396	2014-10-16
15638	1	figure legend:t1|comment:homomint|comment:mint|curation depth:imex curation|full coverage:Only protein-protein interactions	Otani et al. (2009)							0.62							2009-11-06	isothermal titration calorimetry	MI:0065	in vitro|In vitro	-1	EBI-7290700	direct interaction	Q9Y6K1 (EBI-7290700) P84243	FALSE	kd:0.75x10^-6(molar)	direct interaction	pubmed|imex|mint|doi	19834512|IM-13893|MINT-7297014|10.1038/embor.2009.218	FALSE	EBI-7290700	Q9Y6K1 (EBI-7290700) P84243	unspecified role	MI:0499	psi-mi	neutral component	MI:0497	predetermined participant	MI:0396	unspecified role	MI:0499	neutral component	MI:0497	predetermined participant	MI:0396	2014-10-16
15637	1	figure legend:t1|comment:homomint|comment:mint|curation depth:imex curation|full coverage:Only protein-protein interactions	Otani et al. (2009)							0.62							2009-11-06	isothermal titration calorimetry	MI:0065	in vitro|In vitro	-1	EBI-7290680	direct interaction	Q9Y6K1 (EBI-7290680) P84243	FALSE	kd:0.26x10^-6(molar)	direct interaction	pubmed|imex|mint|doi	19834512|IM-13893|MINT-7297014|10.1038/embor.2009.218	FALSE	EBI-7290680	Q9Y6K1 (EBI-7290680) P84243	unspecified role	MI:0499	psi-mi	neutral component	MI:0497	predetermined participant	MI:0396	unspecified role	MI:0499	neutral component	MI:0497	predetermined participant	MI:0396	2014-10-16
15636	1	figure legend:f4e|comment:homomint|comment:mint|curation depth:imex curation|full coverage:Only protein-protein interactions	Otani et al. (2009)							0.62							2009-11-06	nuclear magnetic resonance	MI:0077	in vitro|In vitro	-1	EBI-7290610	direct interaction	Q9Y6K1 (EBI-7290610) P84243	FALSE		direct interaction	pubmed|imex|mint|doi	19834512|IM-13893|MINT-7297014|10.1038/embor.2009.218	FALSE	EBI-7290610	Q9Y6K1 (EBI-7290610) P84243	unspecified role	MI:0499	psi-mi	neutral component	MI:0497	predetermined participant	MI:0396	unspecified role	MI:0499	neutral component	MI:0497	predetermined participant	MI:0396	2014-10-16
15635	1		-									0.765						pull down	MI:0096			MINT-7903461	physical association	Q8IZL8 (MINT-7903461) P84243	FALSE		physical association	pubmed	20448663	FALSE	MINT-7903461	Q8IZL8 (MINT-7903461) P84243			psi-mi
15634	1		-									0.765						pull down	MI:0096			MINT-7903444	physical association	Q8IZL8 (MINT-7903444) P84243	FALSE		physical association	pubmed	20448663	FALSE	MINT-7903444	Q8IZL8 (MINT-7903444) P84243			psi-mi
15633	1		-									0.765						pull down	MI:0096			MINT-7903394	direct interaction	Q8IZL8 (MINT-7903394) P84243	FALSE		direct interaction	pubmed	20448663	FALSE	MINT-7903394	Q8IZL8 (MINT-7903394) P84243			psi-mi
15632	1		-									0.765						anti bait coimmunoprecipitation	MI:0006			MINT-7903490	association	Q8IZL8 (MINT-7903490) P84243	FALSE		association	pubmed	20448663	FALSE	MINT-7903490	Q8IZL8 (MINT-7903490) P84243			psi-mi
15631	1		-									0.765						pull down	MI:0096			MINT-7903511	direct interaction	Q8IZL8 (MINT-7903511) P84243	FALSE		direct interaction	pubmed	20448663	FALSE	MINT-7903511	Q8IZL8 (MINT-7903511) P84243			psi-mi
15630	1	comment:homomint|comment:mint|figure legend:sf3c|curation depth:imex curation|full coverage:Only protein-protein interactions	Nair et al. (2010)							0.59							2010-06-09	pull down	MI:0096	in vitro|In vitro	-1	EBI-7938040	direct interaction	Q8IZL8 (EBI-7938040) P84243	FALSE		direct interaction	pubmed|imex|mint|doi	20448663|IM-15075|MINT-7900964|10.1038/embor.2010.62	FALSE	EBI-7938040	Q8IZL8 (EBI-7938040) P84243	unspecified role	MI:0499	psi-mi	bait	MI:0496	predetermined participant	MI:0396	unspecified role	MI:0499	prey	MI:0498	western blot	MI:0113	2014-10-16
15629	1	figure legend:f3b|comment:homomint|comment:mint|curation depth:imex curation|full coverage:Only protein-protein interactions	Nair et al. (2010)							0.59							2010-06-09	pull down	MI:0096	in vitro|In vitro	-1	EBI-7937929	physical association	Q8IZL8 (EBI-7937929) P84243	FALSE		physical association	pubmed|imex|mint|doi	20448663|IM-15075|MINT-7900964|10.1038/embor.2010.62	FALSE	EBI-7937929	Q8IZL8 (EBI-7937929) P84243	unspecified role	MI:0499	psi-mi	prey	MI:0498	western blot	MI:0113	unspecified role	MI:0499	bait	MI:0496	peptide synthesis	MI:0083	2014-10-16
15628	1	comment:homomint|comment:mint|figure legend:f3a; f3c|curation depth:imex curation|full coverage:Only protein-protein interactions	Nair et al. (2010)							0.59							2010-06-09	pull down	MI:0096	in vitro|In vitro	-1	EBI-7937907	direct interaction	Q8IZL8 (EBI-7937907) P84243	FALSE		direct interaction	pubmed|imex|mint|doi	20448663|IM-15075|MINT-7900964|10.1038/embor.2010.62	FALSE	EBI-7937907	Q8IZL8 (EBI-7937907) P84243	unspecified role	MI:0499	psi-mi	prey	MI:0498	western blot	MI:0113	unspecified role	MI:0499	bait	MI:0496	peptide synthesis	MI:0083	2014-10-16
15627	1	figure legend:f3a f3c|comment:homomint|comment:mint|curation depth:imex curation|full coverage:Only protein-protein interactions	Nair et al. (2010)							0.59							2010-06-09	pull down	MI:0096	in vitro|In vitro	-1	EBI-7937884	direct interaction	Q8IZL8 (EBI-7937884) P84243	FALSE		direct interaction	pubmed|imex|mint|doi	20448663|IM-15075|MINT-7900964|10.1038/embor.2010.62	FALSE	EBI-7937884	Q8IZL8 (EBI-7937884) P84243	unspecified role	MI:0499	psi-mi	prey	MI:0498	western blot	MI:0113	unspecified role	MI:0499	bait	MI:0496	peptide synthesis	MI:0083	2014-10-16
15626	1	figure legend:f3e|comment:homomint|comment:mint|curation depth:imex curation|full coverage:Only protein-protein interactions	Nair et al. (2010)							0.59							2010-06-09	pull down	MI:0096	in vitro|In vitro	-1	EBI-7938125	physical association	Q8IZL8 (EBI-7938125) P84243	FALSE		physical association	pubmed|imex|mint|doi	20448663|IM-15075|MINT-7900964|10.1038/embor.2010.62	FALSE	EBI-7938125	Q8IZL8 (EBI-7938125) P84243	unspecified role	MI:0499	psi-mi	prey	MI:0498	anti tag western blot	MI:0705	unspecified role	MI:0499	bait	MI:0496	peptide synthesis	MI:0083	2014-10-16
15625	1	figure legend:f3e|comment:homomint|comment:mint|curation depth:imex curation|full coverage:Only protein-protein interactions	Nair et al. (2010)							0.59							2010-06-09	pull down	MI:0096	in vitro|In vitro	-1	EBI-7938096	physical association	Q8IZL8 (EBI-7938096) P84243	FALSE		physical association	pubmed|imex|mint|doi	20448663|IM-15075|MINT-7900964|10.1038/embor.2010.62	FALSE	EBI-7938096	Q8IZL8 (EBI-7938096) P84243	unspecified role	MI:0499	psi-mi	prey	MI:0498	anti tag western blot	MI:0705	unspecified role	MI:0499	bait	MI:0496	peptide synthesis	MI:0083	2014-10-16
15624	1	figure legend:f3d|comment:homomint|comment:mint|curation depth:imex curation|full coverage:Only protein-protein interactions	Nair et al. (2010)	spoke expansion	MI:1060					0.59							2010-06-09	anti bait coimmunoprecipitation	MI:0006	human-mcf_7|Homo sapiens mammary carcinoma cells	9606	EBI-7937782	association	Q8IZL8 (EBI-7937782) P84243	FALSE		association	pubmed|imex|mint|doi	20448663|IM-15075|MINT-7900964|10.1038/embor.2010.62	FALSE	EBI-7937782	Q8IZL8 (EBI-7937782) P84243	unspecified role	MI:0499	psi-mi	bait	MI:0496	western blot	MI:0113	unspecified role	MI:0499	prey	MI:0498	western blot	MI:0113	2014-10-16	nucleus	GO:0005634
15623	1		-									0.454						pull down	MI:0096			MINT-8088919	direct interaction	Q5VWG9 (MINT-8088919) P84243	FALSE		direct interaction	pubmed	20953165	FALSE	MINT-8088919	Q5VWG9 (MINT-8088919) P84243			psi-mi
15622	1		-									0.454						pull down	MI:0096			MINT-8088885	physical association	Q5VWG9 (MINT-8088885) P84243	FALSE		physical association	pubmed	20953165	FALSE	MINT-8088885	Q5VWG9 (MINT-8088885) P84243			psi-mi
15620	1	author-identifiers:\BAIT gene GI:529236, protein GI:21361340; PREY protein GI:10937869\	Ewing et al. (2007)			0.357				0.4							2006-09-22	anti bait coimmunoprecipitation	MI:0006	human-293|Homo sapiens transformed primary embryonal kidney cells	9606	EBI-1066566	physical association	Q16637 (EBI-1066566) P49841	FALSE		physical association	pubmed	17353931	FALSE	EBI-1066566	Q16637 (EBI-1066566) P49841	unspecified role	MI:0499	psi-mi	prey	MI:0498	sequence tag identification	MI:0102	unspecified role	MI:0499	bait	MI:0496	sequence tag identification	MI:0102	2014-10-16
15619	1		-									0.126						affinity chromatography technology	MI:0004			1194893	physical association	Q8IV20 (1194893) P84243	FALSE		physical association	pubmed	26186194	FALSE	1194893	Q8IV20 (1194893) P84243			psi-mi
15617	1	author-identifiers:\BAIT gene GI:529236, protein GI:21361340; PREY protein GI:40254978\	Ewing et al. (2007)			0.206				0.4							2006-09-22	anti bait coimmunoprecipitation	MI:0006	human-293|Homo sapiens transformed primary embryonal kidney cells	9606	EBI-1064438	physical association	Q6UN15 (EBI-1064438) P49841	FALSE		physical association	pubmed	17353931	FALSE	EBI-1064438	Q6UN15 (EBI-1064438) P49841	unspecified role	MI:0499	psi-mi	prey	MI:0498	sequence tag identification	MI:0102	unspecified role	MI:0499	bait	MI:0496	sequence tag identification	MI:0102	2014-10-16
15616	1		-									0.126						affinity chromatography technology	MI:0004			935703	physical association	Q96Q27 (935703) P84243	FALSE		physical association	pubmed	24337577	FALSE	935703	Q96Q27 (935703) P84243			psi-mi
15612	1	author-identifiers:\BAIT gene GI:529236, protein GI:21361340; PREY protein GI:20149592\	Ewing et al. (2007)			0.451				0.4							2006-09-22	anti bait coimmunoprecipitation	MI:0006	human-293|Homo sapiens transformed primary embryonal kidney cells	9606	EBI-1063383	physical association	Q9Y3F4 (EBI-1063383) P49841	FALSE		physical association	pubmed	17353931	FALSE	EBI-1063383	Q9Y3F4 (EBI-1063383) P49841	unspecified role	MI:0499	psi-mi	prey	MI:0498	sequence tag identification	MI:0102	unspecified role	MI:0499	bait	MI:0496	sequence tag identification	MI:0102	2014-10-16
15611	1		-									0.081						biochemical	MI:0401			921754	colocalization	Q96QK1 (921754) P84243	FALSE		colocalization	pubmed	22863883	FALSE	921754	Q96QK1 (921754) P84243			psi-mi
15610	1	figure legend:T1 ST5|dataset:Virus - Publications including interactions involving viral proteins|curation depth:imex curation|full coverage:Only protein-protein interactions	Forsman et al. (2008)	spoke expansion	MI:1060					0.35							2008-07-25	tandem affinity purification	MI:0676	human-293|Homo sapiens transformed primary embryonal kidney cells	9606	EBI-9633166	association	O95816 (EBI-9633166) P09651	FALSE		association	pubmed|mint|imex	18457437|MINT-6729753|IM-22660	FALSE	EBI-9633166	O95816 (EBI-9633166) P09651	unspecified role	MI:0499	psi-mi	bait	MI:0496	Identification by mass spectrometry	MI:0427	unspecified role	MI:0499	prey	MI:0498	Identification by mass spectrometry	MI:0427	2015-09-23
15608	1	author-identifiers:\BAIT gene GI:7643908, protein GI:7661914; PREY protein GI:4757834\	Ewing et al. (2007)			0.249				0.4							2006-09-22	anti bait coimmunoprecipitation	MI:0006	human-293|Homo sapiens transformed primary embryonal kidney cells	9606	EBI-1063219	physical association	O95816 (EBI-1063219) Q15008	FALSE		physical association	pubmed	17353931	FALSE	EBI-1063219	O95816 (EBI-1063219) Q15008	unspecified role	MI:0499	psi-mi	prey	MI:0498	sequence tag identification	MI:0102	unspecified role	MI:0499	bait	MI:0496	sequence tag identification	MI:0102	2015-09-23
15607	1	figure legend:Supplementary table S1|curation depth:imex curation|full coverage:Only protein-protein interactions	Taipale et al. (2014)							0.4							2014-03-06	luminescence based mammalian interactome mapping	MI:0729	human-293t|Homo sapiens 293 cells transformed with SV40 large T antigen	9606	EBI-9361660	physical association	O95816 (EBI-9361660) Q13200	FALSE		physical association	pubmed|imex	25036637|IM-22301	FALSE	EBI-9361660	O95816 (EBI-9361660) Q13200	unspecified role	MI:0499	psi-mi	bait	MI:0496	predetermined participant	MI:0396	unspecified role	MI:0499	prey	MI:0498	predetermined participant	MI:0396	2015-09-23	intact	MI:0469
15605	1		-									0.126						affinity chromatography technology	MI:0004			861418	physical association	Q969P0 (861418) P84243	FALSE		physical association	pubmed	23463506	FALSE	861418	Q969P0 (861418) P84243			psi-mi
15604	1		-									0.126						affinity chromatography technology	MI:0004			1256518	physical association	Q9C0B0 (1256518) P84243	FALSE		physical association	pubmed	25737280	FALSE	1256518	Q9C0B0 (1256518) P84243			psi-mi
15603	1	author-identifiers:\BAIT gene GI:529236, protein GI:21361340; PREY protein GI:14251212\	Ewing et al. (2007)			0.506				0.4							2006-09-22	anti bait coimmunoprecipitation	MI:0006	human-293|Homo sapiens transformed primary embryonal kidney cells	9606	EBI-1074429	physical association	Q9UHI6 (EBI-1074429) P49841	FALSE		physical association	pubmed	17353931	FALSE	EBI-1074429	Q9UHI6 (EBI-1074429) P49841	unspecified role	MI:0499	psi-mi	prey	MI:0498	sequence tag identification	MI:0102	unspecified role	MI:0499	bait	MI:0496	sequence tag identification	MI:0102	2014-10-16
15601	1		-									0.081						biochemical	MI:0401			921746	colocalization	Q96TA1 (921746) P84243	FALSE		colocalization	pubmed	22863883	FALSE	921746	Q96TA1 (921746) P84243			psi-mi
15600	1		-									0.126						affinity chromatography technology	MI:0004			935825	physical association	Q96DX5 (935825) P84243	FALSE		physical association	pubmed	24337577	FALSE	935825	Q96DX5 (935825) P84243			psi-mi
15599	1		-									0.21						pull down	MI:0096			MINT-8089021	physical association	Q9H160 (MINT-8089021) P84243	FALSE		physical association	pubmed	20953165	FALSE	MINT-8089021	Q9H160 (MINT-8089021) P84243			psi-mi
15597	1	figure legend:f3e|comment:homomint|comment:domino|comment:mint|curation depth:imex curation|full coverage:Only protein-protein interactions	Varier et al. (2010)							0.4							2011-02-02	pull down	MI:0096	in vitro|In vitro	-1	EBI-8452215	physical association	Q9H160 (EBI-8452215) P84243	FALSE		physical association	pubmed|imex|mint|doi	20953165|IM-15337|MINT-8088874|10.1038/emboj.2010.261	FALSE	EBI-8452215	Q9H160 (EBI-8452215) P84243	unspecified role	MI:0499	psi-mi	prey	MI:0498	western blot	MI:0113	unspecified role	MI:0499	bait	MI:0496	predetermined participant	MI:0396	2014-10-16
15596	1		-									0.126						affinity chromatography technology	MI:0004			669145	physical association	Q9UHX1 (669145) P09651	FALSE		physical association	pubmed	22446626	FALSE	669145	Q9UHX1 (669145) P09651			psi-mi
15594	1		-									0.126						affinity chromatography technology	MI:0004			1192759	physical association	Q562F6 (1192759) P84243	FALSE		physical association	pubmed	26186194	FALSE	1192759	Q562F6 (1192759) P84243			psi-mi
15593	1		-									0.081						biochemical	MI:0401			751408	colocalization	Q9H2U1 (751408) P37802	FALSE		colocalization	pubmed	22939629	FALSE	751408	Q9H2U1 (751408) P37802			psi-mi
15592	1		-									0.236						affinity chromatography technology	MI:0004			1184546	physical association	Q9H2U1 (1184546) P09651	FALSE		physical association	pubmed	26186194	FALSE	1184546	Q9H2U1 (1184546) P09651			psi-mi
15591	1		-									0.236						affinity chromatography technology	MI:0004			1241435	physical association	Q9H2U1 (1241435) P09651	FALSE		physical association	pubmed	25324306	FALSE	1241435	Q9H2U1 (1241435) P09651			psi-mi
15587	1	figure legend:ST4|kd:1234 nanomolar|comment:homomint|comment:mint|dataset:Virus - Publications including interactions involving viral proteins|curation depth:imex curation|full coverage:Only protein-protein interactions|comment:\figure legend: ST4; kd: 1234 nanomolar; comment: homomint; comment: mint; \	Jones et al. (2006)						916	0.44	916		1				2006-01-13	protein array	MI:0089	in vitro|In vitro	-1	EBI-7888914	direct interaction|physical association	P07332 (EBI-7888914) P00533	FALSE		direct interaction	pubmed|imex|mint	16273093|IM-14137|MINT-5218056	FALSE	EBI-7888914	P07332 (EBI-7888914) P00533	unspecified role	MI:0499	psi-mi	bait	MI:0496	nucleotide sequence identification	MI:0078	unspecified role	MI:0499	prey	MI:0498	nucleotide sequence identification	MI:0078	2014-10-16
15586	1	comment:\BioGRID Evidence Code: Protein-peptide; \	Jones et al.(2006)|-						916		916	0.332	1				2014-11-29	unspecified method	MI:0686		32644	833465	physical association|direct interaction	IDBG-30488 (833465) IDBG-16933	FALSE		physical association	pubmed	16273093	FALSE	833465	IDBG-30488 (833465) IDBG-16933	unspecified role	MI:0499	psi-mi	prey	MI:0498	experimental participant identification	MI:0661	unspecified role	MI:0499	bait	MI:0496	experimental participant identification	MI:0661	2014-11-29
15585	1	comment:\figure legend:ST4|kd:1234 nanomolar|comment:homomint|dataset:Virus - Publications including interactions involving viral proteins|full coverage:Only protein-protein interactions|curation depth:imex curation\	Jones et al. (2006)|-						916		916	0.332	1				2014-11-29	protein array	MI:0089		-1	MINT-74535	physical association|direct interaction	IDBG-16933 (MINT-74535) IDBG-30488	FALSE		physical association	pubmed	16273093	FALSE	MINT-74535	IDBG-16933 (MINT-74535) IDBG-30488	unspecified role	MI:0499	psi-mi	prey	MI:0498	nucleotide sequence identification	MI:0078	unspecified role	MI:0499	bait	MI:0496	nucleotide sequence identification	MI:0078	2014-11-29
15584	1		-									0.21						affinity chromatography technology	MI:0004			520857	physical association	Q9UKV0 (520857) P84243	FALSE		physical association	pubmed	17403666	FALSE	520857	Q9UKV0 (520857) P84243			psi-mi
15583	1		-									0.21						pull down	MI:0096			MINT-8089040	physical association	Q9UNL4 (MINT-8089040) P84243	FALSE		physical association	pubmed	20953165	FALSE	MINT-8089040	Q9UNL4 (MINT-8089040) P84243			psi-mi
15582	1		-									0.21						affinity chromatography technology	MI:0004			520860	physical association	Q9Y5B9 (520860) P84243	FALSE		physical association	pubmed	17403666	FALSE	520860	Q9Y5B9 (520860) P84243			psi-mi
15581	1		-									0.21						affinity chromatography technology	MI:0004			614473	physical association	Q9Y6J0 (614473) P84243	FALSE		physical association	pubmed	22195966	FALSE	614473	Q9Y6J0 (614473) P84243			psi-mi
15580	1		-									0.21						affinity chromatography technology	MI:0004			614474	physical association	Q9NPG3 (614474) P84243	FALSE		physical association	pubmed	22195966	FALSE	614474	Q9NPG3 (614474) P84243			psi-mi
15579	1		-									0.21						affinity chromatography technology	MI:0004			520850	physical association	Q9NR48 (520850) P84243	FALSE		physical association	pubmed	17403666	FALSE	520850	Q9NR48 (520850) P84243			psi-mi
15578	1	author-identifiers:\BAIT gene GI:4507948, protein GI:21328448; PREY protein GI:45545424\	Ewing et al. (2007)			0.208				0.59							2006-09-22	anti bait coimmunoprecipitation	MI:0006	human-293|Homo sapiens transformed primary embryonal kidney cells	9606	EBI-1081057	physical association	Q86X29 (EBI-1081057) P31946	FALSE		physical association	pubmed	17353931	FALSE	EBI-1081057	Q86X29 (EBI-1081057) P31946	unspecified role	MI:0499	psi-mi	prey	MI:0498	sequence tag identification	MI:0102	unspecified role	MI:0499	bait	MI:0496	sequence tag identification	MI:0102	2014-10-16
15576	1		-									0.21						affinity chromatography technology	MI:0004			555866	physical association	Q9UGN5 (555866) P84243	FALSE		physical association	pubmed	20504901	FALSE	555866	Q9UGN5 (555866) P84243			psi-mi
15575	1		-									0.309						isothermal titration calorimetry	MI:0065			MINT-7297101	direct interaction	Q9UJW3 (MINT-7297101) P84243	FALSE		direct interaction	pubmed	19834512	FALSE	MINT-7297101	Q9UJW3 (MINT-7297101) P84243			psi-mi
15574	1		-									0.21						affinity chromatography technology	MI:0004			520864	physical association	Q9H0E3 (520864) P84243	FALSE		physical association	pubmed	17403666	FALSE	520864	Q9H0E3 (520864) P84243			psi-mi
15573	1	author-identifiers:\BAIT gene GI:4507948, protein GI:21328448; PREY protein GI:4758416\	Ewing et al. (2007)			0.199				0.56							2006-09-22	anti bait coimmunoprecipitation	MI:0006	human-293|Homo sapiens transformed primary embryonal kidney cells	9606	EBI-1080285	physical association	Q92538 (EBI-1080285) P31946	FALSE		physical association	pubmed	17353931	FALSE	EBI-1080285	Q92538 (EBI-1080285) P31946	unspecified role	MI:0499	psi-mi	prey	MI:0498	sequence tag identification	MI:0102	unspecified role	MI:0499	bait	MI:0496	sequence tag identification	MI:0102	2014-10-16
15571	1		-									0.21						affinity chromatography technology	MI:0004			520855	physical association	Q9H3R0 (520855) P84243	FALSE		physical association	pubmed	17403666	FALSE	520855	Q9H3R0 (520855) P84243			psi-mi
15570	1		-									0.21						affinity chromatography technology	MI:0004			520870	physical association	Q9H4P4 (520870) P84243	FALSE		physical association	pubmed	17403666	FALSE	520870	Q9H4P4 (520870) P84243			psi-mi
15568	1		Shirato(2009)												1			experimental interaction detection	MI:0045			R-332735	positive genetic interaction	Q9H9B1 (R-332735) P24385	FALSE		positive genetic interaction	pubmed	19010785	FALSE	R-332735	Q9H9B1 (R-332735) P24385			psi-mi
15567	1		-									0.21						affinity chromatography technology	MI:0004			520873	physical association	Q16778 (520873) P84243	FALSE		physical association	pubmed	17403666	FALSE	520873	Q16778 (520873) P84243			psi-mi
15565	1		-									0.21						affinity chromatography technology	MI:0004			520851	physical association	Q86X55 (520851) P84243	FALSE		physical association	pubmed	17403666	FALSE	520851	Q86X55 (520851) P84243			psi-mi
15564	1		-									0.21						affinity chromatography technology	MI:0004			520869	physical association	Q8IV32 (520869) P84243	FALSE		physical association	pubmed	17403666	FALSE	520869	Q8IV32 (520869) P84243			psi-mi
15563	1		-									0.21						affinity chromatography technology	MI:0004			520854	physical association	Q8NEZ4 (520854) P84243	FALSE		physical association	pubmed	17403666	FALSE	520854	Q8NEZ4 (520854) P84243			psi-mi
15562	1		-									0.623						pull down	MI:0096			MINT-8088980	physical association	Q12830 (MINT-8088980) P84243	FALSE		physical association	pubmed	20953165	FALSE	MINT-8088980	Q12830 (MINT-8088980) P84243			psi-mi
15561	1		-									0.623						x-ray crystallography	MI:0114			658396	association	Q12830 (658396) P84243	FALSE		association	pubmed	16728978	FALSE	658396	Q12830 (658396) P84243			psi-mi
15560	1		-									0.623						pull down	MI:0096			658395	direct interaction	Q12830 (658395) P84243	FALSE		direct interaction	pubmed	16728978	FALSE	658395	Q12830 (658395) P84243			psi-mi
15559	1		-									0.309						bimolecular fluorescence complementation	MI:0809			DIP-103277E	direct interaction	Q14781 (DIP-103277E) P84243	FALSE		direct interaction	pubmed	18927235	FALSE	DIP-103277E	Q14781 (DIP-103277E) P84243			psi-mi
15558	1		-									0.21						pull down	MI:0096			MINT-8088939	association	Q15542 (MINT-8088939) P84243	FALSE		association	pubmed	20953165	FALSE	MINT-8088939	Q15542 (MINT-8088939) P84243			psi-mi
15557	1		-									0.126						affinity chromatography technology	MI:0004			1057761	physical association	Q14999 (1057761) P09651	FALSE		physical association	pubmed	24711643	FALSE	1057761	Q14999 (1057761) P09651			psi-mi
15555	1		-									0.126						affinity chromatography technology	MI:0004			1058089	physical association	Q14999 (1058089) P37802	FALSE		physical association	pubmed	24711643	FALSE	1058089	Q14999 (1058089) P37802			psi-mi
15553	1		-									0.309						enzymatic study	MI:0415			658360	direct interaction	Q03164 (658360) P84243	FALSE		direct interaction	pubmed	17166833	FALSE	658360	Q03164 (658360) P84243			psi-mi
15552	1		-									0.081						biochemical	MI:0401			921753	colocalization	Q9UBQ0 (921753) P84243	FALSE		colocalization	pubmed	22863883	FALSE	921753	Q9UBQ0 (921753) P84243			psi-mi
15545	1		Shtutman et al. (1999)						1		1		1				2009-07-30	unspecified method	MI:0686		0	R08576	physical association	IDBG-33529 (R08576) IDBG-61868	FALSE		physical association	pubmed	10318916	FALSE	R08576	IDBG-33529 (R08576) IDBG-61868	unspecified role	MI:0499	psi-mi	unspecified role	MI:0499	inferred by author	MI:0363	unspecified role	MI:0499	unspecified role	MI:0499	inferred by author	MI:0363	2009-07-30
15538	1	figure legend:5|comment:Deletion of the C2 domain of Nedd4-1 significantly enhanced autoubiquitination.|resulting-ptm:Nedd4-1 undergoes autoubiquitination.|comment:It is not clear whether the autoubiquitination is intra- or inter-molecular or both.|full coverage:Only protein-protein interactions|dataset:Cancer - Interactions investigated in the context of cancer|dataset:Apoptosis - Interactions i…	Wiesner et al. (2007)							0.44							2007-09-17	enzymatic study	MI:0415	in vitro|In vitro	-1	EBI-1564670	enzymatic reaction	P46934 (EBI-1564670) P0CG47	FALSE		enzymatic reaction	imex|pubmed	IM-11951|17719543	FALSE	EBI-1564670	P46934 (EBI-1564670) P0CG47	unspecified role	MI:0499	psi-mi	neutral component	MI:0497	predetermined participant	MI:0396	unspecified role	MI:0499	ancillary	MI:0684	predetermined participant	MI:0396	2014-10-16	intact	MI:0469
15537	1		-									0.126						affinity chromatography technology	MI:0004			1184516	physical association	P62081 (1184516) P09651	FALSE		physical association	pubmed	26186194	FALSE	1184516	P62081 (1184516) P09651			psi-mi
15536	1	figure legend:1 C2|dataset:Cancer - Interactions investigated in the context of cancer|dataset:Apoptosis - Interactions involving proteins with a function related to apoptosis|curation depth:imex curation|full coverage:Only protein-protein interactions	Chen et al. (2007)							0.75							2007-08-06	anti bait coimmunoprecipitation	MI:0006	human-u2-os|Human U2-OS osteosarcoma cell line	9606	EBI-1381199	physical association	P62081 (EBI-1381199) Q00987	FALSE		physical association	imex|pubmed	IM-14945|17310983	FALSE	EBI-1381199	P62081 (EBI-1381199) Q00987	unspecified role	MI:0499	psi-mi	prey	MI:0498	western blot	MI:0113	unspecified role	MI:0499	bait	MI:0496	western blot	MI:0113	2014-10-16	intact	MI:0469
15535	1	figure legend:1 C1|dataset:Cancer - Interactions investigated in the context of cancer|dataset:Apoptosis - Interactions involving proteins with a function related to apoptosis|curation depth:imex curation|full coverage:Only protein-protein interactions	Chen et al. (2007)							0.75							2007-08-06	anti bait coimmunoprecipitation	MI:0006	human-u2-os|Human U2-OS osteosarcoma cell line	9606	EBI-1381204	physical association	P62081 (EBI-1381204) Q00987	FALSE		physical association	imex|pubmed	IM-14945|17310983	FALSE	EBI-1381204	P62081 (EBI-1381204) Q00987	unspecified role	MI:0499	psi-mi	bait	MI:0496	western blot	MI:0113	unspecified role	MI:0499	prey	MI:0498	western blot	MI:0113	2014-10-16	intact	MI:0469
15534	1	figure legend:Table S2|curation depth:imex curation|full coverage:Only protein-protein interactions	Wang et al. (2011)							0.75							2011-05-18	two hybrid	MI:0018	yeasx|Saccharomyces cerevisiae	4932	EBI-3932103	physical association	P62081 (EBI-3932103) Q00987	FALSE		physical association	imex|pubmed	IM-15364|21988832	FALSE	EBI-3932103	P62081 (EBI-3932103) Q00987	unspecified role	MI:0499	psi-mi	unspecified role	MI:0499	nucleotide sequence identification	MI:0078	unspecified role	MI:0499	unspecified role	MI:0499	nucleotide sequence identification	MI:0078	2014-10-16	intact	MI:0469
15533	1	figure legend:1 G1|delivery-method:Q00987; P62081 transfection|dataset:Cancer - Interactions investigated in the context of cancer|dataset:Apoptosis - Interactions involving proteins with a function related to apoptosis|curation depth:imex curation|full coverage:Only protein-protein interactions	Chen et al. (2007)							0.75							2007-08-06	anti tag coimmunoprecipitation	MI:0007	chlae-cos_7|Cercopithecus aethiops simian cells transformed with SV40	9534	EBI-1381239	physical association	P62081 (EBI-1381239) Q00987	FALSE		physical association	imex|pubmed	IM-14945|17310983	FALSE	EBI-1381239	P62081 (EBI-1381239) Q00987	unspecified role	MI:0499	psi-mi	prey	MI:0498	anti tag western blot	MI:0705	unspecified role	MI:0499	bait	MI:0496	anti tag western blot	MI:0705	2014-10-16	intact	MI:0469
15532	1	figure legend:1 G2|delivery-method:Q00987; P62081 transfection|dataset:Cancer - Interactions investigated in the context of cancer|dataset:Apoptosis - Interactions involving proteins with a function related to apoptosis|curation depth:imex curation|full coverage:Only protein-protein interactions	Chen et al. (2007)							0.75							2007-08-06	anti tag coimmunoprecipitation	MI:0007	chlae-cos_7|Cercopithecus aethiops simian cells transformed with SV40	9534	EBI-1381252	physical association	P62081 (EBI-1381252) Q00987	FALSE		physical association	imex|pubmed	IM-14945|17310983	FALSE	EBI-1381252	P62081 (EBI-1381252) Q00987	unspecified role	MI:0499	psi-mi	bait	MI:0496	anti tag western blot	MI:0705	unspecified role	MI:0499	prey	MI:0498	anti tag western blot	MI:0705	2014-10-16	intact	MI:0469
15531	1	figure legend:3 C1|delivery-method:Q00987; P62081 transfection|expression-level:Q00987; P62081 overexpressed|dataset:Cancer - Interactions investigated in the context of cancer|dataset:Apoptosis - Interactions involving proteins with a function related to apoptosis|curation depth:imex curation|full coverage:Only protein-protein interactions	Chen et al. (2007)							0.75							2007-08-06	anti tag coimmunoprecipitation	MI:0007	chlae-cos_7|Cercopithecus aethiops simian cells transformed with SV40	9534	EBI-1381264	physical association	P62081 (EBI-1381264) Q00987	FALSE		physical association	imex|pubmed	IM-14945|17310983	FALSE	EBI-1381264	P62081 (EBI-1381264) Q00987	unspecified role	MI:0499	psi-mi	bait	MI:0496	anti tag western blot	MI:0705	unspecified role	MI:0499	prey	MI:0498	anti tag western blot	MI:0705	2014-10-16	intact	MI:0469
15530	1	figure legend:3 C1|delivery-method:Q00987; P62081; P04637 transfection|expression-level:Q00987; P62081; P04637 overexpressed|dataset:Cancer - Interactions investigated in the context of cancer|dataset:Apoptosis - Interactions involving proteins with a function related to apoptosis|curation depth:imex curation|full coverage:Only protein-protein interactions	Chen et al. (2007)	spoke expansion	MI:1060					0.75							2007-08-06	anti tag coimmunoprecipitation	MI:0007	chlae-cos_7|Cercopithecus aethiops simian cells transformed with SV40	9534	EBI-1381274	association	P62081 (EBI-1381274) Q00987	FALSE		association	imex|pubmed	IM-14945|17310983	FALSE	EBI-1381274	P62081 (EBI-1381274) Q00987	unspecified role	MI:0499	psi-mi	bait	MI:0496	anti tag western blot	MI:0705	unspecified role	MI:0499	prey	MI:0498	anti tag western blot	MI:0705	2014-10-16	intact	MI:0469
15529	1	figure legend:1 A, 1 E1, E2, E3|dataset:Cancer - Interactions investigated in the context of cancer|dataset:Apoptosis - Interactions involving proteins with a function related to apoptosis|curation depth:imex curation|full coverage:Only protein-protein interactions	Chen et al. (2007)							0.75							2007-08-06	two hybrid	MI:0018	yeasx|Saccharomyces cerevisiae	4932	EBI-1381160	physical association	P62081 (EBI-1381160) Q00987	FALSE		physical association	imex|pubmed	IM-14945|17310983	FALSE	EBI-1381160	P62081 (EBI-1381160) Q00987	unspecified role	MI:0499	psi-mi	prey	MI:0498	predetermined participant	MI:0396	unspecified role	MI:0499	bait	MI:0496	predetermined participant	MI:0396	2014-10-16	intact	MI:0469
15528	1	figure legend:1 A, 1 F1, F2, F3|dataset:Cancer - Interactions investigated in the context of cancer|dataset:Apoptosis - Interactions involving proteins with a function related to apoptosis|curation depth:imex curation|full coverage:Only protein-protein interactions	Chen et al. (2007)							0.75							2007-08-06	two hybrid	MI:0018	yeasx|Saccharomyces cerevisiae	4932	EBI-1381219	physical association	P62081 (EBI-1381219) Q00987	FALSE		physical association	imex|pubmed	IM-14945|17310983	FALSE	EBI-1381219	P62081 (EBI-1381219) Q00987	unspecified role	MI:0499	psi-mi	prey	MI:0498	predetermined participant	MI:0396	unspecified role	MI:0499	bait	MI:0496	predetermined participant	MI:0396	2014-10-16	intact	MI:0469
15527	1	figure legend:1 C2|delivery-method:Q00987; P62081 transfection|dataset:Cancer - Interactions investigated in the context of cancer|dataset:Apoptosis - Interactions involving proteins with a function related to apoptosis|curation depth:imex curation|full coverage:Only protein-protein interactions	Chen et al. (2007)							0.75							2007-08-06	anti tag coimmunoprecipitation	MI:0007	chlae-cos_7|Cercopithecus aethiops simian cells transformed with SV40	9534	EBI-1381173	physical association	P62081 (EBI-1381173) Q00987	FALSE		physical association	imex|pubmed	IM-14945|17310983	FALSE	EBI-1381173	P62081 (EBI-1381173) Q00987	unspecified role	MI:0499	psi-mi	prey	MI:0498	anti tag western blot	MI:0705	unspecified role	MI:0499	bait	MI:0496	anti tag western blot	MI:0705	2014-10-16	intact	MI:0469
15526	1	figure legend:1 C1|delivery-method:Q00987; P62081 transfection|dataset:Cancer - Interactions investigated in the context of cancer|dataset:Apoptosis - Interactions involving proteins with a function related to apoptosis|curation depth:imex curation|full coverage:Only protein-protein interactions	Chen et al. (2007)							0.75							2007-08-06	anti tag coimmunoprecipitation	MI:0007	chlae-cos_7|Cercopithecus aethiops simian cells transformed with SV40	9534	EBI-1381182	physical association	P62081 (EBI-1381182) Q00987	FALSE		physical association	imex|pubmed	IM-14945|17310983	FALSE	EBI-1381182	P62081 (EBI-1381182) Q00987	unspecified role	MI:0499	psi-mi	bait	MI:0496	anti tag western blot	MI:0705	unspecified role	MI:0499	prey	MI:0498	anti tag western blot	MI:0705	2014-10-16	intact	MI:0469
15525	1	dataset:Cancer - Interactions investigated in the context of cancer|dataset:Apoptosis - Interactions involving proteins with a function related to apoptosis|curation depth:imex curation|full coverage:Only protein-protein interactions	Chen et al. (2007)							0.75							2007-08-06	two hybrid	MI:0018	yeasx|Saccharomyces cerevisiae	4932	EBI-1381117	physical association	P62081 (EBI-1381117) Q00987	FALSE		physical association	imex|pubmed	IM-14945|17310983	FALSE	EBI-1381117	P62081 (EBI-1381117) Q00987	unspecified role	MI:0499	psi-mi	prey	MI:0498	nucleotide sequence identification	MI:0078	unspecified role	MI:0499	bait	MI:0496	nucleotide sequence identification	MI:0078	2014-10-16	intact	MI:0469
15524	1	figure legend:1 B1|dataset:Cancer - Interactions investigated in the context of cancer|dataset:Apoptosis - Interactions involving proteins with a function related to apoptosis|curation depth:imex curation|full coverage:Only protein-protein interactions	Chen et al. (2007)							0.75							2007-08-06	pull down	MI:0096	in vitro|In vitro	-1	EBI-1381137	direct interaction	P62081 (EBI-1381137) Q00987	FALSE		direct interaction	imex|pubmed	IM-14945|17310983	FALSE	EBI-1381137	P62081 (EBI-1381137) Q00987	unspecified role	MI:0499	psi-mi	prey	MI:0498	predetermined participant	MI:0396	unspecified role	MI:0499	bait	MI:0496	predetermined participant	MI:0396	2014-10-16	intact	MI:0469
15523	1	figure legend:1 B2|dataset:Cancer - Interactions investigated in the context of cancer|dataset:Apoptosis - Interactions involving proteins with a function related to apoptosis|curation depth:imex curation|full coverage:Only protein-protein interactions	Chen et al. (2007)							0.75							2007-08-06	pull down	MI:0096	in vitro|In vitro	-1	EBI-1381143	direct interaction	P62081 (EBI-1381143) Q00987	FALSE		direct interaction	imex|pubmed	IM-14945|17310983	FALSE	EBI-1381143	P62081 (EBI-1381143) Q00987	unspecified role	MI:0499	psi-mi	bait	MI:0496	predetermined participant	MI:0396	unspecified role	MI:0499	prey	MI:0498	predetermined participant	MI:0396	2014-10-16	intact	MI:0469
15522	1		-									0.794						anti tag coimmunoprecipitation	MI:0007			MINT-1774956	physical association	Q9NZN5 (MINT-1774956) P08069	FALSE		physical association	pubmed	11724822	FALSE	MINT-1774956	Q9NZN5 (MINT-1774956) P08069			psi-mi
15521	1		-									0.794						anti bait coimmunoprecipitation	MI:0006			MINT-1774918	physical association	Q9NZN5 (MINT-1774918) P08069	FALSE		physical association	pubmed	11724822	FALSE	MINT-1774918	Q9NZN5 (MINT-1774918) P08069			psi-mi
15520	1		-									0.794						imaging technique	MI:0428			MINT-1774857	colocalization	Q9NZN5 (MINT-1774857) P08069	FALSE		colocalization	pubmed	11724822	FALSE	MINT-1774857	Q9NZN5 (MINT-1774857) P08069			psi-mi
15519	1		-									0.794						pull down	MI:0096			MINT-1774883	physical association	Q9NZN5 (MINT-1774883) P08069	FALSE		physical association	pubmed	11724822	FALSE	MINT-1774883	Q9NZN5 (MINT-1774883) P08069			psi-mi
15518	1		-									0.794						two hybrid	MI:0018			277218	direct interaction	Q9NZN5 (277218) P08069	FALSE		direct interaction	pubmed	11724822	FALSE	277218	Q9NZN5 (277218) P08069			psi-mi
15517	1		-									0.794						pull down	MI:0096			MINT-1774802	direct interaction	Q9NZN5 (MINT-1774802) P08069	FALSE		direct interaction	pubmed	11724822	FALSE	MINT-1774802	Q9NZN5 (MINT-1774802) P08069			psi-mi
15516	1	figure legend:F2E|comment:Since the UP_ID for canine IGF-1R UP_ID is not available here we hused the human one|comment:homomint|comment:mint	Taya et al. (2001)							0.65							2006-03-07	imaging technique	MI:0428	canfa-mdck|Canis familiaris kidney epithelial cells	9615	EBI-8046384	colocalization	Q9NZN5 (EBI-8046384) P08069	FALSE		colocalization	pubmed|mint	11724822|MINT-5214835	FALSE	EBI-8046384	Q9NZN5 (EBI-8046384) P08069	unspecified role	MI:0499	psi-mi	neutral component	MI:0497	experimental participant identification	MI:0661	unspecified role	MI:0499	neutral component	MI:0497	experimental participant identification	MI:0661	2014-10-16
15515	1	figure legend:F3B|comment:homomint|comment:mint	Taya et al. (2001)							0.65							2006-03-07	anti tag coimmunoprecipitation	MI:0007	human-l cells|Homo sapiens	9606	EBI-8046523	physical association	Q9NZN5 (EBI-8046523) P08069	FALSE		physical association	pubmed|mint	11724822|MINT-5214835	FALSE	EBI-8046523	Q9NZN5 (EBI-8046523) P08069	unspecified role	MI:0499	psi-mi	bait	MI:0496	nucleotide sequence identification	MI:0078	unspecified role	MI:0499	prey	MI:0498	nucleotide sequence identification	MI:0078	2014-10-16
15514	1	figure legend:F3B|comment:homomint|comment:mint	Taya et al. (2001)							0.65							2006-03-07	anti tag coimmunoprecipitation	MI:0007	human-l cells|Homo sapiens	9606	EBI-8046478	physical association	Q9NZN5 (EBI-8046478) P08069	FALSE		physical association	pubmed|mint	11724822|MINT-5214835	FALSE	EBI-8046478	Q9NZN5 (EBI-8046478) P08069	unspecified role	MI:0499	psi-mi	prey	MI:0498	nucleotide sequence identification	MI:0078	unspecified role	MI:0499	bait	MI:0496	nucleotide sequence identification	MI:0078	2014-10-16
15513	1	figure legend:F3A|comment:Since the UP-IDs for the canine proteins are not available we used the UP_identifiers of the human orthologues|comment:homomint|comment:mint	Taya et al. (2001)							0.65							2006-03-07	anti bait coimmunoprecipitation	MI:0006	canfa-mdck|Canis familiaris kidney epithelial cells	9615	EBI-8046441	physical association	Q9NZN5 (EBI-8046441) P08069	FALSE		physical association	pubmed|mint	11724822|MINT-5214835	FALSE	EBI-8046441	Q9NZN5 (EBI-8046441) P08069	unspecified role	MI:0499	psi-mi	bait	MI:0496	polyclonal antibody western blot	MI:0086	unspecified role	MI:0499	prey	MI:0498	polyclonal antibody western blot	MI:0086	2014-10-16
15512	1	figure legend:F3A|comment:Since the UP-IDs for the canine proteins are not available we used the UP_identifiers of the human orthologues|comment:homomint|comment:mint	Taya et al. (2001)							0.65							2006-03-07	anti bait coimmunoprecipitation	MI:0006	canfa-mdck|Canis familiaris kidney epithelial cells	9615	EBI-8046412	physical association	Q9NZN5 (EBI-8046412) P08069	FALSE		physical association	pubmed|mint	11724822|MINT-5214835	FALSE	EBI-8046412	Q9NZN5 (EBI-8046412) P08069	unspecified role	MI:0499	psi-mi	prey	MI:0498	polyclonal antibody western blot	MI:0086	unspecified role	MI:0499	bait	MI:0496	polyclonal antibody western blot	MI:0086	2014-10-16
15509		figure legend:table S1C|full coverage:Only protein-protein interactions|curation depth:imex curation	Arroyo et al. (2014)							0.37							2013-11-27	two hybrid array	MI:0397	yeasx|Saccharomyces cerevisiae	4932	EBI-8996703	physical association	Q8N726 (EBI-8996703) P20936	FALSE		physical association	imex|pubmed	IM-21669|24412244	FALSE	EBI-8996703	Q8N726 (EBI-8996703) P20936	unspecified role	MI:0499	psi-mi	bait	MI:0496	predetermined participant	MI:0396	unspecified role	MI:0499	prey	MI:0498	predetermined participant	MI:0396	2014-10-16	mint	MI:0471
15508		figure legend:table S1C|full coverage:Only protein-protein interactions|curation depth:imex curation	Arroyo et al. (2014)							0.37							2013-11-27	two hybrid array	MI:0397	yeasx|Saccharomyces cerevisiae	4932	EBI-8996677	physical association	Q8N726 (EBI-8996677) Q02750	FALSE		physical association	imex|pubmed	IM-21669|24412244	FALSE	EBI-8996677	Q8N726 (EBI-8996677) Q02750	unspecified role	MI:0499	psi-mi	bait	MI:0496	predetermined participant	MI:0396	unspecified role	MI:0499	prey	MI:0498	predetermined participant	MI:0396	2014-10-16	mint	MI:0471
15506	1	figure legend:table S1C|full coverage:Only protein-protein interactions|curation depth:imex curation	Arroyo et al. (2014)							0.37							2013-11-27	two hybrid array	MI:0397	yeasx|Saccharomyces cerevisiae	4932	EBI-8996742	physical association	Q8N726 (EBI-8996742) P01137	FALSE		physical association	imex|pubmed	IM-21669|24412244	FALSE	EBI-8996742	Q8N726 (EBI-8996742) P01137	unspecified role	MI:0499	psi-mi	bait	MI:0496	predetermined participant	MI:0396	unspecified role	MI:0499	prey	MI:0498	predetermined participant	MI:0396	2014-10-16	mint	MI:0471
15502	1	|comment:\BioGRID Evidence Code: Affinity Capture-Western; \	-|Girnita et al.(2011)						4		4	0.454	1				2014-11-29	affinity chromatography technology	MI:0004		|32644	561207	physical association	P49913 (561207) P08069	FALSE		physical association	pubmed	21685939	FALSE	561207	P49913 (561207) P08069	|unspecified role	|MI:0499	psi-mi	|prey	|MI:0498	|predetermined participant	|MI:0396	|unspecified role	|MI:0499	|bait	|MI:0496	|predetermined participant	|MI:0396	2014-11-29
15501	1	|comment:\BioGRID Evidence Code: Reconstituted Complex; \	-|Girnita et al.(2011)						4		4	0.454	1				2014-11-29	pull down	MI:0096		|32644	561206	direct interaction|physical association	P49913 (561206) P08069	FALSE		direct interaction	pubmed	21685939	FALSE	561206	P49913 (561206) P08069	|unspecified role	|MI:0499	psi-mi	|prey	|MI:0498	|predetermined participant	|MI:0396	|unspecified role	|MI:0499	|bait	|MI:0496	|predetermined participant	|MI:0396	2014-11-29
15499	1		-									0.126						affinity chromatography technology	MI:0004			1065978	physical association	Q9H4M9 (1065978) P00533	FALSE		physical association	pubmed	24797263	FALSE	1065978	Q9H4M9 (1065978) P00533			psi-mi
15496	1	figure legend:ST1C|full coverage:Only protein-protein interactions|curation depth:imex curation	Arroyo et al. (2015)							0.37							2013-12-18	two hybrid array	MI:0397	yeasx|Saccharomyces cerevisiae	4932	EBI-9067498	physical association	O95274 (EBI-9067498) P04626	FALSE		physical association	pubmed|imex	25640309|IM-21668	FALSE	EBI-9067498	O95274 (EBI-9067498) P04626	unspecified role	MI:0499	psi-mi	prey	MI:0498	predetermined participant	MI:0396	unspecified role	MI:0499	bait	MI:0496	predetermined participant	MI:0396	2014-10-16	mint	MI:0471
15495	1	figure legend:ST1C|full coverage:Only protein-protein interactions|curation depth:imex curation	Arroyo et al. (2015)							0.37							2013-12-18	two hybrid array	MI:0397	yeasx|Saccharomyces cerevisiae	4932	EBI-9070085	physical association	O95274 (EBI-9070085) Q12913	FALSE		physical association	pubmed|imex	25640309|IM-21668	FALSE	EBI-9070085	O95274 (EBI-9070085) Q12913	unspecified role	MI:0499	psi-mi	prey	MI:0498	predetermined participant	MI:0396	unspecified role	MI:0499	bait	MI:0496	predetermined participant	MI:0396	2014-10-16	mint	MI:0471
15494	1	figure legend:ST1C|full coverage:Only protein-protein interactions|curation depth:imex curation	-|Arroyo et al. (2015)							0.37		0.126					2013-12-18	two hybrid array	MI:0397	yeasx|Saccharomyces cerevisiae	4932	EBI-9068512	physical association	Q9Y337 (EBI-9068512) P08069	FALSE		physical association	pubmed|imex	25640309|IM-21668	FALSE	EBI-9068512	Q9Y337 (EBI-9068512) P08069	unspecified role	MI:0499	psi-mi	prey	MI:0498	predetermined participant	MI:0396	unspecified role	MI:0499	bait	MI:0496	predetermined participant	MI:0396	2014-10-16	mint	MI:0471
15493	1	figure legend:ST1C|full coverage:Only protein-protein interactions|curation depth:imex curation	Arroyo et al. (2015)							0.37							2013-12-18	two hybrid array	MI:0397	yeasx|Saccharomyces cerevisiae	4932	EBI-9067485	physical association	Q9Y337 (EBI-9067485) P04626	FALSE		physical association	pubmed|imex	25640309|IM-21668	FALSE	EBI-9067485	Q9Y337 (EBI-9067485) P04626	unspecified role	MI:0499	psi-mi	prey	MI:0498	predetermined participant	MI:0396	unspecified role	MI:0499	bait	MI:0496	predetermined participant	MI:0396	2014-10-16	mint	MI:0471
15492		figure legend:ST1C|full coverage:Only protein-protein interactions|curation depth:imex curation	Arroyo et al. (2015)							0.37							2013-12-18	two hybrid array	MI:0397	yeasx|Saccharomyces cerevisiae	4932	EBI-9070917	physical association	Q9Y337 (EBI-9070917) P01137	FALSE		physical association	pubmed|imex	25640309|IM-21668	FALSE	EBI-9070917	Q9Y337 (EBI-9070917) P01137	unspecified role	MI:0499	psi-mi	prey	MI:0498	predetermined participant	MI:0396	unspecified role	MI:0499	bait	MI:0496	predetermined participant	MI:0396	2014-10-16	mint	MI:0471
15490	1	comment:homomint|comment:mint|dataset:Virus - Publications including interactions involving viral proteins	Jin et al. (2004)							0.59							2004-09-22	coimmunoprecipitation	MI:0019	in vivo	-4	EBI-7306786	physical association	Q9UQ35 (EBI-7306786) P31946	FALSE		physical association	pubmed|mint	15324660|MINT-5217174	FALSE	EBI-7306786	Q9UQ35 (EBI-7306786) P31946	unspecified role	MI:0499	psi-mi	prey	MI:0498	peptide massfingerprinting	MI:0082	unspecified role	MI:0499	bait	MI:0496	nucleotide sequence identification	MI:0078	2014-10-16
15489	1	author-identifiers:\BAIT gene GI:4507948, protein GI:21328448; PREY protein GI:19923466\	Ewing et al. (2007)			0.623				0.59							2006-09-22	anti bait coimmunoprecipitation	MI:0006	human-293|Homo sapiens transformed primary embryonal kidney cells	9606	EBI-1083172	physical association	Q9UQ35 (EBI-1083172) P31946	FALSE		physical association	pubmed	17353931	FALSE	EBI-1083172	Q9UQ35 (EBI-1083172) P31946	unspecified role	MI:0499	psi-mi	prey	MI:0498	sequence tag identification	MI:0102	unspecified role	MI:0499	bait	MI:0496	sequence tag identification	MI:0102	2014-10-16
15487	1	author-identifiers:\BAIT gene GI:4507948, protein GI:21328448; PREY protein GI:7662238\	Ewing et al. (2007)			0.265				0.59							2006-09-22	anti bait coimmunoprecipitation	MI:0006	human-293|Homo sapiens transformed primary embryonal kidney cells	9606	EBI-1083202	physical association	Q9UKV3 (EBI-1083202) P31946	FALSE		physical association	pubmed	17353931	FALSE	EBI-1083202	Q9UKV3 (EBI-1083202) P31946	unspecified role	MI:0499	psi-mi	prey	MI:0498	sequence tag identification	MI:0102	unspecified role	MI:0499	bait	MI:0496	sequence tag identification	MI:0102	2014-10-16
15486	1	figure legend:ST1C|full coverage:Only protein-protein interactions|curation depth:imex curation	Arroyo et al. (2015)							0.37							2013-12-18	two hybrid array	MI:0397	yeasx|Saccharomyces cerevisiae	4932	EBI-9067433	physical association	P05093 (EBI-9067433) P04626	FALSE		physical association	pubmed|imex	25640309|IM-21668	FALSE	EBI-9067433	P05093 (EBI-9067433) P04626	unspecified role	MI:0499	psi-mi	prey	MI:0498	predetermined participant	MI:0396	unspecified role	MI:0499	bait	MI:0496	predetermined participant	MI:0396	2014-10-16	mint	MI:0471
15485	1	figure legend:ST1C|full coverage:Only protein-protein interactions|curation depth:imex curation	Arroyo et al. (2015)							0.37							2013-12-18	two hybrid array	MI:0397	yeasx|Saccharomyces cerevisiae	4932	EBI-9070020	physical association	P05093 (EBI-9070020) Q12913	FALSE		physical association	pubmed|imex	25640309|IM-21668	FALSE	EBI-9070020	P05093 (EBI-9070020) Q12913	unspecified role	MI:0499	psi-mi	prey	MI:0498	predetermined participant	MI:0396	unspecified role	MI:0499	bait	MI:0496	predetermined participant	MI:0396	2014-10-16	mint	MI:0471
15484	1	comment:homomint|comment:mint|dataset:Virus - Publications including interactions involving viral proteins	Jin et al. (2004)							0.69							2004-09-22	coimmunoprecipitation	MI:0019	in vivo	-4	EBI-7307687	physical association	P40818 (EBI-7307687) P31946	FALSE		physical association	pubmed|mint	15324660|MINT-5217174	FALSE	EBI-7307687	P40818 (EBI-7307687) P31946	unspecified role	MI:0499	psi-mi	prey	MI:0498	peptide massfingerprinting	MI:0082	unspecified role	MI:0499	bait	MI:0496	nucleotide sequence identification	MI:0078	2014-10-16
15483	1	author-identifiers:\BAIT gene GI:4507948, protein GI:21328448; PREY protein GI:731046\	Ewing et al. (2007)			0.503				0.69							2006-09-22	anti bait coimmunoprecipitation	MI:0006	human-293|Homo sapiens transformed primary embryonal kidney cells	9606	EBI-1083307	physical association	P40818 (EBI-1083307) P31946	FALSE		physical association	pubmed	17353931	FALSE	EBI-1083307	P40818 (EBI-1083307) P31946	unspecified role	MI:0499	psi-mi	prey	MI:0498	sequence tag identification	MI:0102	unspecified role	MI:0499	bait	MI:0496	sequence tag identification	MI:0102	2014-10-16
15478		figure legend:ST1C|full coverage:Only protein-protein interactions|curation depth:imex curation	Arroyo et al. (2015)|-							0.37		0.126					2013-12-18	two hybrid array	MI:0397	yeasx|Saccharomyces cerevisiae	4932	EBI-9068538	physical association	Q9BTC8 (EBI-9068538) P08069	FALSE		physical association	pubmed|imex	25640309|IM-21668	FALSE	EBI-9068538	Q9BTC8 (EBI-9068538) P08069	unspecified role	MI:0499	psi-mi	prey	MI:0498	predetermined participant	MI:0396	unspecified role	MI:0499	bait	MI:0496	predetermined participant	MI:0396	2014-10-16	mint	MI:0471
15477	1	figure legend:ST1C|full coverage:Only protein-protein interactions|curation depth:imex curation	Arroyo et al. (2015)							0.37							2013-12-18	two hybrid array	MI:0397	yeasx|Saccharomyces cerevisiae	4932	EBI-9070956	physical association	Q9BTC8 (EBI-9070956) P01137	FALSE		physical association	pubmed|imex	25640309|IM-21668	FALSE	EBI-9070956	Q9BTC8 (EBI-9070956) P01137	unspecified role	MI:0499	psi-mi	prey	MI:0498	predetermined participant	MI:0396	unspecified role	MI:0499	bait	MI:0496	predetermined participant	MI:0396	2014-10-16	mint	MI:0471
15474	1	comment:homomint|comment:mint|dataset:Virus - Publications including interactions involving viral proteins	Jin et al. (2004)							0.69							2004-09-22	coimmunoprecipitation	MI:0019	in vivo	-4	EBI-7306134	physical association	Q6PKG0 (EBI-7306134) P31946	FALSE		physical association	pubmed|mint	15324660|MINT-5217174	FALSE	EBI-7306134	Q6PKG0 (EBI-7306134) P31946	unspecified role	MI:0499	psi-mi	prey	MI:0498	peptide massfingerprinting	MI:0082	unspecified role	MI:0499	bait	MI:0496	nucleotide sequence identification	MI:0078	2014-10-16
15473	1	author-identifiers:\BAIT gene GI:4507948, protein GI:21328448; PREY protein GI:3882183\	Ewing et al. (2007)			0.748				0.69							2006-09-22	anti bait coimmunoprecipitation	MI:0006	human-293|Homo sapiens transformed primary embryonal kidney cells	9606	EBI-1083102	physical association	Q6PKG0 (EBI-1083102) P31946	FALSE		physical association	pubmed	17353931	FALSE	EBI-1083102	Q6PKG0 (EBI-1083102) P31946	unspecified role	MI:0499	psi-mi	prey	MI:0498	sequence tag identification	MI:0102	unspecified role	MI:0499	bait	MI:0496	sequence tag identification	MI:0102	2014-10-16
15468	1	comment:\BioGRID Evidence Code: Affinity Capture-MS; \	Tong et al.(2008)						35		35		1				2014-11-29	affinity chromatography technology	MI:0004		32644	727322	physical association	IDBG-50213 (727322) IDBG-16933	FALSE		physical association	pubmed	18271526	FALSE	727322	IDBG-50213 (727322) IDBG-16933	unspecified role	MI:0499	psi-mi	prey	MI:0498	predetermined participant	MI:0396	unspecified role	MI:0499	bait	MI:0496	predetermined participant	MI:0396	2014-11-29
15466	1	figure legend:ST1C|full coverage:Only protein-protein interactions|curation depth:imex curation	-|Arroyo et al. (2015)							0.37		0.126					2013-12-18	two hybrid array	MI:0397	yeasx|Saccharomyces cerevisiae	4932	EBI-9068590	physical association	Q14258 (EBI-9068590) P08069	FALSE		physical association	pubmed|imex	25640309|IM-21668	FALSE	EBI-9068590	Q14258 (EBI-9068590) P08069	unspecified role	MI:0499	psi-mi	bait	MI:0496	predetermined participant	MI:0396	unspecified role	MI:0499	prey	MI:0498	predetermined participant	MI:0396	2014-10-16	mint	MI:0471
15465	1	comment:\quality-status: core; \	Geddes et al. (2001)|-						1		1	0.033	1				2014-11-29	biochemical	MI:0401		0	DIP-10920E	physical association|physical interaction	IDBG-31432 (DIP-10920E) IDBG-53609	FALSE		physical association	pubmed	11287679	FALSE	DIP-10920E	IDBG-31432 (DIP-10920E) IDBG-53609	unspecified role	MI:0499	psi-mi	unspecified role	MI:0499	inferred by author	MI:0363	unspecified role	MI:0499	unspecified role	MI:0499	inferred by author	MI:0363	2014-11-29
15464	1	comment:\figure legend: Fig.2 A/C; \	Soos et al. (1993)						14		14		1				2014-11-29	competition binding	MI:0405		-1	EBI-9098555	physical association	IDBG-53609 (EBI-9098555) IDBG-31432	FALSE		physical association	pubmed	8452530	FALSE	EBI-9098555	IDBG-53609 (EBI-9098555) IDBG-31432	unspecified role	MI:0499	psi-mi	prey	MI:0498	inferred by author	MI:0363	unspecified role	MI:0499	bait	MI:0496	inferred by author	MI:0363	2014-11-29
15463	1	comment:\figure legend: Table 5; comment: DTT -Dithiothreitol had little effect on binding.; \	Soos et al. (1993)						14		14		1				2014-11-29	affinity technology	MI:0400		-1	EBI-9206373	physical association	IDBG-53609 (EBI-9206373) IDBG-31432	FALSE		physical association	pubmed	8452530	FALSE	EBI-9206373	IDBG-53609 (EBI-9206373) IDBG-31432	unspecified role	MI:0499	psi-mi	unspecified role	MI:0499	inferred by author	MI:0363	unspecified role	MI:0499	unspecified role	MI:0499	inferred by author	MI:0363	2014-11-29
15462	1	comment:\BioGRID Evidence Code: Reconstituted Complex; \	Kjeldsen et al.(1991)						1		1		1				2014-11-29	pull down	MI:0096		32644	275425	physical association	IDBG-53609 (275425) IDBG-31432	FALSE		physical association	pubmed	1852007	FALSE	275425	IDBG-53609 (275425) IDBG-31432	unspecified role	MI:0499	psi-mi	prey	MI:0498	predetermined participant	MI:0396	unspecified role	MI:0499	bait	MI:0496	predetermined participant	MI:0396	2014-11-29
15461	1	figure legend:ST1C|full coverage:Only protein-protein interactions|curation depth:imex curation	Arroyo et al. (2015)|-							0.37		0.126					2013-12-18	two hybrid array	MI:0397	yeasx|Saccharomyces cerevisiae	4932	EBI-9068499	physical association	P08069 (EBI-9068499) Q14627	FALSE		physical association	pubmed|imex	25640309|IM-21668	FALSE	EBI-9068499	P08069 (EBI-9068499) Q14627	unspecified role	MI:0499	psi-mi	bait	MI:0496	predetermined participant	MI:0396	unspecified role	MI:0499	prey	MI:0498	predetermined participant	MI:0396	2014-10-16	mint	MI:0471
15460	1	figure legend:ST1C|full coverage:Only protein-protein interactions|curation depth:imex curation	Arroyo et al. (2015)							0.37							2013-12-18	two hybrid array	MI:0397	yeasx|Saccharomyces cerevisiae	4932	EBI-9067472	physical association	Q14627 (EBI-9067472) P04626	FALSE		physical association	pubmed|imex	25640309|IM-21668	FALSE	EBI-9067472	Q14627 (EBI-9067472) P04626	unspecified role	MI:0499	psi-mi	prey	MI:0498	predetermined participant	MI:0396	unspecified role	MI:0499	bait	MI:0496	predetermined participant	MI:0396	2014-10-16	mint	MI:0471
15459	1	figure legend:ST1C|full coverage:Only protein-protein interactions|curation depth:imex curation	Arroyo et al. (2015)|-							0.37		0.126					2013-12-18	two hybrid array	MI:0397	yeasx|Saccharomyces cerevisiae	4932	EBI-9068486	physical association	P09630 (EBI-9068486) P08069	FALSE		physical association	pubmed|imex	25640309|IM-21668	FALSE	EBI-9068486	P09630 (EBI-9068486) P08069	unspecified role	MI:0499	psi-mi	prey	MI:0498	predetermined participant	MI:0396	unspecified role	MI:0499	bait	MI:0496	predetermined participant	MI:0396	2014-10-16	mint	MI:0471
15458		figure legend:ST1C|full coverage:Only protein-protein interactions|curation depth:imex curation	Arroyo et al. (2015)							0.37							2013-12-18	two hybrid array	MI:0397	yeasx|Saccharomyces cerevisiae	4932	EBI-9070904	physical association	P09630 (EBI-9070904) P01137	FALSE		physical association	pubmed|imex	25640309|IM-21668	FALSE	EBI-9070904	P09630 (EBI-9070904) P01137	unspecified role	MI:0499	psi-mi	prey	MI:0498	predetermined participant	MI:0396	unspecified role	MI:0499	bait	MI:0496	predetermined participant	MI:0396	2014-10-16	mint	MI:0471
15457	1	figure legend:ST1C|full coverage:Only protein-protein interactions|curation depth:imex curation	Arroyo et al. (2015)							0.37							2013-12-18	two hybrid array	MI:0397	yeasx|Saccharomyces cerevisiae	4932	EBI-9070046	physical association	P09630 (EBI-9070046) Q12913	FALSE		physical association	pubmed|imex	25640309|IM-21668	FALSE	EBI-9070046	P09630 (EBI-9070046) Q12913	unspecified role	MI:0499	psi-mi	prey	MI:0498	predetermined participant	MI:0396	unspecified role	MI:0499	bait	MI:0496	predetermined participant	MI:0396	2014-10-16	mint	MI:0471
15453	1	comment:\figure legend: Supp Table 4 -17; \	Petschnigg et al. (2014)						185		185		1				2014-11-29	ubiquitin reconstruction	MI:0112		9606	EBI-9688853	physical association	IDBG-64687 (EBI-9688853) IDBG-16933	FALSE		physical association	pubmed	24658140	FALSE	EBI-9688853	IDBG-64687 (EBI-9688853) IDBG-16933	unspecified role	MI:0499	psi-mi	prey	MI:0498	inferred by author	MI:0363	unspecified role	MI:0499	bait	MI:0496	inferred by author	MI:0363	2014-11-29
15452	1		-									0.236						affinity chromatography technology	MI:0004			912654	physical association	Q9NRD1 (912654) P00533	FALSE		physical association	pubmed	22268729	FALSE	912654	Q9NRD1 (912654) P00533			psi-mi
15451	1		-									0.236						affinity chromatography technology	MI:0004			887204	physical association	Q9NRD1 (887204) P00533	FALSE		physical association	pubmed	23956138	FALSE	887204	Q9NRD1 (887204) P00533			psi-mi
15448		figure legend:ST1C|full coverage:Only protein-protein interactions|curation depth:imex curation	-|Arroyo et al. (2015)							0.37		0.126					2013-12-18	two hybrid array	MI:0397	yeasx|Saccharomyces cerevisiae	4932	EBI-9068577	physical association	Q92748 (EBI-9068577) P08069	FALSE		physical association	pubmed|imex	25640309|IM-21668	FALSE	EBI-9068577	Q92748 (EBI-9068577) P08069	unspecified role	MI:0499	psi-mi	prey	MI:0498	predetermined participant	MI:0396	unspecified role	MI:0499	bait	MI:0496	predetermined participant	MI:0396	2014-10-16	mint	MI:0471
15447	1	comment:homomint|comment:mint|partial coverage:partial coverage	Sasaki et al. (1999)							0.37							2010-09-28	two hybrid	MI:0018	unknown|Unknown	-3	EBI-7063141	physical association	O15524 (EBI-7063141) O60674	FALSE		physical association	pubmed|mint|doi	10421843|MINT-6731094|10.1046/j.1365-2443.1999.00263	FALSE	EBI-7063141	O15524 (EBI-7063141) O60674	unspecified role	MI:0499	psi-mi	unspecified role	MI:0499	predetermined participant	MI:0396	unspecified role	MI:0499	unspecified role	MI:0499	predetermined participant	MI:0396	2014-10-16
15446	1	comment:\BIND interaction division: BIND Metazoa; \	Dey et al. (1998)						6		6		1				2014-11-29	two hybrid	MI:0018		0	12741	physical association	IDBG-14621 (12741) IDBG-31432	FALSE		physical association	pubmed	9727029	FALSE	12741	IDBG-14621 (12741) IDBG-31432	unspecified role	MI:0499	psi-mi	unspecified role	MI:0499	inferred by author	MI:0363	unspecified role	MI:0499	unspecified role	MI:0499	inferred by author	MI:0363	2014-11-29
15445	1	figure legend:ST1C|full coverage:Only protein-protein interactions|curation depth:imex curation	-|Arroyo et al. (2015)							0.37		0.126					2013-12-18	two hybrid array	MI:0397	yeasx|Saccharomyces cerevisiae	4932	EBI-9068551	physical association	P11245 (EBI-9068551) P08069	FALSE		physical association	pubmed|imex	25640309|IM-21668	FALSE	EBI-9068551	P11245 (EBI-9068551) P08069	unspecified role	MI:0499	psi-mi	prey	MI:0498	predetermined participant	MI:0396	unspecified role	MI:0499	bait	MI:0496	predetermined participant	MI:0396	2014-10-16	mint	MI:0471
15444	1	figure legend:ST1C|full coverage:Only protein-protein interactions|curation depth:imex curation	Arroyo et al. (2015)							0.37							2013-12-18	two hybrid array	MI:0397	yeasx|Saccharomyces cerevisiae	4932	EBI-9067511	physical association	P11245 (EBI-9067511) P04626	FALSE		physical association	pubmed|imex	25640309|IM-21668	FALSE	EBI-9067511	P11245 (EBI-9067511) P04626	unspecified role	MI:0499	psi-mi	prey	MI:0498	predetermined participant	MI:0396	unspecified role	MI:0499	bait	MI:0496	predetermined participant	MI:0396	2014-10-16	mint	MI:0471
15443	1	|comment:\BioGRID Evidence Code: Affinity Capture-Western; \	-|Hallak et al.(2000)						1		1	0.21	1				2014-11-29	affinity chromatography technology	MI:0004		|32644	316497	physical association	P63096 (316497) P08069	FALSE		physical association	pubmed	10644671	FALSE	316497	P63096 (316497) P08069	|unspecified role	|MI:0499	psi-mi	|prey	|MI:0498	|predetermined participant	|MI:0396	|unspecified role	|MI:0499	|bait	|MI:0496	|predetermined participant	|MI:0396	2014-11-29
15442	1		-									0.454						affinity chromatography technology	MI:0004			718495	physical association	Q9BVA0 (718495) P43034	FALSE		physical association	pubmed	16203747	FALSE	718495	Q9BVA0 (718495) P43034			psi-mi
15441	1		-									0.454						pull down	MI:0096			718491	direct interaction	Q9BVA0 (718491) P43034	FALSE		direct interaction	pubmed	16203747	FALSE	718491	Q9BVA0 (718491) P43034			psi-mi
15440	1		-									0.126						affinity chromatography technology	MI:0004			470441	physical association	P61964 (470441) P43034	FALSE		physical association	pubmed	17041588	FALSE	470441	P61964 (470441) P43034			psi-mi
15439	1	|comment:\BioGRID Evidence Code: Biochemical Activity; \	-|Bae et al.(2001)						4		4	0.309	1				2014-11-29	enzymatic study	MI:0415		|32644	314558	direct interaction|physical association	P29466 (314558) P00533	FALSE		direct interaction	pubmed	11226410	FALSE	314558	P29466 (314558) P00533	|enzyme	|MI:0501	psi-mi	|prey	|MI:0498	|predetermined participant	|MI:0396	|enzyme target	|MI:0502	|bait	|MI:0496	|predetermined participant	|MI:0396	2014-11-29
15438	1		-									0.081						biochemical	MI:0401			1271701	colocalization	Q96I15 (1271701) P43034	FALSE		colocalization	pubmed	26344197	FALSE	1271701	Q96I15 (1271701) P43034			psi-mi
15437	1		-									0.081						biochemical	MI:0401			1271675	colocalization	Q9Y3A5 (1271675) P43034	FALSE		colocalization	pubmed	26344197	FALSE	1271675	Q9Y3A5 (1271675) P43034			psi-mi
15436	1		-									0.454						pull down	MI:0096			721930	direct interaction	Q08499 (721930) P43034	FALSE		direct interaction	pubmed	21652625	FALSE	721930	Q08499 (721930) P43034			psi-mi
15435	1		-									0.454						affinity chromatography technology	MI:0004			721928	physical association	Q08499 (721928) P43034	FALSE		physical association	pubmed	21652625	FALSE	721928	Q08499 (721928) P43034			psi-mi
15434	1		-									0.21						affinity chromatography technology	MI:0004			950777	physical association	Q8TD16 (950777) P43034	FALSE		physical association	pubmed	22956769	FALSE	950777	Q8TD16 (950777) P43034			psi-mi
15433	1	figure legend:6B|full coverage:Only protein-protein interactions|curation depth:imex curation	Takai et al. (2007)	spoke expansion	MI:1060					0.6							2008-01-07	affinity chromatography technology	MI:0004	human-hela|Homo sapiens epitheloid cervix carcinoma cells	9606	EBI-1571577	association	Q9Y4R8 (EBI-1571577) P42345	FALSE		association	imex|pubmed	IM-11981|18160036	FALSE	EBI-1571577	Q9Y4R8 (EBI-1571577) P42345	unspecified role	MI:0499	psi-mi	bait	MI:0496	western blot	MI:0113	unspecified role	MI:0499	prey	MI:0498	western blot	MI:0113	2014-10-16	intact	MI:0469
15431	1	figure legend:6C|full coverage:Only protein-protein interactions|curation depth:imex curation	Takai et al. (2007)	spoke expansion	MI:1060					0.6							2008-01-07	anti bait coimmunoprecipitation	MI:0006	human-hela|Homo sapiens epitheloid cervix carcinoma cells	9606	EBI-1571562	association	Q9Y4R8 (EBI-1571562) P42345	FALSE		association	imex|pubmed	IM-11981|18160036	FALSE	EBI-1571562	Q9Y4R8 (EBI-1571562) P42345	unspecified role	MI:0499	psi-mi	bait	MI:0496	western blot	MI:0113	unspecified role	MI:0499	prey	MI:0498	western blot	MI:0113	2014-10-16	intact	MI:0469
15429	1		-									0.376						affinity chromatography technology	MI:0004			721929	physical association	Q07343 (721929) P43034	FALSE		physical association	pubmed	21652625	FALSE	721929	Q07343 (721929) P43034			psi-mi
15428	1		-									0.376						affinity chromatography technology	MI:0004			721927	physical association	Q07343 (721927) P43034	FALSE		physical association	pubmed	21652625	FALSE	721927	Q07343 (721927) P43034			psi-mi
15426	1		-									0.081						biochemical	MI:0401			1260515	colocalization	Q05048 (1260515) P43034	FALSE		colocalization	pubmed	26344197	FALSE	1260515	Q05048 (1260515) P43034			psi-mi
15425	1		-									0.081						biochemical	MI:0401			1259985	colocalization	Q9BWS9 (1259985) P43034	FALSE		colocalization	pubmed	26344197	FALSE	1259985	Q9BWS9 (1259985) P43034			psi-mi
15424	1		Low TY (2014)															affinity chromatography technology	MI:0004			1255961	physical association	23291 (1255961) 7465	FALSE		physical association	pubmed	25515538	FALSE	1255961	23291 (1255961) 7465			psi-mi
15423	1		Coyaud E (2015)															imaging technique	MI:0428			1173834	colocalization	23291 (1173834) 7465	FALSE		colocalization	pubmed	25900982	FALSE	1173834	23291 (1173834) 7465			psi-mi
15422	1		Kim TY (2014)															affinity chromatography technology	MI:0004			1034995	physical association	23291 (1034995) 7465	FALSE		physical association	pubmed	25332235	FALSE	1034995	23291 (1034995) 7465			psi-mi
15421	1		Watanabe N (2005)															affinity chromatography technology	MI:0004			464250	physical association	23291 (464250) 7465	FALSE		physical association	pubmed	16085715	FALSE	464250	23291 (464250) 7465			psi-mi
15420	1		Watanabe N (2004)															affinity chromatography technology	MI:0004			480187	physical association	23291 (480187) 7465	FALSE		physical association	pubmed	15070733	FALSE	480187	23291 (480187) 7465			psi-mi
15419	1		Watanabe N (2004)															enzymatic study	MI:0415			721820	direct interaction	23291 (721820) 7465	FALSE		direct interaction	pubmed	15070733	FALSE	721820	23291 (721820) 7465			psi-mi
15418	1		Gao D (2011)															affinity chromatography technology	MI:0004			727974	physical association	23291 (727974) 7465	FALSE		physical association	pubmed	22017875	FALSE	727974	23291 (727974) 7465			psi-mi
15416	1	figure legend:\Table S2, data supplied by author and data available from http://129.100.30.140/PATS.htm\|full coverage:Only protein-protein interactions|curation depth:imex curation	Wu et al. (2007)							0.56							2008-01-03	peptide array	MI:0081	in vitro|In vitro	-1	EBI-1970469	physical association	Q13111 (EBI-1970469) P27986	FALSE		physical association	imex|pubmed|mint	IM-11903|17474147|MINT-8109998	FALSE	EBI-1970469	Q13111 (EBI-1970469) P27986	unspecified role	MI:0499	psi-mi	bait	MI:0496	tag visualisation by fluorescence	MI:0867	unspecified role	MI:0499	prey	MI:0498	tag visualisation by fluorescence	MI:0867	2014-10-16	intact	MI:0469
15415	1		-									0.659						anti tag coimmunoprecipitation	MI:0007			MINT-7255586	association	Q15836 (MINT-7255586) O43752	FALSE		association	pubmed	19557002	FALSE	MINT-7255586	Q15836 (MINT-7255586) O43752			psi-mi
15414	1		-									0.659						affinity chromatography technology	MI:0004			1059385	physical association	Q15836 (1059385) O43752	FALSE		physical association	pubmed	19557002	FALSE	1059385	Q15836 (1059385) O43752			psi-mi
15413	1		-									0.659						affinity chromatography technology	MI:0004			1177109	physical association	Q15836 (1177109) O43752	FALSE		physical association	pubmed	26186194	FALSE	1177109	Q15836 (1177109) O43752			psi-mi
15412	1		-									0.659						affinity chromatography technology	MI:0004			283258	physical association	Q15836 (283258) O43752	FALSE		physical association	pubmed	11839770	FALSE	283258	Q15836 (283258) O43752			psi-mi
15411	1		-									0.659						affinity chromatography technology	MI:0004			283254	physical association	Q15836 (283254) O43752	FALSE		physical association	pubmed	11839770	FALSE	283254	Q15836 (283254) O43752			psi-mi
15410	1	figure legend:F4B|comment:homomint|comment:mint|curation depth:imex curation|full coverage:Only protein-protein interactions	Gordon et al. (2009)	spoke expansion	MI:1060					0.35							2009-08-06	anti tag coimmunoprecipitation	MI:0007	human-hela|Homo sapiens epitheloid cervix carcinoma cells	9606	EBI-7078496	association	Q15836 (EBI-7078496) O43752	FALSE		association	pubmed|imex|mint|doi	19557002|IM-13856|MINT-7255477|10.1038/embor.2009.96	FALSE	EBI-7078496	Q15836 (EBI-7078496) O43752	unspecified role	MI:0499	psi-mi	bait	MI:0496	anti tag western blot	MI:0705	unspecified role	MI:0499	prey	MI:0498	western blot	MI:0113	2014-10-16
15409	1	figure legend:F3B|comment:homomint|comment:mint|curation depth:imex curation|full coverage:Only protein-protein interactions	Gordon et al. (2009)	spoke expansion	MI:1060					0.35							2009-08-06	anti tag coimmunoprecipitation	MI:0007	human-hela|Homo sapiens epitheloid cervix carcinoma cells	9606	EBI-7078394	association	Q15836 (EBI-7078394) O43752	FALSE		association	pubmed|imex|mint|doi	19557002|IM-13856|MINT-7255477|10.1038/embor.2009.96	FALSE	EBI-7078394	Q15836 (EBI-7078394) O43752	unspecified role	MI:0499	psi-mi	bait	MI:0496	anti tag western blot	MI:0705	unspecified role	MI:0499	prey	MI:0498	western blot	MI:0113	2014-10-16
15408	1	comment:\figure legend:F4B|comment:homomint|full coverage:Only protein-protein interactions|curation depth:imex curation\	Gordon et al. (2009)	spoke expansion	MI:1060				10		10		1				2014-11-29	anti tag coimmunoprecipitation	MI:0007		9606	MINT-7255636	association	IDBG-88198 (MINT-7255636) IDBG-105188	FALSE		association	pubmed	19557002	FALSE	MINT-7255636	IDBG-88198 (MINT-7255636) IDBG-105188	unspecified role	MI:0499	psi-mi	bait	MI:0496	anti tag western blot	MI:0705	unspecified role	MI:0499	prey	MI:0498	western blot	MI:0113	2014-11-29
15407	1	comment:\BioGRID Evidence Code: Affinity Capture-Western; \	Mallard et al.(2002)						11		11		1				2014-11-29	affinity chromatography technology	MI:0004		32644	283258	physical association	IDBG-88198 (283258) IDBG-105188	FALSE		physical association	pubmed	11839770	FALSE	283258	IDBG-88198 (283258) IDBG-105188	unspecified role	MI:0499	psi-mi	prey	MI:0498	predetermined participant	MI:0396	unspecified role	MI:0499	bait	MI:0496	predetermined participant	MI:0396	2014-11-29
15406	1	comment:\figure legend: F3B; comment: homomint; comment: mint; \	Gordon et al. (2009)	spoke expansion	MI:1060				10		10		1				2014-11-29	anti tag coimmunoprecipitation	MI:0007		9606	EBI-7078394	association	IDBG-88198 (EBI-7078394) IDBG-105188	FALSE		association	pubmed	19557002	FALSE	EBI-7078394	IDBG-88198 (EBI-7078394) IDBG-105188	unspecified role	MI:0499	psi-mi	bait	MI:0496	anti tag western blot	MI:0705	unspecified role	MI:0499	prey	MI:0498	western blot	MI:0113	2014-11-29
15405	1	comment:\figure legend: F4B; comment: homomint; comment: mint; \	Gordon et al. (2009)	spoke expansion	MI:1060				10		10		1				2014-11-29	anti tag coimmunoprecipitation	MI:0007		9606	EBI-7078496	association	IDBG-88198 (EBI-7078496) IDBG-105188	FALSE		association	pubmed	19557002	FALSE	EBI-7078496	IDBG-88198 (EBI-7078496) IDBG-105188	unspecified role	MI:0499	psi-mi	bait	MI:0496	anti tag western blot	MI:0705	unspecified role	MI:0499	prey	MI:0498	western blot	MI:0113	2014-11-29
15404	1	comment:\figure legend:F3B|comment:homomint|full coverage:Only protein-protein interactions|curation depth:imex curation\	Gordon et al. (2009)	spoke expansion	MI:1060				10		10		1				2014-11-29	anti tag coimmunoprecipitation	MI:0007		9606	MINT-7255586	association	IDBG-88198 (MINT-7255586) IDBG-105188	FALSE		association	pubmed	19557002	FALSE	MINT-7255586	IDBG-88198 (MINT-7255586) IDBG-105188	unspecified role	MI:0499	psi-mi	bait	MI:0496	anti tag western blot	MI:0705	unspecified role	MI:0499	prey	MI:0498	western blot	MI:0113	2014-11-29
15403	1		-									0.376						anti tag coimmunoprecipitation	MI:0007			MINT-7255549	association	P51809 (MINT-7255549) O43752	FALSE		association	pubmed	19557002	FALSE	MINT-7255549	P51809 (MINT-7255549) O43752			psi-mi
15402	1		-									0.376						affinity chromatography technology	MI:0004			1059388	physical association	P51809 (1059388) O43752	FALSE		physical association	pubmed	19557002	FALSE	1059388	P51809 (1059388) O43752			psi-mi
15401	1	figure legend:F3B|comment:homomint|comment:mint|curation depth:imex curation|full coverage:Only protein-protein interactions	Gordon et al. (2009)	spoke expansion	MI:1060					0.35							2009-08-06	anti tag coimmunoprecipitation	MI:0007	human-hela|Homo sapiens epitheloid cervix carcinoma cells	9606	EBI-7078329	association	P51809 (EBI-7078329) O43752	FALSE		association	pubmed|imex|mint|doi	19557002|IM-13856|MINT-7255477|10.1038/embor.2009.96	FALSE	EBI-7078329	P51809 (EBI-7078329) O43752	unspecified role	MI:0499	psi-mi	bait	MI:0496	anti tag western blot	MI:0705	unspecified role	MI:0499	prey	MI:0498	western blot	MI:0113	2014-10-16
15400	1	comment:\figure legend:F3B|comment:homomint|full coverage:Only protein-protein interactions|curation depth:imex curation\	Gordon et al. (2009)	spoke expansion	MI:1060				10		10		1				2014-11-29	anti tag coimmunoprecipitation	MI:0007		9606	MINT-7255549	association	IDBG-92578 (MINT-7255549) IDBG-105188	FALSE		association	pubmed	19557002	FALSE	MINT-7255549	IDBG-92578 (MINT-7255549) IDBG-105188	unspecified role	MI:0499	psi-mi	bait	MI:0496	anti tag western blot	MI:0705	unspecified role	MI:0499	prey	MI:0498	western blot	MI:0113	2014-11-29
15399	1	comment:\figure legend: F3B; comment: homomint; comment: mint; \	Gordon et al. (2009)	spoke expansion	MI:1060				10		10		1				2014-11-29	anti tag coimmunoprecipitation	MI:0007		9606	EBI-7078329	association	IDBG-92578 (EBI-7078329) IDBG-105188	FALSE		association	pubmed	19557002	FALSE	EBI-7078329	IDBG-92578 (EBI-7078329) IDBG-105188	unspecified role	MI:0499	psi-mi	bait	MI:0496	anti tag western blot	MI:0705	unspecified role	MI:0499	prey	MI:0498	western blot	MI:0113	2014-11-29
15398	1		-									0.569						affinity chromatography technology	MI:0004			283260	physical association	Q9BV40 (283260) O43752	FALSE		physical association	pubmed	11839770	FALSE	283260	Q9BV40 (283260) O43752			psi-mi
15397	1		-									0.569						anti tag coimmunoprecipitation	MI:0007			MINT-7255609	association	Q9BV40 (MINT-7255609) O43752	FALSE		association	pubmed	19557002	FALSE	MINT-7255609	Q9BV40 (MINT-7255609) O43752			psi-mi
15396	1		-									0.569						affinity chromatography technology	MI:0004			1059391	physical association	Q9BV40 (1059391) O43752	FALSE		physical association	pubmed	19557002	FALSE	1059391	Q9BV40 (1059391) O43752			psi-mi
15395	1		-									0.569						affinity chromatography technology	MI:0004			1177111	physical association	Q9BV40 (1177111) O43752	FALSE		physical association	pubmed	26186194	FALSE	1177111	Q9BV40 (1177111) O43752			psi-mi
15394	1	figure legend:F3B|comment:homomint|comment:mint|curation depth:imex curation|full coverage:Only protein-protein interactions	Gordon et al. (2009)	spoke expansion	MI:1060					0.35							2009-08-06	anti tag coimmunoprecipitation	MI:0007	human-hela|Homo sapiens epitheloid cervix carcinoma cells	9606	EBI-7078459	association	Q9BV40 (EBI-7078459) O43752	FALSE		association	pubmed|imex|mint|doi	19557002|IM-13856|MINT-7255477|10.1038/embor.2009.96	FALSE	EBI-7078459	Q9BV40 (EBI-7078459) O43752	unspecified role	MI:0499	psi-mi	bait	MI:0496	anti tag western blot	MI:0705	unspecified role	MI:0499	prey	MI:0498	western blot	MI:0113	2014-10-16
15393	1	comment:\BioGRID Evidence Code: Affinity Capture-Western; \	Mallard et al.(2002)						11		11		1				2014-11-29	affinity chromatography technology	MI:0004		32644	283260	physical association	IDBG-59222 (283260) IDBG-105188	FALSE		physical association	pubmed	11839770	FALSE	283260	IDBG-59222 (283260) IDBG-105188	unspecified role	MI:0499	psi-mi	prey	MI:0498	predetermined participant	MI:0396	unspecified role	MI:0499	bait	MI:0496	predetermined participant	MI:0396	2014-11-29
15392	1	comment:\figure legend: F3B; comment: homomint; comment: mint; \	Gordon et al. (2009)	spoke expansion	MI:1060				10		10		1				2014-11-29	anti tag coimmunoprecipitation	MI:0007		9606	EBI-7078459	association	IDBG-59222 (EBI-7078459) IDBG-105188	FALSE		association	pubmed	19557002	FALSE	EBI-7078459	IDBG-59222 (EBI-7078459) IDBG-105188	unspecified role	MI:0499	psi-mi	bait	MI:0496	anti tag western blot	MI:0705	unspecified role	MI:0499	prey	MI:0498	western blot	MI:0113	2014-11-29
15391	1	comment:\figure legend:F3B|comment:homomint|full coverage:Only protein-protein interactions|curation depth:imex curation\	Gordon et al. (2009)	spoke expansion	MI:1060				10		10		1				2014-11-29	anti tag coimmunoprecipitation	MI:0007		9606	MINT-7255609	association	IDBG-59222 (MINT-7255609) IDBG-105188	FALSE		association	pubmed	19557002	FALSE	MINT-7255609	IDBG-59222 (MINT-7255609) IDBG-105188	unspecified role	MI:0499	psi-mi	bait	MI:0496	anti tag western blot	MI:0705	unspecified role	MI:0499	prey	MI:0498	western blot	MI:0113	2014-11-29
15388	1		Matsuoka(2007)												3			biochemical	MI:0041			R-331381	genetic interaction	Q13315 (R-331381) 55609	FALSE		genetic interaction	pubmed	17525332	FALSE	R-331381	Q13315 (R-331381) 55609			psi-mi
15387	1		Matsuoka(2007)												3			biochemical	MI:0041			3577	genetic interaction	Q13315 (0003577) 5814	FALSE		genetic interaction	pubmed	17525332	FALSE	3577	Q13315 (0003577) 5814			psi-mi
15385	1		-									0.21						affinity chromatography technology	MI:0004			725627	physical association	Q9P1Q0 (725627) O43752	FALSE		physical association	pubmed	20685960	FALSE	725627	Q9P1Q0 (725627) O43752			psi-mi
15384	1	comment:\BioGRID Evidence Code: Affinity Capture-Western; \	Perez-Victoria et al.(2010)						23		23		1				2014-11-29	affinity chromatography technology	MI:0004		32644	725627	physical association	IDBG-53799 (725627) IDBG-105188	FALSE		physical association	pubmed	20685960	FALSE	725627	IDBG-53799 (725627) IDBG-105188	unspecified role	MI:0499	psi-mi	prey	MI:0498	predetermined participant	MI:0396	unspecified role	MI:0499	bait	MI:0496	predetermined participant	MI:0396	2014-11-29
15383	1		-									0.126						affinity chromatography technology	MI:0004			1177089	physical association	Q9P2W9 (1177089) O43752	FALSE		physical association	pubmed	26186194	FALSE	1177089	Q9P2W9 (1177089) O43752			psi-mi
15382	1		-									0.126						affinity chromatography technology	MI:0004			1177103	physical association	Q9UNK0 (1177103) O43752	FALSE		physical association	pubmed	26186194	FALSE	1177103	Q9UNK0 (1177103) O43752			psi-mi
15381	1		-									0.126						affinity chromatography technology	MI:0004			1177106	physical association	Q9Y5Q9 (1177106) O43752	FALSE		physical association	pubmed	26186194	FALSE	1177106	Q9Y5Q9 (1177106) O43752			psi-mi
15380	1		Stokes(2007)												3			biochemical	MI:0041			R-331931	genetic interaction	Q13535 (R-331931) 55609	FALSE		genetic interaction	pubmed	18077418	FALSE	R-331931	Q13535 (R-331931) 55609			psi-mi
15378	1		-									0.126						affinity chromatography technology	MI:0004			1177107	physical association	Q96AJ9 (1177107) O43752	FALSE		physical association	pubmed	26186194	FALSE	1177107	Q96AJ9 (1177107) O43752			psi-mi
15377	1	comment:\figure legend:SF1|comment:homomint|full coverage:Only protein-protein interactions|curation depth:imex curation\	Zwilling et al. (2007)	spoke expansion	MI:1060				8		8		1				2014-11-29	comigration in non denaturing gel electrophoresis	MI:0404		-1	MINT-4052351	physical association	IDBG-89850 (MINT-4052351) IDBG-105188	FALSE		physical association	pubmed	17159904	FALSE	MINT-4052351	IDBG-89850 (MINT-4052351) IDBG-105188	unspecified role	MI:0499	psi-mi	neutral component	MI:0497	nucleotide sequence identification	MI:0078	unspecified role	MI:0499	neutral component	MI:0497	nucleotide sequence identification	MI:0078	2014-11-29
15376	1		Abascal-Palacios et al. (2013)	spoke expansion	MI:1060				7		7		1				2014-11-29	pull down	MI:0096		0	DIP-192448E	association	IDBG-89850 (DIP-192448E) IDBG-105188	FALSE		association	pubmed	23932592	FALSE	DIP-192448E	IDBG-89850 (DIP-192448E) IDBG-105188	unspecified role	MI:0499	psi-mi	unspecified role	MI:0499	inferred by author	MI:0363	unspecified role	MI:0499	unspecified role	MI:0499	inferred by author	MI:0363	2014-11-29
15375	1		Abascal-Palacios et al. (2013)	spoke expansion	MI:1060				7		7		1				2014-11-29	pull down	MI:0096		0	DIP-192449E	association	IDBG-89850 (DIP-192449E) IDBG-105188	FALSE		association	pubmed	23932592	FALSE	DIP-192449E	IDBG-89850 (DIP-192449E) IDBG-105188	unspecified role	MI:0499	psi-mi	unspecified role	MI:0499	inferred by author	MI:0363	unspecified role	MI:0499	unspecified role	MI:0499	inferred by author	MI:0363	2014-11-29
15374	1	comment:\figure legend: SF1; comment: homomint; comment: mint; \	Zwilling et al. (2007)	spoke expansion	MI:1060				8		8		1				2014-11-29	comigration in non denaturing gel electrophoresis	MI:0404		-1	EBI-7157445	physical association	IDBG-89850 (EBI-7157445) IDBG-105188	FALSE		physical association	pubmed	17159904	FALSE	EBI-7157445	IDBG-89850 (EBI-7157445) IDBG-105188	unspecified role	MI:0499	psi-mi	neutral component	MI:0497	nucleotide sequence identification	MI:0078	unspecified role	MI:0499	neutral component	MI:0497	nucleotide sequence identification	MI:0078	2014-11-29
15373	1	comment:\figure legend:F3|comment:homomint|full coverage:Only protein-protein interactions|curation depth:imex curation\	Zwilling et al. (2007)	spoke expansion	MI:1060				8		8		1				2014-11-29	x-ray crystallography	MI:0114		-1	MINT-4052274	physical association	IDBG-89850 (MINT-4052274) IDBG-105188	FALSE		physical association	pubmed	17159904	FALSE	MINT-4052274	IDBG-89850 (MINT-4052274) IDBG-105188	unspecified role	MI:0499	psi-mi	neutral component	MI:0497	nucleotide sequence identification	MI:0078	unspecified role	MI:0499	neutral component	MI:0497	nucleotide sequence identification	MI:0078	2014-11-29
15372	1	comment:\figure legend:F2A|comment:homomint|full coverage:Only protein-protein interactions|curation depth:imex curation\	Zwilling et al. (2007)	spoke expansion	MI:1060				8		8		1				2014-11-29	circular dichroism	MI:0016		-1	MINT-4052302	physical association	IDBG-89850 (MINT-4052302) IDBG-105188	FALSE		physical association	pubmed	17159904	FALSE	MINT-4052302	IDBG-89850 (MINT-4052302) IDBG-105188	unspecified role	MI:0499	psi-mi	neutral component	MI:0497	nucleotide sequence identification	MI:0078	unspecified role	MI:0499	neutral component	MI:0497	nucleotide sequence identification	MI:0078	2014-11-29
15371	1	comment:\figure legend:SF2|comment:homomint|full coverage:Only protein-protein interactions|curation depth:imex curation\	Zwilling et al. (2007)	spoke expansion	MI:1060				8		8		1				2014-11-29	molecular sieving	MI:0071		-1	MINT-4052327	association	IDBG-89850 (MINT-4052327) IDBG-105188	FALSE		association	pubmed	17159904	FALSE	MINT-4052327	IDBG-89850 (MINT-4052327) IDBG-105188	unspecified role	MI:0499	psi-mi	neutral component	MI:0497	nucleotide sequence identification	MI:0078	unspecified role	MI:0499	neutral component	MI:0497	nucleotide sequence identification	MI:0078	2014-11-29
15370		figure legend:Supplementary Table 3|dataset:Apoptosis - Interactions involving proteins with a function related to apoptosis|full coverage:Only protein-protein interactions|curation depth:imex curation	Zhou et al. (2004)	spoke expansion	MI:1060					0.35							2007-03-27	anti bait coimmunoprecipitation	MI:0006	human-serum|Homo sapiens	9606	EBI-1222961	association	P02768 (EBI-1222961) O43561	FALSE		association	pubmed|imex	15174051|IM-19123	FALSE	EBI-1222961	P02768 (EBI-1222961) O43561	unspecified role	MI:0499	psi-mi	bait	MI:0496	peptide massfingerprinting	MI:0082	unspecified role	MI:0499	prey	MI:0498	peptide massfingerprinting	MI:0082	2014-10-16
15369	1		-									0.126						affinity chromatography technology	MI:0004			1177105	physical association	Q99747 (1177105) O43752	FALSE		physical association	pubmed	26186194	FALSE	1177105	Q99747 (1177105) O43752			psi-mi
15368	1		-									0.126						affinity chromatography technology	MI:0004			1177086	physical association	Q9NRW7 (1177086) O43752	FALSE		physical association	pubmed	26186194	FALSE	1177086	Q9NRW7 (1177086) O43752			psi-mi
15366	1		-									0.376						affinity chromatography technology	MI:0004			878780	physical association	Q9P0N8 (878780) O43752	FALSE		physical association	pubmed	23818989	FALSE	878780	Q9P0N8 (878780) O43752			psi-mi
15365	1		-									0.376						affinity chromatography technology	MI:0004			878778	physical association	Q9P0N8 (878778) O43752	FALSE		physical association	pubmed	23818989	FALSE	878778	Q9P0N8 (878778) O43752			psi-mi
15364	1		-									0.21						affinity chromatography technology	MI:0004			725624	physical association	Q5VIR6 (725624) O43752	FALSE		physical association	pubmed	20685960	FALSE	725624	Q5VIR6 (725624) O43752			psi-mi
15363	1	comment:\BioGRID Evidence Code: Affinity Capture-Western; \	Perez-Victoria et al.(2010)						23		23		1				2014-11-29	affinity chromatography technology	MI:0004		32644	725624	physical association	IDBG-13990 (725624) IDBG-105188	FALSE		physical association	pubmed	20685960	FALSE	725624	IDBG-13990 (725624) IDBG-105188	unspecified role	MI:0499	psi-mi	prey	MI:0498	predetermined participant	MI:0396	unspecified role	MI:0499	bait	MI:0496	predetermined participant	MI:0396	2014-11-29
15362	1		-									0.659						comigration in non denaturing gel electrophoresis	MI:0404			MINT-4052351	physical association	Q86Y82 (MINT-4052351) O43752	FALSE		physical association	pubmed	17159904	FALSE	MINT-4052351	Q86Y82 (MINT-4052351) O43752			psi-mi
15361	1		-									0.659						circular dichroism	MI:0016			MINT-4052302	physical association	Q86Y82 (MINT-4052302) O43752	FALSE		physical association	pubmed	17159904	FALSE	MINT-4052302	Q86Y82 (MINT-4052302) O43752			psi-mi
15360	1		-									0.659						molecular sieving	MI:0071			MINT-4052327	association	Q86Y82 (MINT-4052327) O43752	FALSE		association	pubmed	17159904	FALSE	MINT-4052327	Q86Y82 (MINT-4052327) O43752			psi-mi
15359	1		-									0.659						affinity chromatography technology	MI:0004			1177098	physical association	Q86Y82 (1177098) O43752	FALSE		physical association	pubmed	26186194	FALSE	1177098	Q86Y82 (1177098) O43752			psi-mi
15358	1		-									0.659						x-ray crystallography	MI:0114			MINT-4052274	physical association	Q86Y82 (MINT-4052274) O43752	FALSE		physical association	pubmed	17159904	FALSE	MINT-4052274	Q86Y82 (MINT-4052274) O43752			psi-mi
15357	1	figure legend:F3|comment:homomint|comment:mint|curation depth:imex curation|full coverage:Only protein-protein interactions	Zwilling et al. (2007)	spoke expansion	MI:1060					0.62							2007-01-18	x-ray crystallography	MI:0114	in vitro|In vitro	-1	EBI-7157489	physical association	Q86Y82 (EBI-7157489) O43752	FALSE		physical association	pubmed|imex|mint	17159904|IM-11500|MINT-5219428	FALSE	EBI-7157489	Q86Y82 (EBI-7157489) O43752	unspecified role	MI:0499	psi-mi	neutral component	MI:0497	nucleotide sequence identification	MI:0078	unspecified role	MI:0499	neutral component	MI:0497	nucleotide sequence identification	MI:0078	2014-10-16
15356	1	figure legend:SF1|comment:homomint|comment:mint|curation depth:imex curation|full coverage:Only protein-protein interactions	Zwilling et al. (2007)	spoke expansion	MI:1060					0.62							2007-01-18	comigration in non denaturing gel electrophoresis	MI:0404	in vitro|In vitro	-1	EBI-7157445	physical association	Q86Y82 (EBI-7157445) O43752	FALSE		physical association	pubmed|imex|mint	17159904|IM-11500|MINT-5219428	FALSE	EBI-7157445	Q86Y82 (EBI-7157445) O43752	unspecified role	MI:0499	psi-mi	neutral component	MI:0497	nucleotide sequence identification	MI:0078	unspecified role	MI:0499	neutral component	MI:0497	nucleotide sequence identification	MI:0078	2014-10-16
15355	1	figure legend:SF2|comment:homomint|comment:mint|curation depth:imex curation|full coverage:Only protein-protein interactions	Zwilling et al. (2007)	spoke expansion	MI:1060					0.62							2007-01-18	molecular sieving	MI:0071	in vitro|In vitro	-1	EBI-7157386	association	Q86Y82 (EBI-7157386) O43752	FALSE		association	pubmed|imex|mint	17159904|IM-11500|MINT-5219428	FALSE	EBI-7157386	Q86Y82 (EBI-7157386) O43752	unspecified role	MI:0499	psi-mi	neutral component	MI:0497	nucleotide sequence identification	MI:0078	unspecified role	MI:0499	neutral component	MI:0497	nucleotide sequence identification	MI:0078	2014-10-16
15354	1	figure legend:F2A|comment:homomint|comment:mint|curation depth:imex curation|full coverage:Only protein-protein interactions	Zwilling et al. (2007)	spoke expansion	MI:1060					0.62							2007-01-18	circular dichroism	MI:0016	in vitro|In vitro	-1	EBI-7157331	physical association	Q86Y82 (EBI-7157331) O43752	FALSE		physical association	pubmed|imex|mint	17159904|IM-11500|MINT-5219428	FALSE	EBI-7157331	Q86Y82 (EBI-7157331) O43752	unspecified role	MI:0499	psi-mi	neutral component	MI:0497	nucleotide sequence identification	MI:0078	unspecified role	MI:0499	neutral component	MI:0497	nucleotide sequence identification	MI:0078	2014-10-16
15353	1	comment:\figure legend: SF2; comment: homomint; comment: mint; \	Zwilling et al. (2007)	spoke expansion	MI:1060				8		8		1				2014-11-29	molecular sieving	MI:0071		-1	EBI-7157386	association	IDBG-95016 (EBI-7157386) IDBG-105188	FALSE		association	pubmed	17159904	FALSE	EBI-7157386	IDBG-95016 (EBI-7157386) IDBG-105188	unspecified role	MI:0499	psi-mi	neutral component	MI:0497	nucleotide sequence identification	MI:0078	unspecified role	MI:0499	neutral component	MI:0497	nucleotide sequence identification	MI:0078	2014-11-29
15352	1		-									0.21						affinity chromatography technology	MI:0004			725625	physical association	Q8N1B4 (725625) O43752	FALSE		physical association	pubmed	20685960	FALSE	725625	Q8N1B4 (725625) O43752			psi-mi
15351	1	comment:\BioGRID Evidence Code: Affinity Capture-Western; \	Perez-Victoria et al.(2010)						23		23		1				2014-11-29	affinity chromatography technology	MI:0004		32644	725625	physical association	IDBG-304142 (725625) IDBG-105188	FALSE		physical association	pubmed	20685960	FALSE	725625	IDBG-304142 (725625) IDBG-105188	unspecified role	MI:0499	psi-mi	prey	MI:0498	predetermined participant	MI:0396	unspecified role	MI:0499	bait	MI:0496	predetermined participant	MI:0396	2014-11-29
15350	1		-									0.126						affinity chromatography technology	MI:0004			1241426	physical association	P81605 (1241426) P09651	FALSE		physical association	pubmed	25324306	FALSE	1241426	P81605 (1241426) P09651			psi-mi
15349	1		-									0.126						affinity chromatography technology	MI:0004			1177091	physical association	Q8WUA4 (1177091) O43752	FALSE		physical association	pubmed	26186194	FALSE	1177091	Q8WUA4 (1177091) O43752			psi-mi
15348	1		-									0.21						affinity chromatography technology	MI:0004			259157	physical association	Q07157 (259157) P00533	FALSE		physical association	pubmed	12708492	FALSE	259157	Q07157 (259157) P00533			psi-mi
15347	1		-									0.126						affinity chromatography technology	MI:0004			1177110	physical association	Q13277 (1177110) O43752	FALSE		physical association	pubmed	26186194	FALSE	1177110	Q13277 (1177110) O43752			psi-mi
15345	1	comment:\Number of clones: 9\|curation depth:imex curation|full coverage:Only protein-protein interactions	Camargo et al. (2007)							0.37							2006-10-04	two hybrid	MI:0018	yeasx|Saccharomyces cerevisiae	4932	EBI-1106420	physical association	Q9UKE5 (EBI-1106420) Q01082	FALSE		physical association	pubmed|imex	17043677|IM-16650	FALSE	EBI-1106420	Q9UKE5 (EBI-1106420) Q01082	unspecified role	MI:0499	psi-mi	bait	MI:0496	nucleotide sequence identification	MI:0078	unspecified role	MI:0499	prey	MI:0498	nucleotide sequence identification	MI:0078	2014-10-16	intact	MI:0469
15344	1	figure legend:ST4|kd:1829 nanomolar|comment:homomint|comment:mint|dataset:Virus - Publications including interactions involving viral proteins|curation depth:imex curation|full coverage:Only protein-protein interactions	Jones et al. (2006)							0.44							2006-01-13	protein array	MI:0089	in vitro|In vitro	-1	EBI-7885429	direct interaction	Q13671 (EBI-7885429) P21860	FALSE		direct interaction	pubmed|imex|mint	16273093|IM-14137|MINT-5218056	FALSE	EBI-7885429	Q13671 (EBI-7885429) P21860	unspecified role	MI:0499	psi-mi	bait	MI:0496	nucleotide sequence identification	MI:0078	unspecified role	MI:0499	prey	MI:0498	nucleotide sequence identification	MI:0078	2014-10-16
15343	1	figure legend:ST4|kd:1602 nanomolar|comment:homomint|comment:mint|dataset:Virus - Publications including interactions involving viral proteins|curation depth:imex curation|full coverage:Only protein-protein interactions	Jones et al. (2006)							0.44							2006-01-13	protein array	MI:0089	in vitro|In vitro	-1	EBI-7877852	direct interaction	Q13671 (EBI-7877852) P04626	FALSE		direct interaction	pubmed|imex|mint	16273093|IM-14137|MINT-5218056	FALSE	EBI-7877852	Q13671 (EBI-7877852) P04626	unspecified role	MI:0499	psi-mi	bait	MI:0496	nucleotide sequence identification	MI:0078	unspecified role	MI:0499	prey	MI:0498	nucleotide sequence identification	MI:0078	2014-10-16
15342	1	delivery-method:P42684 transfection; Q13671 unclear|figure legend:2A, 2D|dataset:Apoptosis - Interactions involving proteins with a function related to apoptosis|full coverage:Only protein-protein interactions|curation depth:imex curation	Hu et al. (2005)							0.58							2006-09-29	anti tag coimmunoprecipitation	MI:0007	human-293t|Homo sapiens 293 cells transformed with SV40 large T antigen	9606	EBI-1102781	physical association	Q13671 (EBI-1102781) P42684	FALSE		physical association	pubmed|imex|mint	15886098|IM-19894|MINT-5217726	FALSE	EBI-1102781	Q13671 (EBI-1102781) P42684	unspecified role	MI:0499	psi-mi	prey	MI:0498	western blot	MI:0113	unspecified role	MI:0499	bait	MI:0496	western blot	MI:0113	2014-10-16
15340	1		-									0.126						affinity chromatography technology	MI:0004			1177092	physical association	Q13948 (1177092) O43752	FALSE		physical association	pubmed	26186194	FALSE	1177092	Q13948 (1177092) O43752			psi-mi
15339	1		-									0.126						affinity chromatography technology	MI:0004			1177101	physical association	Q16880 (1177101) O43752	FALSE		physical association	pubmed	26186194	FALSE	1177101	Q16880 (1177101) O43752			psi-mi
15338	1		-									0.126						affinity chromatography technology	MI:0004			1177113	physical association	Q5T5C0 (1177113) O43752	FALSE		physical association	pubmed	26186194	FALSE	1177113	Q5T5C0 (1177113) O43752			psi-mi
15337	1		-									0.126						affinity chromatography technology	MI:0004			1177102	physical association	O95721 (1177102) O43752	FALSE		physical association	pubmed	26186194	FALSE	1177102	O95721 (1177102) O43752			psi-mi
15336	1		-									0.126						affinity chromatography technology	MI:0004			1177092	physical association	P39880 (1177092) O43752	FALSE		physical association	pubmed	26186194	FALSE	1177092	P39880 (1177092) O43752			psi-mi
15335	1		-									0.126						affinity chromatography technology	MI:0004			1177087	physical association	P54920 (1177087) O43752	FALSE		physical association	pubmed	26186194	FALSE	1177087	P54920 (1177087) O43752			psi-mi
15334	1		-									0.126						affinity chromatography technology	MI:0004			1177099	physical association	Q12981 (1177099) O43752	FALSE		physical association	pubmed	26186194	FALSE	1177099	Q12981 (1177099) O43752			psi-mi
15333	1		-									0.126						affinity chromatography technology	MI:0004			1177112	physical association	O60499 (1177112) O43752	FALSE		physical association	pubmed	26186194	FALSE	1177112	O60499 (1177112) O43752			psi-mi
15332	1		-									0.507						affinity chromatography technology	MI:0004			283259	physical association	O75379 (283259) O43752	FALSE		physical association	pubmed	11839770	FALSE	283259	O75379 (283259) O43752			psi-mi
15331	1		-									0.507						affinity chromatography technology	MI:0004			283250	physical association	O75379 (283250) O43752	FALSE		physical association	pubmed	11839770	FALSE	283250	O75379 (283250) O43752			psi-mi
15330	1		-									0.507						anti tag coimmunoprecipitation	MI:0007			MINT-7255483	association	O75379 (MINT-7255483) O43752	FALSE		association	pubmed	19557002	FALSE	MINT-7255483	O75379 (MINT-7255483) O43752			psi-mi
15329	1	figure legend:F2C|comment:homomint|comment:mint|curation depth:imex curation|full coverage:Only protein-protein interactions	Gordon et al. (2009)	spoke expansion	MI:1060					0.35							2009-08-06	anti tag coimmunoprecipitation	MI:0007	human-hela|Homo sapiens epitheloid cervix carcinoma cells	9606	EBI-7078226	association	O75379 (EBI-7078226) O43752	FALSE		association	pubmed|imex|mint|doi	19557002|IM-13856|MINT-7255477|10.1038/embor.2009.96	FALSE	EBI-7078226	O75379 (EBI-7078226) O43752	unspecified role	MI:0499	psi-mi	bait	MI:0496	anti tag western blot	MI:0705	unspecified role	MI:0499	prey	MI:0498	western blot	MI:0113	2014-10-16
15328	1	comment:\figure legend: F2C; comment: homomint; comment: mint; \	Gordon et al. (2009)	spoke expansion	MI:1060				10		10		1				2014-11-29	anti tag coimmunoprecipitation	MI:0007		9606	EBI-7078226	association	IDBG-104804 (EBI-7078226) IDBG-105188	FALSE		association	pubmed	19557002	FALSE	EBI-7078226	IDBG-104804 (EBI-7078226) IDBG-105188	unspecified role	MI:0499	psi-mi	bait	MI:0496	anti tag western blot	MI:0705	unspecified role	MI:0499	prey	MI:0498	western blot	MI:0113	2014-11-29
15327	1	comment:\figure legend:F2C|comment:homomint|full coverage:Only protein-protein interactions|curation depth:imex curation\	Gordon et al. (2009)	spoke expansion	MI:1060				10		10		1				2014-11-29	anti tag coimmunoprecipitation	MI:0007		9606	MINT-7255483	association	IDBG-104804 (MINT-7255483) IDBG-105188	FALSE		association	pubmed	19557002	FALSE	MINT-7255483	IDBG-104804 (MINT-7255483) IDBG-105188	unspecified role	MI:0499	psi-mi	bait	MI:0496	anti tag western blot	MI:0705	unspecified role	MI:0499	prey	MI:0498	western blot	MI:0113	2014-11-29
15326	1	comment:\BioGRID Evidence Code: Affinity Capture-Western; \	Mallard et al.(2002)						11		11		1				2014-11-29	affinity chromatography technology	MI:0004		32644	283259	physical association	IDBG-104804 (283259) IDBG-105188	FALSE		physical association	pubmed	11839770	FALSE	283259	IDBG-104804 (283259) IDBG-105188	unspecified role	MI:0499	psi-mi	prey	MI:0498	predetermined participant	MI:0396	unspecified role	MI:0499	bait	MI:0496	predetermined participant	MI:0396	2014-11-29
15325	1	comment:\figure legend: F2A; comment: homomint; comment: mint; \	Zwilling et al. (2007)	spoke expansion	MI:1060				8		8		1				2014-11-29	circular dichroism	MI:0016		-1	EBI-7157331	physical association	IDBG-104804 (EBI-7157331) IDBG-105188	FALSE		physical association	pubmed	17159904	FALSE	EBI-7157331	IDBG-104804 (EBI-7157331) IDBG-105188	unspecified role	MI:0499	psi-mi	neutral component	MI:0497	nucleotide sequence identification	MI:0078	unspecified role	MI:0499	neutral component	MI:0497	nucleotide sequence identification	MI:0078	2014-11-29
15324	1	comment:\figure legend: F3; comment: homomint; comment: mint; \	Zwilling et al. (2007)	spoke expansion	MI:1060				8		8		1				2014-11-29	x-ray crystallography	MI:0114		-1	EBI-7157489	physical association	IDBG-104804 (EBI-7157489) IDBG-105188	FALSE		physical association	pubmed	17159904	FALSE	EBI-7157489	IDBG-104804 (EBI-7157489) IDBG-105188	unspecified role	MI:0499	psi-mi	neutral component	MI:0497	nucleotide sequence identification	MI:0078	unspecified role	MI:0499	neutral component	MI:0497	nucleotide sequence identification	MI:0078	2014-11-29
15323	1		-									0.126						affinity chromatography technology	MI:0004			1177096	physical association	O94766 (1177096) O43752	FALSE		physical association	pubmed	26186194	FALSE	1177096	O94766 (1177096) O43752			psi-mi
15322	1		-									0.126						affinity chromatography technology	MI:0004			1177090	physical association	O95249 (1177090) O43752	FALSE		physical association	pubmed	26186194	FALSE	1177090	O95249 (1177090) O43752			psi-mi
15321	1		-									0.081						biochemical	MI:0401			754275	colocalization	Q8TDX6 (754275) O43752	FALSE		colocalization	pubmed	22939629	FALSE	754275	Q8TDX6 (754275) O43752			psi-mi
15320	1		-									0.126						affinity chromatography technology	MI:0004			689525	physical association	Q92905 (689525) P09651	FALSE		physical association	pubmed	21145461	FALSE	689525	Q92905 (689525) P09651			psi-mi
15319	1	figure legend:submitted by author|full coverage:Only protein-protein interactions|curation depth:imex curation	Sowa et al. (2009)	spoke expansion	MI:1060					0.56							2009-12-18	anti tag coimmunoprecipitation	MI:0007	human-293t|Homo sapiens 293 cells transformed with SV40 large T antigen	9606	EBI-2510150	physical association	Q92905 (EBI-2510150) Q13618	FALSE		physical association	imex|pubmed	IM-12079|19615732	FALSE	EBI-2510150	Q92905 (EBI-2510150) Q13618	unspecified role	MI:0499	psi-mi	bait	MI:0496	sequence tag identification	MI:0102	unspecified role	MI:0499	prey	MI:0498	sequence tag identification	MI:0102	2014-10-16	intact	MI:0469
15318	1	figure legend:Table 4 and Supplementary table 2B|comment:Transient, dynamic interactors|comment:\Dynamic interactors are the proteins with MAP-SILAC ratios much higher than PAM-SILAC ratios (> 2-fold)\|dataset:Apoptosis - Interactions involving proteins with a function related to apoptosis|full coverage:Only protein-protein interactions|curation depth:imex curation	Lei et al. (2008)	spoke expansion	MI:1060					0.56							2010-05-17	tandem affinity purification	MI:0676	human-293|Homo sapiens transformed primary embryonal kidney cells	9606	EBI-2659663	association	Q92905 (EBI-2659663) Q13618	FALSE		association	pubmed|imex	18850735|IM-20477	FALSE	EBI-2659663	Q92905 (EBI-2659663) Q13618	unspecified role	MI:0499	psi-mi	bait	MI:0496	sequence tag identification	MI:0102	unspecified role	MI:0499	prey	MI:0498	sequence tag identification	MI:0102	2014-10-16
15317	1	figure legend:Table 4 and Supplementary table 2B|comment:Transient, dynamic interactors|comment:\Dynamic interactors are the proteins with MAP-SILAC ratios much higher than PAM-SILAC ratios (> 2-fold)\|dataset:Apoptosis - Interactions involving proteins with a function related to apoptosis|full coverage:Only protein-protein interactions|curation depth:imex curation	Lei et al. (2008)	spoke expansion	MI:1060					0.35							2010-05-17	tandem affinity purification	MI:0676	human-293|Homo sapiens transformed primary embryonal kidney cells	9606	EBI-2659663	association	Q92905 (EBI-2659663) P62877	FALSE		association	pubmed|imex	18850735|IM-20477	FALSE	EBI-2659663	Q92905 (EBI-2659663) P62877	unspecified role	MI:0499	psi-mi	bait	MI:0496	sequence tag identification	MI:0102	unspecified role	MI:0499	prey	MI:0498	sequence tag identification	MI:0102	2014-10-16
15313	1		-									0.126						affinity chromatography technology	MI:0004			1177185	physical association	O60637 (1177185) O43752	FALSE		physical association	pubmed	26186194	FALSE	1177185	O60637 (1177185) O43752			psi-mi
15312	1		-									0.126						affinity chromatography technology	MI:0004			1176509	physical association	Q9UEU0 (1176509) O43752	FALSE		physical association	pubmed	26186194	FALSE	1176509	Q9UEU0 (1176509) O43752			psi-mi
15311	1		-									0.236						affinity chromatography technology	MI:0004			669151	physical association	Q99459 (669151) P09651	FALSE		physical association	pubmed	22446626	FALSE	669151	Q99459 (669151) P09651			psi-mi
15310	1		-									0.236						affinity chromatography technology	MI:0004			1184523	physical association	Q99459 (1184523) P09651	FALSE		physical association	pubmed	26186194	FALSE	1184523	Q99459 (1184523) P09651			psi-mi
15309	1	comment:homomint|comment:domino|comment:mint|figure legend:st1 st2 st3 st4 st5 sf1a sf1c sf1d sf1e|curation depth:imex curation|full coverage:Only protein-protein interactions	Llères et al. (2010)	spoke expansion	MI:1060					0.35							2010-07-01	anti bait coimmunoprecipitation	MI:0006	human-hela|Homo sapiens epitheloid cervix carcinoma cells	9606	EBI-7954144	association	Q99459 (EBI-7954144) O60749	FALSE		association	pubmed|imex|mint|doi	20467437|IM-15060|MINT-7945687|10.1038/embor.2010.64	FALSE	EBI-7954144	Q99459 (EBI-7954144) O60749	unspecified role	MI:0499	psi-mi	bait	MI:0496	western blot	MI:0113	unspecified role	MI:0499	prey	MI:0498	Identification by mass spectrometry	MI:0427	2016-02-11
15308	1	comment:homomint|comment:domino|comment:mint|figure legend:st1 st2 st3 st4 st5 sf1a sf1c sf1d sf1e|curation depth:imex curation|full coverage:Only protein-protein interactions	Llères et al. (2010)	spoke expansion	MI:1060					0.35							2010-07-01	anti bait coimmunoprecipitation	MI:0006	human-hela|Homo sapiens epitheloid cervix carcinoma cells	9606	EBI-7954144	association	Q99459 (EBI-7954144) Q99460	FALSE		association	pubmed|imex|mint|doi	20467437|IM-15060|MINT-7945687|10.1038/embor.2010.64	FALSE	EBI-7954144	Q99459 (EBI-7954144) Q99460	unspecified role	MI:0499	psi-mi	bait	MI:0496	western blot	MI:0113	unspecified role	MI:0499	prey	MI:0498	Identification by mass spectrometry	MI:0427	2016-02-11
15307	1	comment:homomint|comment:domino|comment:mint|figure legend:st1 st2 st3 st4 st5 sf1a sf1c sf1d sf1e|curation depth:imex curation|full coverage:Only protein-protein interactions	Llères et al. (2010)	spoke expansion	MI:1060					0.35							2010-07-01	anti bait coimmunoprecipitation	MI:0006	human-hela|Homo sapiens epitheloid cervix carcinoma cells	9606	EBI-7954144	association	Q99459 (EBI-7954144) Q9UBS0	FALSE		association	pubmed|imex|mint|doi	20467437|IM-15060|MINT-7945687|10.1038/embor.2010.64	FALSE	EBI-7954144	Q99459 (EBI-7954144) Q9UBS0	unspecified role	MI:0499	psi-mi	bait	MI:0496	western blot	MI:0113	unspecified role	MI:0499	prey	MI:0498	Identification by mass spectrometry	MI:0427	2016-02-11
15306	1	comment:homomint|comment:domino|comment:mint|figure legend:st1 st2 st3 st4 st5 sf1a sf1c sf1d sf1e|curation depth:imex curation|full coverage:Only protein-protein interactions	Llères et al. (2010)	spoke expansion	MI:1060					0.35							2010-07-01	anti bait coimmunoprecipitation	MI:0006	human-hela|Homo sapiens epitheloid cervix carcinoma cells	9606	EBI-7954144	association	Q99459 (EBI-7954144) P46940	FALSE		association	pubmed|imex|mint|doi	20467437|IM-15060|MINT-7945687|10.1038/embor.2010.64	FALSE	EBI-7954144	Q99459 (EBI-7954144) P46940	unspecified role	MI:0499	psi-mi	bait	MI:0496	western blot	MI:0113	unspecified role	MI:0499	prey	MI:0498	Identification by mass spectrometry	MI:0427	2016-02-11
15305	1	comment:homomint|comment:domino|comment:mint|figure legend:st1 st2 st3 st4 st5 sf1a sf1c sf1d sf1e|curation depth:imex curation|full coverage:Only protein-protein interactions	Llères et al. (2010)	spoke expansion	MI:1060					0.55							2010-07-01	anti bait coimmunoprecipitation	MI:0006	human-hela|Homo sapiens epitheloid cervix carcinoma cells	9606	EBI-7954144	association	Q99459 (EBI-7954144) Q01082	FALSE		association	pubmed|imex|mint|doi	20467437|IM-15060|MINT-7945687|10.1038/embor.2010.64	FALSE	EBI-7954144	Q99459 (EBI-7954144) Q01082	unspecified role	MI:0499	psi-mi	bait	MI:0496	western blot	MI:0113	unspecified role	MI:0499	prey	MI:0498	Identification by mass spectrometry	MI:0427	2016-02-11
15304	1	comment:homomint|comment:domino|comment:mint|figure legend:st1 st2 st3 st4 st5 sf1a sf1c sf1d sf1e|curation depth:imex curation|full coverage:Only protein-protein interactions	Llères et al. (2010)	spoke expansion	MI:1060					0.35							2010-07-01	anti bait coimmunoprecipitation	MI:0006	human-hela|Homo sapiens epitheloid cervix carcinoma cells	9606	EBI-7954144	association	Q99459 (EBI-7954144) Q13200	FALSE		association	pubmed|imex|mint|doi	20467437|IM-15060|MINT-7945687|10.1038/embor.2010.64	FALSE	EBI-7954144	Q99459 (EBI-7954144) Q13200	unspecified role	MI:0499	psi-mi	bait	MI:0496	western blot	MI:0113	unspecified role	MI:0499	prey	MI:0498	Identification by mass spectrometry	MI:0427	2016-02-11
15303	1	comment:homomint|comment:domino|comment:mint|figure legend:st1 st2 st3 st4 st5 sf1a sf1c sf1d sf1e|curation depth:imex curation|full coverage:Only protein-protein interactions	Llères et al. (2010)	spoke expansion	MI:1060					0.35							2010-07-01	anti bait coimmunoprecipitation	MI:0006	human-hela|Homo sapiens epitheloid cervix carcinoma cells	9606	EBI-7954144	association	Q99459 (EBI-7954144) Q02297	FALSE		association	pubmed|imex|mint|doi	20467437|IM-15060|MINT-7945687|10.1038/embor.2010.64	FALSE	EBI-7954144	Q99459 (EBI-7954144) Q02297	unspecified role	MI:0499	psi-mi	bait	MI:0496	western blot	MI:0113	unspecified role	MI:0499	prey	MI:0498	Identification by mass spectrometry	MI:0427	2016-02-11
15301	1	comment:\Number of clones: 11\|curation depth:imex curation|full coverage:Only protein-protein interactions	Camargo et al. (2007)							0.55							2006-10-04	two hybrid	MI:0018	yeasx|Saccharomyces cerevisiae	4932	EBI-1106395	physical association	Q99459 (EBI-1106395) Q01082	FALSE		physical association	pubmed|imex	17043677|IM-16650	FALSE	EBI-1106395	Q99459 (EBI-1106395) Q01082	unspecified role	MI:0499	psi-mi	bait	MI:0496	nucleotide sequence identification	MI:0078	unspecified role	MI:0499	prey	MI:0498	nucleotide sequence identification	MI:0078	2014-10-16	intact	MI:0469
15299	1		-									0.126						affinity chromatography technology	MI:0004			1179312	physical association	Q5QGZ9 (1179312) O43752	FALSE		physical association	pubmed	26186194	FALSE	1179312	Q5QGZ9 (1179312) O43752			psi-mi
15296	1		-									0.081						biochemical	MI:0401			749921	colocalization	Q9Y5Y2 (749921) P06454	FALSE		colocalization	pubmed	22939629	FALSE	749921	Q9Y5Y2 (749921) P06454			psi-mi
15295	1		-									0.309						pull down	MI:0096			259873	direct interaction	Q96ST3 (259873) P06454	FALSE		direct interaction	pubmed	12634383	FALSE	259873	Q96ST3 (259873) P06454			psi-mi
15294	1	comment:\BioGRID Evidence Code: Reconstituted Complex; \	Knight et al.(2003)						4		4		1				2014-11-29	pull down	MI:0096		32644	259873	physical association	IDBG-23397 (259873) IDBG-83127	FALSE		physical association	pubmed	12634383	FALSE	259873	IDBG-23397 (259873) IDBG-83127	unspecified role	MI:0499	psi-mi	prey	MI:0498	predetermined participant	MI:0396	unspecified role	MI:0499	bait	MI:0496	predetermined participant	MI:0396	2014-11-29
15293	1		-									0.081						biochemical	MI:0401			925942	colocalization	Q99426 (925942) P06454	FALSE		colocalization	pubmed	22863883	FALSE	925942	Q99426 (925942) P06454			psi-mi
15292	1		-									0.081						biochemical	MI:0401			751310	colocalization	Q6PGN9 (751310) P06454	FALSE		colocalization	pubmed	22939629	FALSE	751310	Q6PGN9 (751310) P06454			psi-mi
15291	1	comment:\BioGRID Evidence Code: Co-fractionation; \	Havugimana et al.(2012)						13733		13733		1				2014-11-29	biochemical	MI:0401		32644	751310	colocalization	IDBG-100800 (751310) IDBG-83127	FALSE		colocalization	pubmed	22939629	FALSE	751310	IDBG-100800 (751310) IDBG-83127	unspecified role	MI:0499	psi-mi	bait	MI:0496	experimental participant identification	MI:0661	unspecified role	MI:0499	prey	MI:0498	experimental participant identification	MI:0661	2014-11-29
15290	1		-									0.183						two hybrid	MI:0018			681940	direct interaction	Q15554 (681940) P06454	FALSE		direct interaction	pubmed	21044950	FALSE	681940	Q15554 (681940) P06454			psi-mi
15289	1		-									0.081						biochemical	MI:0401			922315	colocalization	Q96CN7 (922315) P06454	FALSE		colocalization	pubmed	22863883	FALSE	922315	Q96CN7 (922315) P06454			psi-mi
15287	1		-									0.126						affinity chromatography technology	MI:0004			1066134	physical association	P06753 (1066134) P00533	FALSE		physical association	pubmed	24797263	FALSE	1066134	P06753 (1066134) P00533			psi-mi
15286	1		-									0.21						affinity chromatography technology	MI:0004			1054421	physical association	Q02539 (1054421) P06454	FALSE		physical association	pubmed	10891508	FALSE	1054421	Q02539 (1054421) P06454			psi-mi
15285	1		-									0.569						affinity chromatography technology	MI:0004			287964	physical association	P25963 (287964) P09651	FALSE		physical association	pubmed	11313474	FALSE	287964	P25963 (287964) P09651			psi-mi
15284	1		-									0.569						affinity chromatography technology	MI:0004			287963	physical association	P25963 (287963) P09651	FALSE		physical association	pubmed	11313474	FALSE	287963	P25963 (287963) P09651			psi-mi
15283	1		-									0.569						pull down	MI:0096			287965	direct interaction	P25963 (287965) P09651	FALSE		direct interaction	pubmed	11313474	FALSE	287965	P25963 (287965) P09651			psi-mi
15281	1	figure legend:F5B|comment:homomint|comment:mint|dataset:Virus - Publications including interactions involving viral proteins|curation depth:imex curation|full coverage:Only protein-protein interactions	Schweitzer et al. (2007)							0.66							2007-04-24	anti tag coimmunoprecipitation	MI:0007	human-hela|Homo sapiens epitheloid cervix carcinoma cells	9606	EBI-7280406	physical association	P25963 (EBI-7280406) P0CG48	FALSE		physical association	pubmed|imex|mint	17318178|IM-11308|MINT-5219675	FALSE	EBI-7280406	P25963 (EBI-7280406) P0CG48	unspecified role	MI:0499	psi-mi	bait	MI:0496	nucleotide sequence identification	MI:0078	unspecified role	MI:0499	prey	MI:0498	western blot	MI:0113	2014-10-16
15280	1	figure legend:F5A|comment:homomint|comment:mint|dataset:Virus - Publications including interactions involving viral proteins|curation depth:imex curation|full coverage:Only protein-protein interactions	Schweitzer et al. (2007)							0.66							2007-04-24	anti bait coimmunoprecipitation	MI:0006	human-hela|Homo sapiens epitheloid cervix carcinoma cells	9606	EBI-7280222	physical association	P25963 (EBI-7280222) P0CG48	FALSE		physical association	pubmed|imex|mint	17318178|IM-11308|MINT-5219675	FALSE	EBI-7280222	P25963 (EBI-7280222) P0CG48	unspecified role	MI:0499	psi-mi	bait	MI:0496	western blot	MI:0113	unspecified role	MI:0499	prey	MI:0498	western blot	MI:0113	2014-10-16
15279	1	figure legend:F2D|comment:homomint|comment:mint|dataset:Virus - Publications including interactions involving viral proteins|curation depth:imex curation|full coverage:Only protein-protein interactions	Kim et al. (2008)							0.66							2008-05-23	pull down	MI:0096	human-293t|Homo sapiens 293 cells transformed with SV40 large T antigen	9606	EBI-7967922	physical association	P25963 (EBI-7967922) P0CG48	FALSE		physical association	pubmed|imex|mint	18539148|IM-14072|MINT-6549367	FALSE	EBI-7967922	P25963 (EBI-7967922) P0CG48	unspecified role	MI:0499	psi-mi	bait	MI:0496	anti tag western blot	MI:0705	unspecified role	MI:0499	prey	MI:0498	anti tag western blot	MI:0705	2014-10-16
15278		figure legend:1 A|resulting-ptm:IkappaB-alpha was phosphorylated.|stimulant:\NIK - Coexpression of NIK with IKK-alpha stimulated IKK-alpha phosphorylation of IkappaB-alpha but did not stimulate IKK-alpha(S176A) to the same extent.\|full coverage:Only protein-protein interactions|curation depth:imex curation	Ling et al. (1998)							0.95							2007-11-05	protein kinase assay	MI:0424	in vitro|In vitro	-1	EBI-1551842	phosphorylation reaction	P25963 (EBI-1551842) O15111	FALSE		phosphorylation reaction	pubmed|imex	9520446|IM-19981	FALSE	EBI-1551842	P25963 (EBI-1551842) O15111	enzyme target	MI:0502	psi-mi	unspecified role	MI:0499	molecular weight estimation by autoradiography	MI:0821	enzyme	MI:0501	unspecified role	MI:0499	molecular weight estimation by autoradiography	MI:0821	2014-10-16
15277		figure legend:7 A|resulting-ptm:IkappaB-alpha was phosphorylated.|full coverage:Only protein-protein interactions|curation depth:imex curation	Ling et al. (1998)							0.95							2007-11-05	protein kinase assay	MI:0424	in vitro|In vitro	-1	EBI-1552187	phosphorylation reaction	P25963 (EBI-1552187) O15111	FALSE		phosphorylation reaction	pubmed|imex	9520446|IM-19981	FALSE	EBI-1552187	P25963 (EBI-1552187) O15111	enzyme target	MI:0502	psi-mi	unspecified role	MI:0499	molecular weight estimation by autoradiography	MI:0821	enzyme	MI:0501	unspecified role	MI:0499	molecular weight estimation by autoradiography	MI:0821	2014-10-16
15276		figure legend:4 D|stimulant:ROCK-II - The presence of ROCK-II in the IKK complex stimulates the phosphoryrlation of IkappaBalpha by IKK-alpha.|agonist:IL-1beta - IL-1beta treatment induced an increase in IKK activity.|inhibition:\Y-27632 - Y-27632 (an inhibitor of ROCK-II kinase activity) treatment decreases IKK activity.\|resulting-ptm:GST-IkappaBalpha is phosphorylated.|full coverage:Only prote…	Segain et al. (2003)	spoke expansion	MI:1060					0.95							2007-12-13	protein kinase assay	MI:0424	in vitro|In vitro	-1	EBI-1569183	phosphorylation reaction	P25963 (EBI-1569183) O15111	FALSE		phosphorylation reaction	pubmed|imex	12730857|IM-19774	FALSE	EBI-1569183	P25963 (EBI-1569183) O15111	enzyme target	MI:0502	psi-mi	unspecified role	MI:0499	autoradiography	MI:0833	enzyme	MI:0501	unspecified role	MI:0499	autoradiography	MI:0833	2014-10-16
15275		figure legend:3A and 3B|agonist:\IL-1beta (1ng/ml)\|agonist:\Hydrogen peroxide (1mM)\|resulting-ptm:Phosphorylation of NF-kappaB inhibitor alpha|dataset:BioCreative - Critical Assessment of Information Extraction systems in Biology|curation depth:imex curation|full coverage:Only protein-protein interactions	Li et al. (2006)							0.95							2006-07-04	protein kinase assay	MI:0424	in vitro|In vitro	-1	EBI-961463	phosphorylation reaction	P25963 (EBI-961463) O15111	FALSE		phosphorylation reaction	imex|pubmed	IM-14536|16286467	FALSE	EBI-961463	P25963 (EBI-961463) O15111	enzyme target	MI:0502	psi-mi	unspecified role	MI:0499	predetermined participant	MI:0396	enzyme	MI:0501	unspecified role	MI:0499	predetermined participant	MI:0396	2014-10-16	protein kinase activity|protein phosphorylation	GO:0004672|GO:0006468
15274	1		-									0.081						biochemical	MI:0401			752086	colocalization	Q01130 (752086) P06454	FALSE		colocalization	pubmed	22939629	FALSE	752086	Q01130 (752086) P06454			psi-mi
15273	1	|comment:\BioGRID Evidence Code: Affinity Capture-Western; \	-|Fu et al.(2005)						6		6	0.21	1				2014-11-29	affinity chromatography technology	MI:0004		|32644	504092	physical association	Q92769 (504092) P24385	FALSE		physical association	pubmed	15713663	FALSE	504092	Q92769 (504092) P24385	|unspecified role	|MI:0499	psi-mi	|prey	|MI:0498	|predetermined participant	|MI:0396	|unspecified role	|MI:0499	|bait	|MI:0496	|predetermined participant	|MI:0396	2014-11-29
15272	1		-									0.309						pull down	MI:0096			259871	direct interaction	Q92769 (259871) P06454	FALSE		direct interaction	pubmed	12634383	FALSE	259871	Q92769 (259871) P06454			psi-mi
15271	1		Lim(2006)												4			coimmunoprecipitation	MI:0019			I-003164	direct interaction	Q92769 (I-003164) P06454	FALSE		direct interaction	pubmed	16713569	FALSE	I-003164	Q92769 (I-003164) P06454			psi-mi
15270	1	comment:\BioGRID Evidence Code: Reconstituted Complex; \	Knight et al.(2003)						4		4		1				2014-11-29	pull down	MI:0096		32644	259871	physical association	IDBG-95591 (259871) IDBG-83127	FALSE		physical association	pubmed	12634383	FALSE	259871	IDBG-95591 (259871) IDBG-83127	unspecified role	MI:0499	psi-mi	prey	MI:0498	predetermined participant	MI:0396	unspecified role	MI:0499	bait	MI:0496	predetermined participant	MI:0396	2014-11-29
15267			-									0.081						biochemical	MI:0401			920293	colocalization	P08243 (920293) P06454	FALSE		colocalization	pubmed	22863883	FALSE	920293	P08243 (920293) P06454			psi-mi
15266	1		-									0.126						affinity chromatography technology	MI:0004			887164	physical association	P69905 (887164) P00533	FALSE		physical association	pubmed	23956138	FALSE	887164	P69905 (887164) P00533			psi-mi
15265	1		-									0.081						biochemical	MI:0401			922818	colocalization	P26038 (922818) P06454	FALSE		colocalization	pubmed	22863883	FALSE	922818	P26038 (922818) P06454			psi-mi
15264	1		-									0.126						affinity chromatography technology	MI:0004			669152	physical association	Q9H307 (669152) P09651	FALSE		physical association	pubmed	22446626	FALSE	669152	Q9H307 (669152) P09651			psi-mi
15262	1		-									0.21						biochemical	MI:0401			874395	association	P43487 (874395) P06454	FALSE		association	pubmed	11310559	FALSE	874395	P43487 (874395) P06454			psi-mi
15261	1		-									0.081						biochemical	MI:0401			748630	colocalization	P60981 (748630) P06454	FALSE		colocalization	pubmed	22939629	FALSE	748630	P60981 (748630) P06454			psi-mi
15260	1		-									0.081						biochemical	MI:0401			750467	colocalization	P20962 (750467) P06454	FALSE		colocalization	pubmed	22939629	FALSE	750467	P20962 (750467) P06454			psi-mi
15259	1		-									0.126						affinity chromatography technology	MI:0004			1177094	physical association	Q12789 (1177094) O43752	FALSE		physical association	pubmed	26186194	FALSE	1177094	Q12789 (1177094) O43752			psi-mi
15258	1	comment:\BioGRID Evidence Code: Reconstituted Complex; \	Knight et al.(2003)						4		4		1				2014-11-29	pull down	MI:0096		32644	259872	physical association	IDBG-31971 (259872) IDBG-83127	FALSE		physical association	pubmed	12634383	FALSE	259872	IDBG-31971 (259872) IDBG-83127	unspecified role	MI:0499	psi-mi	prey	MI:0498	predetermined participant	MI:0396	unspecified role	MI:0499	bait	MI:0496	predetermined participant	MI:0396	2014-11-29
15257	1		-									0.21						biochemical	MI:0401			874394	association	P18754 (874394) P06454	FALSE		association	pubmed	11310559	FALSE	874394	P18754 (874394) P06454			psi-mi
15254	1		-									0.081						biochemical	MI:0401			751999	colocalization	P62306 (751999) P37802	FALSE		colocalization	pubmed	22939629	FALSE	751999	P62306 (751999) P37802			psi-mi
15253	1		-									0.21						affinity chromatography technology	MI:0004			673671	physical association	Q96NY9 (673671) P30291	FALSE		physical association	pubmed	21859861	FALSE	673671	Q96NY9 (673671) P30291			psi-mi
15252	1		-									0.309						pull down	MI:0096			259372	direct interaction	Q99618 (259372) P30291	FALSE		direct interaction	pubmed	12679038	FALSE	259372	Q99618 (259372) P30291			psi-mi
15251	1	comment:\BioGRID Evidence Code: Reconstituted Complex; \	Ayad et al.(2003)						6		6		1				2014-11-29	pull down	MI:0096		32644	259372	physical association	IDBG-15239 (259372) IDBG-31415	FALSE		physical association	pubmed	12679038	FALSE	259372	IDBG-15239 (259372) IDBG-31415	unspecified role	MI:0499	psi-mi	bait	MI:0496	predetermined participant	MI:0396	unspecified role	MI:0499	prey	MI:0498	predetermined participant	MI:0396	2014-11-29
15250	1		-									0.126						affinity chromatography technology	MI:0004			887160	physical association	Q13885 (887160) P00533	FALSE		physical association	pubmed	23956138	FALSE	887160	Q13885 (887160) P00533			psi-mi
15248	1		-									0.21						affinity chromatography technology	MI:0004			590135	physical association	P62736 (590135) P00533	FALSE		physical association	pubmed	19531499	FALSE	590135	P62736 (590135) P00533			psi-mi
15247	1		-									0.126						affinity chromatography technology	MI:0004			1064143	physical association	Q99496 (1064143) P84243	FALSE		physical association	pubmed	24457600	FALSE	1064143	Q99496 (1064143) P84243			psi-mi
15245	1		-									0.126						affinity chromatography technology	MI:0004			689147	physical association	Q13616 (689147) P09651	FALSE		physical association	pubmed	21145461	FALSE	689147	Q13616 (689147) P09651			psi-mi
15240	1	assembly:decameric, multimeric|3d-r-factors:working 71.100%, free 66.900%|3d-resolution:3.1A|dataset:PDBe - Data obtained from the Protein Data Bank Europe	Zheng et al. (2002)	spoke expansion	MI:1060					0.94							2002-05-06	x-ray crystallography	MI:0114	in vitro|In vitro	-1	EBI-1033299	physical association	Q13616 (EBI-1033299) P62877	FALSE		physical association	pubmed|mint	11961546|MINT-5215309	FALSE	EBI-1033299	Q13616 (EBI-1033299) P62877	unspecified role	MI:0499	psi-mi	neutral component	MI:0497	predetermined participant	MI:0396	unspecified role	MI:0499	neutral component	MI:0497	predetermined participant	MI:0396	2014-10-16
15239	1	assembly:dimeric, multimeric|3d-r-factors:working 75.300%, free 71.200%|3d-resolution:3A|dataset:PDBe - Data obtained from the Protein Data Bank Europe	Zheng et al. (2002)							0.94							2002-05-06	x-ray crystallography	MI:0114	in vitro|In vitro	-1	EBI-1033288	direct interaction	Q13616 (EBI-1033288) P62877	FALSE		direct interaction	pubmed|mint	11961546|MINT-5215309	FALSE	EBI-1033288	Q13616 (EBI-1033288) P62877	unspecified role	MI:0499	psi-mi	neutral component	MI:0497	predetermined participant	MI:0396	unspecified role	MI:0499	neutral component	MI:0497	predetermined participant	MI:0396	2014-10-16
15238	1	figure legend:Fig. 1C, 3E, 4F, 4H|comment:RBX1 promotingted ubiquitin ligation from UBCH5 to CUL1 more slowly that is did ligation from UBC12-NEDD8. UBCH5B ser108leu mutations rescue UBIQ ile44ala mutations|curation depth:imex curation|full coverage:Only protein-protein interactions	Scott et al. (2014)	spoke expansion	MI:1060					0.94							2014-09-03	ubiquitinase assay	MI:0997	in vitro|In vitro	-1	EBI-9698092	ubiquitination reaction	Q13616 (EBI-9698092) P62877	FALSE		ubiquitination reaction	pubmed|imex	24949976|IM-23042	FALSE	EBI-9698092	Q13616 (EBI-9698092) P62877	enzyme target	MI:0502	psi-mi	neutral component	MI:0497	tag visualisation by fluorescence	MI:0867	enzyme	MI:0501	neutral component	MI:0497	tag visualisation by fluorescence	MI:0867	2014-10-16	ubiquitin-protein transferase activity|protein ubiquitination	GO:0004842|GO:0016567
15237	1	figure legend:Fig. 1B, 1D, 1G, 3D, 3H, 3K, 3L, 4D, 4E, 4G. Supp. Fig. 1C, 1D,|comment:Subsequent analysis of the product by western blot confirmed the fluorescent tag on NEDD8 had no affect on reaction rate. Introduction of lysines surrounding the CUL1 lys720ala substitution, or appending Gly-Gly-Lys to the C terminus fails to rescue CUL1 neddylation. UBC12 tyr130leu mutations rescues NEDD8 ile44…	Scott et al. (2014)	spoke expansion	MI:1060					0.94							2014-09-03	neddylase assay	MI:1010	in vitro|In vitro	-1	EBI-9698066	neddylation reaction	Q13616 (EBI-9698066) P62877	FALSE		neddylation reaction	pubmed|imex	24949976|IM-23042	FALSE	EBI-9698066	Q13616 (EBI-9698066) P62877	enzyme target	MI:0502	psi-mi	neutral component	MI:0497	tag visualisation by fluorescence	MI:0867	enzyme	MI:0501	neutral component	MI:0497	tag visualisation by fluorescence	MI:0867	2014-10-16	NEDD8 transferase activity|protein neddylation	GO:0019788|GO:0045116
15236	1	figure legend:Fig. 1E|comment:RBX1 promotingted ubiquitin ligation from UBCH5 to CUL1 more slowly that is did ligation from UBC12-NEDD8.|curation depth:imex curation|full coverage:Only protein-protein interactions	Scott et al. (2014)	spoke expansion	MI:1060					0.94							2014-09-03	neddylase assay	MI:1010	in vitro|In vitro	-1	EBI-9698155	neddylation reaction	Q13616 (EBI-9698155) P62877	FALSE		neddylation reaction	pubmed|imex	24949976|IM-23042	FALSE	EBI-9698155	Q13616 (EBI-9698155) P62877	enzyme target	MI:0502	psi-mi	neutral component	MI:0497	tag visualisation by fluorescence	MI:0867	enzyme	MI:0501	neutral component	MI:0497	tag visualisation by fluorescence	MI:0867	2014-11-13	NEDD8 transferase activity|protein neddylation	GO:0019788|GO:0045116
15235	1	figure legend:Fig 1C, S1B.|dataset:Cancer - Interactions investigated in the context of cancer|dataset:Apoptosis - Interactions involving proteins with a function related to apoptosis|curation depth:imex curation|full coverage:Only protein-protein interactions	Inuzuka et al. (2010)							0.52							2010-08-25	anti tag coimmunoprecipitation	MI:0007	human-293t|Homo sapiens 293 cells transformed with SV40 large T antigen	9606	EBI-2910395	physical association	Q13616 (EBI-2910395) Q00987	FALSE		physical association	imex|pubmed	IM-14971|20708156	FALSE	EBI-2910395	Q13616 (EBI-2910395) Q00987	unspecified role	MI:0499	psi-mi	bait	MI:0496	anti tag western blot	MI:0705	unspecified role	MI:0499	prey	MI:0498	anti tag western blot	MI:0705	2014-10-16	intact	MI:0469
15234	1	figure legend:Fig 1D.|dataset:Cancer - Interactions investigated in the context of cancer|dataset:Apoptosis - Interactions involving proteins with a function related to apoptosis|curation depth:imex curation|full coverage:Only protein-protein interactions	Inuzuka et al. (2010)							0.52							2010-08-25	anti bait coimmunoprecipitation	MI:0006	human-hela|Homo sapiens epitheloid cervix carcinoma cells	9606	EBI-2910269	physical association	Q13616 (EBI-2910269) Q00987	FALSE		physical association	imex|pubmed	IM-14971|20708156	FALSE	EBI-2910269	Q13616 (EBI-2910269) Q00987	unspecified role	MI:0499	psi-mi	prey	MI:0498	western blot	MI:0113	unspecified role	MI:0499	bait	MI:0496	western blot	MI:0113	2014-10-16	intact	MI:0469
15233	1	3d-resolution:3.1A|3d-r-factors:Rworking = 0.23 Rfree = 0.28|figure legend:Supp. Table 1B|curation depth:imex curation|full coverage:Only protein-protein interactions	Scott et al. (2014)	spoke expansion	MI:1060					0.94							2014-09-03	x-ray crystallography	MI:0114	in vitro|In vitro	-1	EBI-9698338	physical association	Q13616 (EBI-9698338) P62877	FALSE		physical association	pubmed|imex	24949976|IM-23042	FALSE	EBI-9698338	Q13616 (EBI-9698338) P62877	unspecified role	MI:0499	psi-mi	neutral component	MI:0497	predetermined participant	MI:0396	unspecified role	MI:0499	neutral component	MI:0497	predetermined participant	MI:0396	2014-10-16
15232	1	figure legend:Fig. 1D|curation depth:imex curation|full coverage:Only protein-protein interactions	Scott et al. (2014)	spoke expansion	MI:1060					0.94							2014-09-03	ubiquitinase assay	MI:0997	in vitro|In vitro	-1	EBI-9698125	ubiquitination reaction	Q13616 (EBI-9698125) P62877	FALSE		ubiquitination reaction	pubmed|imex	24949976|IM-23042	FALSE	EBI-9698125	Q13616 (EBI-9698125) P62877	enzyme target	MI:0502	psi-mi	neutral component	MI:0497	tag visualisation by fluorescence	MI:0867	enzyme	MI:0501	neutral component	MI:0497	tag visualisation by fluorescence	MI:0867	2014-10-16	ubiquitin-protein transferase activity|protein ubiquitination	GO:0004842|GO:0016567
15231	1	comment:The authors note that CAND1 silencing caused a 'slight' decrease in RBX1 and CUL1 interaction.	Zheng et al. (2002)							0.94							2005-06-10	anti bait coimmunoprecipitation	MI:0006	human-293t|Homo sapiens 293 cells transformed with SV40 large T antigen	9606	EBI-600793	physical association	Q13616 (EBI-600793) P62877	FALSE		physical association	pubmed	12504026	FALSE	EBI-600793	Q13616 (EBI-600793) P62877	unspecified role	MI:0499	psi-mi	bait	MI:0496	western blot	MI:0113	unspecified role	MI:0499	prey	MI:0498	western blot	MI:0113	2014-10-16
15230	1	figure legend:Fig. 3, Supp. Fig. 7|full coverage:Only protein-protein interactions|curation depth:imex curation	Duda et al. (2008)							0.94							2008-10-01	x ray scattering	MI:0826	in vitro|In vitro	-1	EBI-2001342	direct interaction	Q13616 (EBI-2001342) P62877	FALSE		direct interaction	imex|pubmed	IM-12127|18805092	FALSE	EBI-2001342	Q13616 (EBI-2001342) P62877	unspecified role	MI:0499	psi-mi	neutral component	MI:0497	predetermined participant	MI:0396	unspecified role	MI:0499	neutral component	MI:0497	predetermined participant	MI:0396	2014-10-16	intact	MI:0469
15229	1	figure legend:Fig. 3, Supp. Fig. 7|full coverage:Only protein-protein interactions|curation depth:imex curation	Duda et al. (2008)	spoke expansion	MI:1060					0.94							2008-10-01	x ray scattering	MI:0826	in vitro|In vitro	-1	EBI-2001352	physical association	Q13616 (EBI-2001352) P62877	FALSE		physical association	imex|pubmed	IM-12127|18805092	FALSE	EBI-2001352	Q13616 (EBI-2001352) P62877	unspecified role	MI:0499	psi-mi	neutral component	MI:0497	predetermined participant	MI:0396	unspecified role	MI:0499	neutral component	MI:0497	predetermined participant	MI:0396	2014-10-16	intact	MI:0469
15228	1	figure legend:Fig. 5B|full coverage:Only protein-protein interactions|curation depth:imex curation	Duda et al. (2008)	spoke expansion	MI:1060					0.94							2008-10-01	enzymatic study	MI:0415	in vitro|In vitro	-1	EBI-2001524	neddylation reaction	Q13616 (EBI-2001524) P62877	FALSE		neddylation reaction	imex|pubmed	IM-12127|18805092	FALSE	EBI-2001524	Q13616 (EBI-2001524) P62877	enzyme target	MI:0502	psi-mi	neutral component	MI:0497	predetermined participant	MI:0396	unspecified role	MI:0499	ancillary	MI:0684	predetermined participant	MI:0396	2014-10-16	NEDD8 transferase activity|protein neddylation	GO:0019788|GO:0045116
15227	1		Zheng et al. (2002)	spoke expansion	MI:1060					0.94							2005-06-10	anti bait coimmunoprecipitation	MI:0006	human-hela|Homo sapiens epitheloid cervix carcinoma cells	9606	EBI-595277	association	Q13616 (EBI-595277) P62877	FALSE		association	pubmed	12504026	FALSE	EBI-595277	Q13616 (EBI-595277) P62877	unspecified role	MI:0499	psi-mi	bait	MI:0496	western blot	MI:0113	unspecified role	MI:0499	prey	MI:0498	western blot	MI:0113	2014-10-16
15226	1	stimulant:Apyrase treatment of cellular extract was shown to enhance binding of RBX1 and CAND1 to Cul1.	Zheng et al. (2002)	spoke expansion	MI:1060					0.94							2005-06-10	anti bait coimmunoprecipitation	MI:0006	human-hela|Homo sapiens epitheloid cervix carcinoma cells	9606	EBI-597852	association	Q13616 (EBI-597852) P62877	FALSE		association	pubmed	12504026	FALSE	EBI-597852	Q13616 (EBI-597852) P62877	unspecified role	MI:0499	psi-mi	bait	MI:0496	western blot	MI:0113	unspecified role	MI:0499	prey	MI:0498	western blot	MI:0113	2014-10-16
15225	1	caution:\The participant EBI-398523(P62877) was duplicated. It is posssible that originally this interaction did contain more participants pointing to different Trembl proteins which have been merged to a single swissprot protein later.\|comment:\The authors state that the 'overexpression of the CAND1 protein induced significant dissociation of the endogenous SKP1 and SKP2 from CUL1' and 'the int…	Zheng et al. (2002)	spoke expansion	MI:1060					0.94							2005-06-10	anti bait coimmunoprecipitation	MI:0006	human-293t|Homo sapiens 293 cells transformed with SV40 large T antigen	9606	EBI-598059	association	Q13616 (EBI-598059) P62877	FALSE		association	pubmed	12504026	FALSE	EBI-598059	Q13616 (EBI-598059) P62877	unspecified role	MI:0499	psi-mi	bait	MI:0496	western blot	MI:0113	unspecified role	MI:0499	prey	MI:0498	western blot	MI:0113	2014-10-16
15224	1		Zheng et al. (2002)	spoke expansion	MI:1060					0.94							2005-06-10	anti bait coimmunoprecipitation	MI:0006	human-293t|Homo sapiens 293 cells transformed with SV40 large T antigen	9606	EBI-600789	association	Q13616 (EBI-600789) P62877	FALSE		association	pubmed	12504026	FALSE	EBI-600789	Q13616 (EBI-600789) P62877	unspecified role	MI:0499	psi-mi	bait	MI:0496	western blot	MI:0113	unspecified role	MI:0499	prey	MI:0498	western blot	MI:0113	2014-10-16
15223	1	comment:CUL1 HA-tagged|comment:TIP120A Flag-tagged|inhibition:The binding of SKP1, and the F-box proteins SKP2 and BTRC to CUL1 is inhibited by TIP120A, a negative regulator of the cullin E3 ligase activity, which probably competes for the same binding site.	Min et al. (2003)	spoke expansion	MI:1060					0.94							2004-11-05	coimmunoprecipitation	MI:0019	human-hela|Homo sapiens epitheloid cervix carcinoma cells	9606	EBI-456255	association	Q13616 (EBI-456255) P62877	FALSE		association	pubmed	12609982	FALSE	EBI-456255	Q13616 (EBI-456255) P62877	unspecified role	MI:0499	psi-mi	bait	MI:0496	western blot	MI:0113	unspecified role	MI:0499	prey	MI:0498	western blot	MI:0113	2014-10-16	regulation of catalytic activity|protein ubiquitination|ubiquitin ligase complex|ubiquitin-protein transferase activity	GO:0050790|GO:0016567|GO:0000151|GO:0004842
15221	1		-									0.126						affinity chromatography technology	MI:0004			690818	physical association	Q86VP6 (690818) P09651	FALSE		physical association	pubmed	21145461	FALSE	690818	Q86VP6 (690818) P09651			psi-mi
15220	1		Zheng et al. (2002)	spoke expansion	MI:1060					0.71							2005-06-10	anti bait coimmunoprecipitation	MI:0006	human-hela|Homo sapiens epitheloid cervix carcinoma cells	9606	EBI-597847	association	Q86VP6 (EBI-597847) P62877	FALSE		association	pubmed	12504026	FALSE	EBI-597847	Q86VP6 (EBI-597847) P62877	unspecified role	MI:0499	psi-mi	bait	MI:0496	western blot	MI:0113	unspecified role	MI:0499	prey	MI:0498	western blot	MI:0113	2014-10-16
15219	1		Zheng et al. (2002)	spoke expansion	MI:1060					0.71							2005-06-10	anti bait coimmunoprecipitation	MI:0006	human-293t|Homo sapiens 293 cells transformed with SV40 large T antigen	9606	EBI-600785	association	Q86VP6 (EBI-600785) P62877	FALSE		association	pubmed	12504026	FALSE	EBI-600785	Q86VP6 (EBI-600785) P62877	unspecified role	MI:0499	psi-mi	bait	MI:0496	western blot	MI:0113	unspecified role	MI:0499	prey	MI:0498	western blot	MI:0113	2014-10-16
15218	1	assembly:trimeric, multimeric|3d-r-factors:working 75.700%, free 68.300%|3d-resolution:3.1A|dataset:PDBe - Data obtained from the Protein Data Bank Europe	Goldenberg et al. (2004)	spoke expansion	MI:1060					0.71							2006-09-20	x-ray crystallography	MI:0114	in vitro|In vitro	-1	EBI-1040799	physical association	Q86VP6 (EBI-1040799) P62877	FALSE		physical association	pubmed	15537541	FALSE	EBI-1040799	Q86VP6 (EBI-1040799) P62877	unspecified role	MI:0499	psi-mi	neutral component	MI:0497	predetermined participant	MI:0396	unspecified role	MI:0499	neutral component	MI:0497	predetermined participant	MI:0396	2014-10-16
15217	1	comment:TIP120A Flag-tagged	Min et al. (2003)	spoke expansion	MI:1060					0.71							2004-11-05	affinity chromatography technology	MI:0004	human-hela|Homo sapiens epitheloid cervix carcinoma cells	9606	EBI-456195	association	Q86VP6 (EBI-456195) P62877	FALSE		association	pubmed	12609982	FALSE	EBI-456195	Q86VP6 (EBI-456195) P62877	unspecified role	MI:0499	psi-mi	bait	MI:0496	peptide massfingerprinting	MI:0082	unspecified role	MI:0499	prey	MI:0498	peptide massfingerprinting	MI:0082	2014-10-16	ubiquitin-protein transferase activity|ubiquitin ligase complex|protein ubiquitination|regulation of catalytic activity	GO:0004842|GO:0000151|GO:0016567|GO:0050790
15216	1	comment:TIP120A Flag-tagged	Min et al. (2003)							0.5							2004-11-05	coimmunoprecipitation	MI:0019	human-hela|Homo sapiens epitheloid cervix carcinoma cells	9606	EBI-456227	physical association	Q86VP6 (EBI-456227) Q13618	FALSE		physical association	pubmed	12609982	FALSE	EBI-456227	Q86VP6 (EBI-456227) Q13618	unspecified role	MI:0499	psi-mi	bait	MI:0496	western blot	MI:0113	unspecified role	MI:0499	prey	MI:0498	western blot	MI:0113	2014-10-16	ubiquitin-protein transferase activity|ubiquitin ligase complex|protein ubiquitination|regulation of catalytic activity	GO:0004842|GO:0000151|GO:0016567|GO:0050790
15215	1	comment:CUL1 HA-tagged|comment:TIP120A Flag-tagged|inhibition:The binding of SKP1, and the F-box proteins SKP2 and BTRC to CUL1 is inhibited by TIP120A, a negative regulator of the cullin E3 ligase activity, which probably competes for the same binding site.	Min et al. (2003)	spoke expansion	MI:1060					0.71							2004-11-05	coimmunoprecipitation	MI:0019	human-hela|Homo sapiens epitheloid cervix carcinoma cells	9606	EBI-456271	association	Q86VP6 (EBI-456271) P62877	FALSE		association	pubmed	12609982	FALSE	EBI-456271	Q86VP6 (EBI-456271) P62877	unspecified role	MI:0499	psi-mi	bait	MI:0496	western blot	MI:0113	unspecified role	MI:0499	prey	MI:0498	western blot	MI:0113	2014-10-16	regulation of catalytic activity|protein ubiquitination|ubiquitin ligase complex|ubiquitin-protein transferase activity	GO:0050790|GO:0016567|GO:0000151|GO:0004842
15214	1	comment:CAND1 preferentially associates with unneddylated form of CUL1	Zheng et al. (2002)	spoke expansion	MI:1060					0.71							2005-06-10	anti bait coimmunoprecipitation	MI:0006	human-hela|Homo sapiens epitheloid cervix carcinoma cells	9606	EBI-595273	association	Q86VP6 (EBI-595273) P62877	FALSE		association	pubmed	12504026	FALSE	EBI-595273	Q86VP6 (EBI-595273) P62877	unspecified role	MI:0499	psi-mi	bait	MI:0496	western blot	MI:0113	unspecified role	MI:0499	prey	MI:0498	western blot	MI:0113	2014-10-16
15213	1	comment:TIP120A Flag-tagged	Min et al. (2003)	spoke expansion	MI:1060					0.5							2004-11-05	affinity chromatography technology	MI:0004	human-hela|Homo sapiens epitheloid cervix carcinoma cells	9606	EBI-456121	association	Q86VP6 (EBI-456121) Q13618	FALSE		association	pubmed	12609982	FALSE	EBI-456121	Q86VP6 (EBI-456121) Q13618	unspecified role	MI:0499	psi-mi	bait	MI:0496	peptide massfingerprinting	MI:0082	unspecified role	MI:0499	prey	MI:0498	peptide massfingerprinting	MI:0082	2014-10-16	ubiquitin-protein transferase activity|ubiquitin ligase complex|protein ubiquitination|regulation of catalytic activity	GO:0004842|GO:0000151|GO:0016567|GO:0050790
15212	1	comment:TIP120A Flag-tagged	Min et al. (2003)	spoke expansion	MI:1060					0.71							2004-11-05	affinity chromatography technology	MI:0004	human-hela|Homo sapiens epitheloid cervix carcinoma cells	9606	EBI-456121	association	Q86VP6 (EBI-456121) P62877	FALSE		association	pubmed	12609982	FALSE	EBI-456121	Q86VP6 (EBI-456121) P62877	unspecified role	MI:0499	psi-mi	bait	MI:0496	peptide massfingerprinting	MI:0082	unspecified role	MI:0499	prey	MI:0498	peptide massfingerprinting	MI:0082	2014-10-16	ubiquitin-protein transferase activity|ubiquitin ligase complex|protein ubiquitination|regulation of catalytic activity	GO:0004842|GO:0000151|GO:0016567|GO:0050790
15211	1	comment:TIP120A Flag-tagged	Min et al. (2003)	spoke expansion	MI:1060					0.71							2004-11-05	affinity chromatography technology	MI:0004	human-hela|Homo sapiens epitheloid cervix carcinoma cells	9606	EBI-456160	association	Q86VP6 (EBI-456160) P62877	FALSE		association	pubmed	12609982	FALSE	EBI-456160	Q86VP6 (EBI-456160) P62877	unspecified role	MI:0499	psi-mi	bait	MI:0496	peptide massfingerprinting	MI:0082	unspecified role	MI:0499	prey	MI:0498	peptide massfingerprinting	MI:0082	2014-10-16	ubiquitin-protein transferase activity|ubiquitin ligase complex|protein ubiquitination|regulation of catalytic activity	GO:0004842|GO:0000151|GO:0016567|GO:0050790
15210	1	comment:TIP120A Flag-tagged	Min et al. (2003)	spoke expansion	MI:1060					0.71							2004-11-05	affinity chromatography technology	MI:0004	human-hela|Homo sapiens epitheloid cervix carcinoma cells	9606	EBI-456171	association	Q86VP6 (EBI-456171) P62877	FALSE		association	pubmed	12609982	FALSE	EBI-456171	Q86VP6 (EBI-456171) P62877	unspecified role	MI:0499	psi-mi	bait	MI:0496	peptide massfingerprinting	MI:0082	unspecified role	MI:0499	prey	MI:0498	peptide massfingerprinting	MI:0082	2014-10-16	ubiquitin-protein transferase activity|ubiquitin ligase complex|protein ubiquitination|regulation of catalytic activity	GO:0004842|GO:0000151|GO:0016567|GO:0050790
15209	1	comment:TIP120A Flag-tagged	Min et al. (2003)	spoke expansion	MI:1060					0.71							2004-11-05	affinity chromatography technology	MI:0004	human-hela|Homo sapiens epitheloid cervix carcinoma cells	9606	EBI-456098	association	Q86VP6 (EBI-456098) P62877	FALSE		association	pubmed	12609982	FALSE	EBI-456098	Q86VP6 (EBI-456098) P62877	unspecified role	MI:0499	psi-mi	bait	MI:0496	peptide massfingerprinting	MI:0082	unspecified role	MI:0499	prey	MI:0498	peptide massfingerprinting	MI:0082	2014-10-16	ubiquitin-protein transferase activity|ubiquitin ligase complex|protein ubiquitination|regulation of catalytic activity	GO:0004842|GO:0000151|GO:0016567|GO:0050790
15208	1	figure legend:F4A|comment:homomint|comment:mint|dataset:Virus - Publications including interactions involving viral proteins|curation depth:imex curation|full coverage:Only protein-protein interactions	Zhang et al. (2009)							0.59							2009-02-17	anti tag coimmunoprecipitation	MI:0007	human-293|Homo sapiens transformed primary embryonal kidney cells	9606	EBI-8575730	physical association	P35226 (EBI-8575730) P0CG48	FALSE		physical association	mint|pubmed|imex|doi	MINT-6948569|19233177|IM-14032|d-08-02443|10.1016/j.febslet.2009.02.023	FALSE	EBI-8575730	P35226 (EBI-8575730) P0CG48	unspecified role	MI:0499	psi-mi	bait	MI:0496	predetermined participant	MI:0396	unspecified role	MI:0499	prey	MI:0498	monoclonal antibody western blot	MI:0072	2014-10-16
15207	1	comment:homomint|comment:mint|figure legend:sf8a|curation depth:imex curation|full coverage:Only protein-protein interactions	Maertens et al. (2010)							0.59							2010-09-21	pull down	MI:0096	human-293t|Homo sapiens 293 cells transformed with SV40 large T antigen	9606	EBI-8056555	physical association	P35226 (EBI-8056555) P0CG48	FALSE		physical association	pubmed|imex|mint|doi	20601937|IM-15007|MINT-7998286|10.1038/emboj.2010.129	FALSE	EBI-8056555	P35226 (EBI-8056555) P0CG48	unspecified role	MI:0499	psi-mi	prey	MI:0498	anti tag western blot	MI:0705	unspecified role	MI:0499	bait	MI:0496	predetermined participant	MI:0396	2014-10-16
15203	1	|comment:\BioGRID Evidence Code: Affinity Capture-Western; \	-|Zwijsen et al.(1998)						3		3	0.21	1				2014-11-29	affinity chromatography technology	MI:0004		|32644	283412	physical association	Q9Y6Q9 (283412) P24385	FALSE		physical association	pubmed	9832502	FALSE	283412	Q9Y6Q9 (283412) P24385	|unspecified role	|MI:0499	psi-mi	|prey	|MI:0498	|predetermined participant	|MI:0396	|unspecified role	|MI:0499	|bait	|MI:0496	|predetermined participant	|MI:0396	2014-11-29
15202	1	comment:\BIND interaction division: BIND Metazoa; \	Park et al. (2005)						30		30		1				2014-11-29	cross-linking study	MI:0030		0	259363	physical association	IDBG-79741 (259363) IDBG-61868	FALSE		physical association	pubmed	15808510	FALSE	259363	IDBG-79741 (259363) IDBG-61868	unspecified role	MI:0499	psi-mi	bait	MI:0496	inferred by author	MI:0363	unspecified role	MI:0499	prey	MI:0498	inferred by author	MI:0363	2014-11-29
15201	1		Wan(2011)|Bonci(2008)												2			experimental interaction detection	MI:0045			3437	direct interaction	51573 (0003437) P24385	FALSE		direct interaction	pubmed	21741842|18931683	FALSE	3437	51573 (0003437) P24385			psi-mi
15200	1		-									0.126						affinity chromatography technology	MI:0004			1183686	physical association	Q9UIV1 (1183686) Q96QR8	FALSE		physical association	pubmed	26186194	FALSE	1183686	Q9UIV1 (1183686) Q96QR8			psi-mi
15199	1		-									0.081						biochemical	MI:0401			1268461	colocalization	P61026 (1268461) P37802	FALSE		colocalization	pubmed	26344197	FALSE	1268461	P61026 (1268461) P37802			psi-mi
15198	1		-									0.081						biochemical	MI:0401			1259614	colocalization	Q8IW45 (1259614) P37802	FALSE		colocalization	pubmed	26344197	FALSE	1259614	Q8IW45 (1259614) P37802			psi-mi
15197	1		-									0.236						anti tag coimmunoprecipitation	MI:0007			EBI-11077958	association	Q9UKM9 (EBI-11077958) P09651	FALSE		association	pubmed	26496610	FALSE	EBI-11077958	Q9UKM9 (EBI-11077958) P09651			psi-mi
15196	1		-									0.236						affinity chromatography technology	MI:0004			1184551	physical association	Q9UKM9 (1184551) P09651	FALSE		physical association	pubmed	26186194	FALSE	1184551	Q9UKM9 (1184551) P09651			psi-mi
15195	1		-									0.081						biochemical	MI:0401			1258840	colocalization	Q96BM9 (1258840) P37802	FALSE		colocalization	pubmed	26344197	FALSE	1258840	Q96BM9 (1258840) P37802			psi-mi
15194	1		-									0.21						biochemical	MI:0401			874393	association	P62826 (874393) P06454	FALSE		association	pubmed	11310559	FALSE	874393	P62826 (874393) P06454			psi-mi
15193	1		-									0.081						biochemical	MI:0401			1273355	colocalization	Q9H0I9 (1273355) P37802	FALSE		colocalization	pubmed	26344197	FALSE	1273355	Q9H0I9 (1273355) P37802			psi-mi
15192	1		-									0.081						biochemical	MI:0401			751640	colocalization	Q9Y696 (751640) P09651	FALSE		colocalization	pubmed	22939629	FALSE	751640	Q9Y696 (751640) P09651			psi-mi
15191	1		-									0.081						biochemical	MI:0401			1260104	colocalization	Q9Y696 (1260104) P37802	FALSE		colocalization	pubmed	26344197	FALSE	1260104	Q9Y696 (1260104) P37802			psi-mi
15190	1		-									0.081						biochemical	MI:0401			1258019	colocalization	P42765 (1258019) P09651	FALSE		colocalization	pubmed	26344197	FALSE	1258019	P42765 (1258019) P09651			psi-mi
15189	1		-									0.081						biochemical	MI:0401			1258028	colocalization	P42765 (1258028) P37802	FALSE		colocalization	pubmed	26344197	FALSE	1258028	P42765 (1258028) P37802			psi-mi
15188	1	|comment:\BioGRID Evidence Code: Reconstituted Complex; \	-|Povlsen et al.(2008)						3		3	0.309	1				2014-11-29	pull down	MI:0096		|32644	331001	direct interaction|physical association	P13591 (331001) P00533	FALSE		direct interaction	pubmed	17995934	FALSE	331001	P13591 (331001) P00533	|unspecified role	|MI:0499	psi-mi	|prey	|MI:0498	|predetermined participant	|MI:0396	|unspecified role	|MI:0499	|bait	|MI:0496	|predetermined participant	|MI:0396	2014-11-29
15187	1		-									0.309						enzymatic study	MI:0415			531519	direct interaction	Q15759 (531519) P24385	FALSE		direct interaction	pubmed	10952989	FALSE	531519	Q15759 (531519) P24385			psi-mi
15186	1		-									0.126						affinity chromatography technology	MI:0004			1066967	physical association	Q9P2K2 (1066967) P37802	FALSE		physical association	pubmed	22119785	FALSE	1066967	Q9P2K2 (1066967) P37802			psi-mi
15184	1		-									0.126						affinity chromatography technology	MI:0004			934021	physical association	P35244 (934021) P09651	FALSE		physical association	pubmed	24332808	FALSE	934021	P35244 (934021) P09651			psi-mi
15183	1		-									0.126						affinity chromatography technology	MI:0004			809502	physical association	Q14676 (809502) P37802	FALSE		physical association	pubmed	22990118	FALSE	809502	Q14676 (809502) P37802			psi-mi
15182	1		-									0.286						affinity chromatography technology	MI:0004			809900	physical association	P49917 (809900) P09651	FALSE		physical association	pubmed	22990118	FALSE	809900	P49917 (809900) P09651			psi-mi
15181	1		-									0.286						two hybrid	MI:0018			809345	direct interaction	P49917 (809345) P09651	FALSE		direct interaction	pubmed	22990118	FALSE	809345	P49917 (809345) P09651			psi-mi
15180	1		-									0.126						affinity chromatography technology	MI:0004			809437	physical association	P49917 (809437) P37802	FALSE		physical association	pubmed	22990118	FALSE	809437	P49917 (809437) P37802			psi-mi
15178	1		-									0.126						affinity chromatography technology	MI:0004			934004	physical association	P15927 (934004) P09651	FALSE		physical association	pubmed	24332808	FALSE	934004	P15927 (934004) P09651			psi-mi
15177	1		-									0.126						affinity chromatography technology	MI:0004			687462	physical association	Q13620 (687462) P09651	FALSE		physical association	pubmed	21145461	FALSE	687462	Q13620 (687462) P09651			psi-mi
15175	1	figure legend:Fig 2Eii.|comment:\The DID domain is responsible for the formation of the CRL4B-PRC2 machinery, while the Cullin domain is responsible for the binding of the ring finger protein ROC1 (along with E1/E2/E3).\|dataset:Cancer - Interactions investigated in the context of cancer|curation depth:imex curation|full coverage:Only protein-protein interactions	Hu et al. (2012)							0.71							2012-12-24	anti tag coimmunoprecipitation	MI:0007	human-hela|Homo sapiens epitheloid cervix carcinoma cells	9606	EBI-6468607	association	Q13620 (EBI-6468607) P62877	FALSE		association	pubmed|imex	23238014|IM-18592	FALSE	EBI-6468607	Q13620 (EBI-6468607) P62877	unspecified role	MI:0499	psi-mi	bait	MI:0496	western blot	MI:0113	unspecified role	MI:0499	prey	MI:0498	western blot	MI:0113	2014-10-16
15174	1	figure legend:Fig 1D-1|dataset:Cancer - Interactions investigated in the context of cancer|curation depth:imex curation|full coverage:Only protein-protein interactions	Hu et al. (2012)	spoke expansion	MI:1060					0.71							2012-12-24	molecular sieving	MI:0071	human-hela|Homo sapiens epitheloid cervix carcinoma cells	9606	EBI-6468314	physical association	Q13620 (EBI-6468314) P62877	FALSE		physical association	pubmed|imex	23238014|IM-18592	FALSE	EBI-6468314	Q13620 (EBI-6468314) P62877	unspecified role	MI:0499	psi-mi	neutral component	MI:0497	western blot	MI:0113	unspecified role	MI:0499	neutral component	MI:0497	western blot	MI:0113	2014-10-16	nucleus	GO:0005634
15173	1	comment:CUL4B Flag-tagged|comment:p40, p42, p50 and p66 proteins also present but not identified - the interaction with p50 could not be confirmed by reciprocal immunoprecipitation	Min et al. (2003)	spoke expansion	MI:1060					0.71							2004-11-05	affinity chromatography technology	MI:0004	human-hela|Homo sapiens epitheloid cervix carcinoma cells	9606	EBI-456087	association	Q13620 (EBI-456087) P62877	FALSE		association	pubmed	12609982	FALSE	EBI-456087	Q13620 (EBI-456087) P62877	unspecified role	MI:0499	psi-mi	bait	MI:0496	peptide massfingerprinting	MI:0082	unspecified role	MI:0499	prey	MI:0498	peptide massfingerprinting	MI:0082	2014-10-16	ubiquitin-protein transferase activity|ubiquitin ligase complex|protein ubiquitination|regulation of catalytic activity	GO:0004842|GO:0000151|GO:0016567|GO:0050790
15172	1	figure legend:Suppl. table S2. For bait details see supp. table S1|comment:\Cell line id: MCP_ky_0003316\|url:\http://www.biochem.mpg.de/mann/interactome/MCP_ky_0003316\|curation depth:imex curation|full coverage:Only protein-protein interactions	Hein et al. (2015)	spoke expansion	MI:1060					0.71							2015-06-11	anti tag coimmunoprecipitation	MI:0007	human-hela|Homo sapiens epitheloid cervix carcinoma cells	9606	EBI-11038576	association	Q13620 (EBI-11038576) P62877	FALSE		association	pubmed|imex	26496610|IM-24272	FALSE	EBI-11038576	Q13620 (EBI-11038576) P62877	unspecified role	MI:0499	psi-mi	bait	MI:0496	sequence tag identification	MI:0102	unspecified role	MI:0499	prey	MI:0498	sequence tag identification	MI:0102	2015-09-24
15171	1	figure legend:Fig 1B,2E.|dataset:Cancer - Interactions investigated in the context of cancer|curation depth:imex curation|full coverage:Only protein-protein interactions	Hu et al. (2012)	spoke expansion	MI:1060					0.71							2012-12-24	anti tag coimmunoprecipitation	MI:0007	human-hela|Homo sapiens epitheloid cervix carcinoma cells	9606	EBI-6468107	association	Q13620 (EBI-6468107) P62877	FALSE		association	pubmed|imex	23238014|IM-18592	FALSE	EBI-6468107	Q13620 (EBI-6468107) P62877	unspecified role	MI:0499	psi-mi	bait	MI:0496	western blot	MI:0113	unspecified role	MI:0499	prey	MI:0498	western blot	MI:0113	2014-10-16
15170	1		-									0.126						affinity chromatography technology	MI:0004			836957	physical association	P13612 (836957) P09651	FALSE		physical association	pubmed	22623428	FALSE	836957	P13612 (836957) P09651			psi-mi
15169	1		-									0.081						biochemical	MI:0401			748949	colocalization	P78318 (748949) P37802	FALSE		colocalization	pubmed	22939629	FALSE	748949	P78318 (748949) P37802			psi-mi
15168	1		-									0.623						pull down	MI:0096			302836	direct interaction	Q96IF1 (302836) P43004	FALSE		direct interaction	pubmed	11860269	FALSE	302836	Q96IF1 (302836) P43004			psi-mi
15167	1		-									0.623						two hybrid	MI:0018			302834	direct interaction	Q96IF1 (302834) P43004	FALSE		direct interaction	pubmed	11860269	FALSE	302834	Q96IF1 (302834) P43004			psi-mi
15166	1		-									0.623						affinity chromatography technology	MI:0004			302837	physical association	Q96IF1 (302837) P43004	FALSE		physical association	pubmed	11860269	FALSE	302837	Q96IF1 (302837) P43004			psi-mi
15165	1		-									0.376						enzymatic study	MI:0415			1241383	direct interaction	Q9UBS0 (1241383) P09651	FALSE		direct interaction	pubmed	25324306	FALSE	1241383	Q9UBS0 (1241383) P09651			psi-mi
15164	1		-									0.376						affinity chromatography technology	MI:0004			1241381	physical association	Q9UBS0 (1241381) P09651	FALSE		physical association	pubmed	25324306	FALSE	1241381	Q9UBS0 (1241381) P09651			psi-mi
15163	1		-									0.376						affinity chromatography technology	MI:0004			1241255	physical association	Q9UBS0 (1241255) P09651	FALSE		physical association	pubmed	25324306	FALSE	1241255	Q9UBS0 (1241255) P09651			psi-mi
15162	1	figure legend:Table S2|curation depth:imex curation|full coverage:Only protein-protein interactions	Wang et al. (2011)							0.44							2011-05-18	two hybrid	MI:0018	yeasx|Saccharomyces cerevisiae	4932	EBI-3928396	physical association	Q9UBS0 (EBI-3928396) P67870	FALSE		physical association	imex|pubmed	IM-15364|21988832	FALSE	EBI-3928396	Q9UBS0 (EBI-3928396) P67870	unspecified role	MI:0499	psi-mi	unspecified role	MI:0499	nucleotide sequence identification	MI:0078	unspecified role	MI:0499	unspecified role	MI:0499	nucleotide sequence identification	MI:0078	2014-10-16	intact	MI:0469
15161	1	figure legend:Supplementary Fig. 2 and Table S2|curation depth:imex curation|full coverage:Only protein-protein interactions	Wang et al. (2011)							0.44							2011-05-18	confocal microscopy	MI:0663	human-293t|Homo sapiens 293 cells transformed with SV40 large T antigen	9606	EBI-3950290	colocalization	Q9UBS0 (EBI-3950290) P67870	FALSE		colocalization	imex|pubmed	IM-15364|21988832	FALSE	EBI-3950290	Q9UBS0 (EBI-3950290) P67870	unspecified role	MI:0499	psi-mi	neutral component	MI:0497	anti tag immunostaining	MI:0707	unspecified role	MI:0499	neutral component	MI:0497	anti tag immunostaining	MI:0707	2014-10-16	intact	MI:0469
15160	1	comment:\BioGRID Evidence Code: Affinity Capture-Western; \	Odintsova et al.(2000)|-						1		1	0.21	1				2014-11-29	affinity chromatography technology	MI:0004		32644	314325	physical association	IDBG-16933 (314325) IDBG-40873	FALSE		physical association	pubmed	10985391	FALSE	314325	IDBG-16933 (314325) IDBG-40873	unspecified role	MI:0499	psi-mi	prey	MI:0498	predetermined participant	MI:0396	unspecified role	MI:0499	bait	MI:0496	predetermined participant	MI:0396	2014-11-29
15158	1	figure legend:SF3|comment:homomint|comment:mint|dataset:Virus - Publications including interactions involving viral proteins	Colland et al. (2004)							0.37							2005-07-12	two hybrid	MI:0018	yeast|Saccharomyces cerevisiae	559292	EBI-7254442	physical association	Q15797 (EBI-7254442) Q99460	FALSE		physical association	pubmed|mint	15231748|MINT-5217094	FALSE	EBI-7254442	Q15797 (EBI-7254442) Q99460	unspecified role	MI:0499	psi-mi	bait	MI:0496	nucleotide sequence identification	MI:0078	unspecified role	MI:0499	prey	MI:0498	nucleotide sequence identification	MI:0078	2014-10-16
15157	1	figure legend:SF3|comment:homomint|comment:mint|dataset:Virus - Publications including interactions involving viral proteins	Colland et al. (2004)							0.37							2005-07-12	two hybrid	MI:0018	yeast|Saccharomyces cerevisiae	559292	EBI-7253769	physical association	Q15797 (EBI-7253769) O94973	FALSE		physical association	pubmed|mint	15231748|MINT-5217094	FALSE	EBI-7253769	Q15797 (EBI-7253769) O94973	unspecified role	MI:0499	psi-mi	bait	MI:0496	nucleotide sequence identification	MI:0078	unspecified role	MI:0499	prey	MI:0498	nucleotide sequence identification	MI:0078	2014-10-16
15156	1		-									0.126						affinity chromatography technology	MI:0004			1107869	physical association	Q9P127 (1107869) Q9NZR1	FALSE		physical association	pubmed	25662211	FALSE	1107869	Q9P127 (1107869) Q9NZR1			psi-mi
15155	1		-									0.21						affinity chromatography technology	MI:0004			520867	physical association	Q13435 (520867) P84243	FALSE		physical association	pubmed	17403666	FALSE	520867	Q13435 (520867) P84243			psi-mi
15154	1		-									0.081						biochemical	MI:0401			1266139	colocalization	Q9Y3D7 (1266139) Q9NZR1	FALSE		colocalization	pubmed	26344197	FALSE	1266139	Q9Y3D7 (1266139) Q9NZR1			psi-mi
15153	1		-									0.126						affinity chromatography technology	MI:0004			859484	physical association	Q504Q3 (859484) P06454	FALSE		physical association	pubmed	23398456	FALSE	859484	Q504Q3 (859484) P06454			psi-mi
15151	1	comment:\BioGRID Evidence Code: Affinity Capture-MS; \	Bett et al.(2013)						322		322		1				2014-11-29	affinity chromatography technology	MI:0004		32644	859484	physical association	IDBG-40746 (859484) IDBG-83127	FALSE		physical association	pubmed	23398456	FALSE	859484	IDBG-40746 (859484) IDBG-83127	unspecified role	MI:0499	psi-mi	bait	MI:0496	predetermined participant	MI:0396	unspecified role	MI:0499	prey	MI:0498	predetermined participant	MI:0396	2014-11-29
15150	1		-									0.126						affinity chromatography technology	MI:0004			1066015	physical association	P63092 (1066015) P00533	FALSE		physical association	pubmed	24797263	FALSE	1066015	P63092 (1066015) P00533			psi-mi
15149	1		-									0.126						affinity chromatography technology	MI:0004			1183563	physical association	Q96D05 (1183563) Q92629	FALSE		physical association	pubmed	26186194	FALSE	1183563	Q96D05 (1183563) Q92629			psi-mi
15148	1		-									0.126						affinity chromatography technology	MI:0004			1183562	physical association	Q9UBS3 (1183562) Q92629	FALSE		physical association	pubmed	26186194	FALSE	1183562	Q9UBS3 (1183562) Q92629			psi-mi
15146	1	figure legend:F3D|comment:homomint|comment:mint	Jin et al. (2009)							0.91							2009-05-04	anti bait coimmunoprecipitation	MI:0006	human-k_562|Homo sapiens myeloid leukemia cells.	9606	EBI-6996361	physical association	Q07817 (EBI-6996361) Q92934	FALSE		physical association	pubmed|mint|doi	19427857|MINT-7033971|10.1016/j.febslet.2009.04.046|d-09-00571	FALSE	EBI-6996361	Q07817 (EBI-6996361) Q92934	unspecified role	MI:0499	psi-mi	prey	MI:0498	western blot	MI:0113	unspecified role	MI:0499	bait	MI:0496	western blot	MI:0113	2014-10-16
15145	1	figure legend:Figures 1C and 3 and supplementary table 1|curation depth:imex curation|dataset:Affinomics - Interactions curated for the Affinomics consortium.|full coverage:Only protein-protein interactions	Chen et al. (2014)							0.4							2013-03-26	proximity ligation assay	MI:0813	human-hela|Homo sapiens epitheloid cervix carcinoma cells	9606	EBI-6592472	physical association	Q07817 (EBI-6592472) P04049	FALSE		physical association	pubmed|imex	25241761|IM-18707	FALSE	EBI-6592472	Q07817 (EBI-6592472) P04049	unspecified role	MI:0499	psi-mi	neutral component	MI:0497	tag visualisation by fluorescence	MI:0867	unspecified role	MI:0499	neutral component	MI:0497	tag visualisation by fluorescence	MI:0867	2014-10-16	intact	MI:0469
15144	1	figure legend:1a|curation depth:imex curation|dataset:Affinomics - Interactions curated for the Affinomics consortium.|full coverage:Only protein-protein interactions	Chen et al. (2014)							0.91							2013-03-26	proximity ligation assay	MI:0813	human-hela|Homo sapiens epitheloid cervix carcinoma cells	9606	EBI-6589625	physical association	Q07817 (EBI-6589625) Q92934	FALSE		physical association	pubmed|imex	25241761|IM-18707	FALSE	EBI-6589625	Q07817 (EBI-6589625) Q92934	unspecified role	MI:0499	psi-mi	neutral component	MI:0497	tag visualisation by fluorescence	MI:0867	unspecified role	MI:0499	neutral component	MI:0497	tag visualisation by fluorescence	MI:0867	2014-10-16
15143	1	figure legend:supplementary table 2G|full coverage:Only protein-protein interactions|curation depth:imex curation	Rolland et al. (2014)							0.91							2014-11-26	validated two hybrid	MI:1356	yeasx|Saccharomyces cerevisiae	4932	EBI-10540174	physical association	Q07817 (EBI-10540174) Q92934	FALSE		physical association	imex|pubmed	IM-23318|25416956	FALSE	EBI-10540174	Q07817 (EBI-10540174) Q92934	unspecified role	MI:0499	psi-mi	neutral component	MI:0497	nucleotide sequence identification	MI:0078	unspecified role	MI:0499	neutral component	MI:0497	nucleotide sequence identification	MI:0078	2015-02-14
15142	1		-									0.21						biochemical	MI:0401			874401	association	P78396 (874401) P06454	FALSE		association	pubmed	11310559	FALSE	874401	P78396 (874401) P06454			psi-mi
15141	1	figure legend:1D|full coverage:Only protein-protein interactions|curation depth:imex curation	Boxem et al. (2008)							0.37							2008-07-16	two hybrid pooling approach	MI:0398	yeasx|Saccharomyces cerevisiae	4932	EBI-2000968	physical association	P78396 (EBI-2000968) P46527	FALSE		physical association	pubmed|imex|mint	18692475|IM-18623|MINT-6785080	FALSE	EBI-2000968	P78396 (EBI-2000968) P46527	unspecified role	MI:0499	psi-mi	unspecified role	MI:0499	predetermined participant	MI:0396	unspecified role	MI:0499	unspecified role	MI:0499	predetermined participant	MI:0396	2014-10-16	intact	MI:0469
15139	1		Ramachandran et al. (2004)							0.7							2004-07-07	protein array	MI:0089	in vitro|In vitro	-1	EBI-375416	direct interaction	P78396 (EBI-375416) P38936	FALSE		direct interaction	pubmed|mint	15232106|MINT-5217098	FALSE	EBI-375416	P78396 (EBI-375416) P38936	unspecified role	MI:0499	psi-mi	prey	MI:0498	predetermined participant	MI:0396	unspecified role	MI:0499	bait	MI:0496	predetermined participant	MI:0396	2014-10-16
15134		figure legend:Figures 1C and 3 and supplementary table 1|curation depth:imex curation|dataset:Affinomics - Interactions curated for the Affinomics consortium.|full coverage:Only protein-protein interactions	Chen et al. (2014)							0.4							2013-03-26	proximity ligation assay	MI:0813	human-hela|Homo sapiens epitheloid cervix carcinoma cells	9606	EBI-6592549	physical association	P98170 (EBI-6592549) P04049	FALSE		physical association	pubmed|imex	25241761|IM-18707	FALSE	EBI-6592549	P98170 (EBI-6592549) P04049	unspecified role	MI:0499	psi-mi	neutral component	MI:0497	tag visualisation by fluorescence	MI:0867	unspecified role	MI:0499	neutral component	MI:0497	tag visualisation by fluorescence	MI:0867	2014-10-16	intact	MI:0469
15133		figure legend:Figures 1C and 3 and supplementary table 1|curation depth:imex curation|dataset:Affinomics - Interactions curated for the Affinomics consortium.|full coverage:Only protein-protein interactions	Chen et al. (2014)							0.4							2013-03-26	proximity ligation assay	MI:0813	human-hela|Homo sapiens epitheloid cervix carcinoma cells	9606	EBI-6592945	physical association	P98170 (EBI-6592945) P31749	FALSE		physical association	pubmed|imex	25241761|IM-18707	FALSE	EBI-6592945	P98170 (EBI-6592945) P31749	unspecified role	MI:0499	psi-mi	neutral component	MI:0497	tag visualisation by fluorescence	MI:0867	unspecified role	MI:0499	neutral component	MI:0497	tag visualisation by fluorescence	MI:0867	2014-10-16	intact	MI:0469
15132	1		Meek SE (2004)															pull down	MI:0096			907661	direct interaction	10971 (907661) 7465	FALSE		direct interaction	pubmed	15161933	FALSE	907661	10971 (907661) 7465			psi-mi
15131	1	comment:\BioGRID Evidence Code: Affinity Capture-Western; \	Puliyappadamba et al.(2013)|-						11		11	0.21	1				2014-11-29	affinity chromatography technology	MI:0004		32644	904913	physical association	IDBG-69045 (904913) IDBG-16933	FALSE		physical association	pubmed	23972990	FALSE	904913	IDBG-69045 (904913) IDBG-16933	unspecified role	MI:0499	psi-mi	bait	MI:0496	predetermined participant	MI:0396	unspecified role	MI:0499	prey	MI:0498	predetermined participant	MI:0396	2014-11-29
15130	1		-									0.081						biochemical	MI:0401			749797	colocalization	Q9Y2L1 (749797) A1X283	FALSE		colocalization	pubmed	22939629	FALSE	749797	Q9Y2L1 (749797) A1X283			psi-mi
15128	1		-									0.21						affinity chromatography technology	MI:0004			435437	physical association	Q9UGL1 (435437) O95948	FALSE		physical association	pubmed	19336002	FALSE	435437	Q9UGL1 (435437) O95948			psi-mi
15124	1	figure legend:Supp. Table 2|curation depth:imex curation|dataset:Chromatin - Epigenetic interactions resulting in chromatin modulation|full coverage:Only protein-protein interactions	Joshi et al. (2013)	spoke expansion	MI:1060					0.53							2013-04-03	anti tag coimmunoprecipitation	MI:0007	human-ccrf_cem|Homo sapiens T-Acute Lymphoblastic Leukemia cell line	9606	EBI-6597972	association	Q9UQL6 (EBI-6597972) P31946	FALSE		association	imex|pubmed	IM-18733|23752268	FALSE	EBI-6597972	Q9UQL6 (EBI-6597972) P31946	unspecified role	MI:0499	psi-mi	bait	MI:0496	sequence tag identification	MI:0102	unspecified role	MI:0499	prey	MI:0498	sequence tag identification	MI:0102	2014-10-16
15119	1	dataset:Cancer - Interactions investigated in the context of cancer|dataset:Apoptosis - Interactions involving proteins with a function related to apoptosis|full coverage:Only protein-protein interactions|curation depth:imex curation	Kurki et al. (2003)							0.61							2006-01-20	anti bait coimmunoprecipitation	MI:0006	human-saos-2	9606	EBI-782786	physical association	P29590 (EBI-782786) Q00987	FALSE		physical association	pubmed|imex|mint	12915590|IM-19268|MINT-5216620	FALSE	EBI-782786	P29590 (EBI-782786) Q00987	unspecified role	MI:0499	psi-mi	prey	MI:0498	western blot	MI:0113	unspecified role	MI:0499	bait	MI:0496	western blot	MI:0113	2014-10-16
15118	1	dataset:Cancer - Interactions investigated in the context of cancer|dataset:Apoptosis - Interactions involving proteins with a function related to apoptosis|full coverage:Only protein-protein interactions|curation depth:imex curation	Kurki et al. (2003)							0.61							2006-01-20	imaging technique	MI:0428	mouse-embryonic_fibroblast|Mus musculus embryonic fibroblasts	10090	EBI-847736	direct interaction	P29590 (EBI-847736) Q00987	FALSE		direct interaction	pubmed|imex|mint	12915590|IM-19268|MINT-5216620	FALSE	EBI-847736	P29590 (EBI-847736) Q00987	unspecified role	MI:0499	psi-mi	neutral component	MI:0497	immunostaining	MI:0422	unspecified role	MI:0499	neutral component	MI:0497	immunostaining	MI:0422	2014-10-16
15117	1	figure legend:Table S2|curation depth:imex curation|full coverage:Only protein-protein interactions	Wang et al. (2011)							0.51							2011-05-18	two hybrid	MI:0018	yeasx|Saccharomyces cerevisiae	4932	EBI-3933025	physical association	P29590 (EBI-3933025) P25788	FALSE		physical association	imex|pubmed	IM-15364|21988832	FALSE	EBI-3933025	P29590 (EBI-3933025) P25788	unspecified role	MI:0499	psi-mi	unspecified role	MI:0499	nucleotide sequence identification	MI:0078	unspecified role	MI:0499	unspecified role	MI:0499	nucleotide sequence identification	MI:0078	2014-10-16	intact	MI:0469
15115	1	dataset:Cancer - Interactions investigated in the context of cancer|dataset:Apoptosis - Interactions involving proteins with a function related to apoptosis|full coverage:Only protein-protein interactions|curation depth:imex curation	Kurki et al. (2003)							0.61							2006-01-20	coimmunoprecipitation	MI:0019	in vitro|In vitro	-1	EBI-782750	direct interaction	P29590 (EBI-782750) Q00987	FALSE		direct interaction	pubmed|imex|mint	12915590|IM-19268|MINT-5216620	FALSE	EBI-782750	P29590 (EBI-782750) Q00987	unspecified role	MI:0499	psi-mi	prey	MI:0498	western blot	MI:0113	unspecified role	MI:0499	bait	MI:0496	western blot	MI:0113	2014-10-16
15114	1	|comment:\BioGRID Evidence Code: Affinity Capture-Western; \	-|McMahon et al.(1999)						1		1	0.21	1				2014-11-29	affinity chromatography technology	MI:0004		|32644	263656	physical association	Q92831 (263656) P24385	FALSE		physical association	pubmed	10318892	FALSE	263656	Q92831 (263656) P24385	|unspecified role	|MI:0499	psi-mi	|prey	|MI:0498	|predetermined participant	|MI:0396	|unspecified role	|MI:0499	|bait	|MI:0496	|predetermined participant	|MI:0396	2014-11-29
15111		comment:homomint|comment:mint|figure legend:f3a f3b f6a|curation depth:imex curation|full coverage:Only protein-protein interactions	Rodrigues et al. (2009)							0.77							2009-09-21	pull down	MI:0096	in vitro|In vitro	-1	EBI-6933297	physical association	Q04206 (EBI-6933297) P0CG48	FALSE		physical association	pubmed|imex|mint|doi	19322197|IM-13813|MINT-7263398|10.1038/emboj.2009.74	FALSE	EBI-6933297	Q04206 (EBI-6933297) P0CG48	unspecified role	MI:0499	psi-mi	prey	MI:0498	western blot	MI:0113	unspecified role	MI:0499	bait	MI:0496	predetermined participant	MI:0396	2014-10-16
15110		figure legend:f3c|comment:homomint|comment:mint|curation depth:imex curation|full coverage:Only protein-protein interactions	Rodrigues et al. (2009)							0.77							2009-09-21	anti bait coimmunoprecipitation	MI:0006	human-293|Homo sapiens transformed primary embryonal kidney cells	9606	EBI-6933225	physical association	Q04206 (EBI-6933225) P0CG48	FALSE		physical association	pubmed|imex|mint|doi	19322197|IM-13813|MINT-7263398|10.1038/emboj.2009.74	FALSE	EBI-6933225	Q04206 (EBI-6933225) P0CG48	unspecified role	MI:0499	psi-mi	bait	MI:0496	western blot	MI:0113	unspecified role	MI:0499	prey	MI:0498	western blot	MI:0113	2014-10-16
15109		figure legend:F1C|comment:homomint|comment:mint|dataset:Virus - Publications including interactions involving viral proteins|curation depth:imex curation|full coverage:Only protein-protein interactions	Maine et al. (2007)							0.77							2007-02-09	pull down	MI:0096	human-hela|Homo sapiens epitheloid cervix carcinoma cells	9606	EBI-7190234	physical association	Q04206 (EBI-7190234) P0CG48	FALSE		physical association	pubmed|imex|mint	17183367|IM-11144|MINT-5219492	FALSE	EBI-7190234	Q04206 (EBI-7190234) P0CG48	unspecified role	MI:0499	psi-mi	prey	MI:0498	western blot	MI:0113	unspecified role	MI:0499	bait	MI:0496	nucleotide sequence identification	MI:0078	2014-10-16
15108		figure legend:F1B|comment:homomint|comment:mint|dataset:Virus - Publications including interactions involving viral proteins|curation depth:imex curation|full coverage:Only protein-protein interactions	Maine et al. (2007)							0.77							2007-02-09	anti bait coimmunoprecipitation	MI:0006	human-293|Homo sapiens transformed primary embryonal kidney cells	9606	EBI-7189866	physical association	Q04206 (EBI-7189866) P0CG48	FALSE		physical association	pubmed|imex|mint	17183367|IM-11144|MINT-5219492	FALSE	EBI-7189866	Q04206 (EBI-7189866) P0CG48	unspecified role	MI:0499	psi-mi	bait	MI:0496	western blot	MI:0113	unspecified role	MI:0499	prey	MI:0498	western blot	MI:0113	2014-10-16
15107		dataset:Apoptosis - Interactions involving proteins with a function related to apoptosis	Ganchi et al. (1993)							0.56							2005-10-13	anti bait coimmunoprecipitation	MI:0006	chlae-cos_7|Cercopithecus aethiops simian cells transformed with SV40	9534	EBI-697819	physical association	Q04206 (EBI-697819) O15111	FALSE		physical association	pubmed	8246997	FALSE	EBI-697819	Q04206 (EBI-697819) O15111	unspecified role	MI:0499	psi-mi	bait	MI:0496	predetermined participant	MI:0396	unspecified role	MI:0499	prey	MI:0498	predetermined participant	MI:0396	2014-10-16
15106	1	figure legend:Table S3|curation depth:imex curation|full coverage:Only protein-protein interactions	Li et al. (2011)							0.5							2012-05-02	anti tag coimmunoprecipitation	MI:0007	human-293|Homo sapiens transformed primary embryonal kidney cells	9606	EBI-6125446	physical association	P19525 (EBI-6125446) Q9HCE1	FALSE		physical association	pubmed|imex	21903422|IM-17322	FALSE	EBI-6125446	P19525 (EBI-6125446) Q9HCE1	unspecified role	MI:0499	psi-mi	prey	MI:0498	anti tag western blot	MI:0705	unspecified role	MI:0499	bait	MI:0496	anti tag western blot	MI:0705	2014-10-16
15105	1	figure legend:Figs 1 and S1, table S1|agonist:\Treatment with DNA mimic poly(I:C) induces the interaction with CCNA2, DHX9, DICER1, EDC4, PRKRA, STAU1, STAU2, TARBP2 and ZNF346.\|antagonist:\Treatment with DNA mimic poly(I:C) represses the interaction with CCDC124, CDK3, EBNA1BP2, FARSB, FTSJ3, GLTSCR2, IFRD1, NOC3L and PPP1CC.\|curation depth:imex curation|full coverage:Only protein-protein inte…	Li et al. (2011)	spoke expansion	MI:1060					0.5							2012-05-02	anti tag coimmunoprecipitation	MI:0007	human-293|Homo sapiens transformed primary embryonal kidney cells	9606	EBI-6116026	association	P19525 (EBI-6116026) Q9HCE1	FALSE		association	pubmed|imex	21903422|IM-17322	FALSE	EBI-6116026	P19525 (EBI-6116026) Q9HCE1	unspecified role	MI:0499	psi-mi	bait	MI:0496	sequence tag identification	MI:0102	unspecified role	MI:0499	prey	MI:0498	sequence tag identification	MI:0102	2014-10-16
15102	1	figure legend:Fig 3B|comment:14-3-3 beta reacted weakly with MARK2.|curation depth:imex curation|full coverage:Only protein-protein interactions	Angrand et al. (2006)							0.56							2012-08-20	anti tag coimmunoprecipitation	MI:0007	human-293t|Homo sapiens 293 cells transformed with SV40 large T antigen	9606	EBI-6272499	physical association	Q7KZI7 (EBI-6272499) P31946	FALSE		physical association	pubmed|imex	16959763|IM-17709	FALSE	EBI-6272499	Q7KZI7 (EBI-6272499) P31946	unspecified role	MI:0499	psi-mi	prey	MI:0498	anti tag western blot	MI:0705	unspecified role	MI:0499	bait	MI:0496	anti tag western blot	MI:0705	2014-10-16
15095	1		-									0.126						affinity chromatography technology	MI:0004			424616	physical association	P50750 (424616) P09651	FALSE		physical association	pubmed	17643375	FALSE	424616	P50750 (424616) P09651			psi-mi
15089	1		-									0.21						affinity chromatography technology	MI:0004			480188	physical association	Q13309 (480188) P30291	FALSE		physical association	pubmed	15070733	FALSE	480188	Q13309 (480188) P30291			psi-mi
15088	1	figure legend:F3B|comment:In presence of HBx the interaction decrease.|comment:homomint|comment:mint|dataset:Virus - Publications including interactions involving viral proteins|curation depth:imex curation|full coverage:Only protein-protein interactions	Kalra et al. (2006)							0.59							2006-03-07	anti bait coimmunoprecipitation	MI:0006	human-huh7|Homo sapiens hepatoma cell line established from a hepatocellular carcinoma	9606	EBI-7982537	physical association	Q13309 (EBI-7982537) P38936	FALSE		physical association	pubmed|imex|mint	16376880|IM-11029|MINT-5218183	FALSE	EBI-7982537	Q13309 (EBI-7982537) P38936	unspecified role	MI:0499	psi-mi	bait	MI:0496	western blot	MI:0113	unspecified role	MI:0499	prey	MI:0498	western blot	MI:0113	2014-10-16
15085	1	figure legend:Fig. 2G|curation depth:imex curation|full coverage:Only protein-protein interactions	D'Angiolella et al. (2012)							0.75							2012-06-22	pull down	MI:0096	in vitro|In vitro	-1	EBI-6162996	physical association	Q13309 (EBI-6162996) P46527	FALSE		physical association	pubmed|imex	22632967|IM-17368	FALSE	EBI-6162996	Q13309 (EBI-6162996) P46527	unspecified role	MI:0499	psi-mi	prey	MI:0498	anti tag western blot	MI:0705	unspecified role	MI:0499	bait	MI:0496	anti tag western blot	MI:0705	2014-10-16
15084	1	comment:\BioGRID Evidence Code: Affinity Capture-Western; \	Watanabe et al. (2004)						33		33		1				2014-11-29	affinity chromatography technology	MI:0004		32644	480188	physical association	IDBG-16420 (480188) IDBG-31415	FALSE		physical association	pubmed	15070733	FALSE	480188	IDBG-16420 (480188) IDBG-31415	unspecified role	MI:0499	psi-mi	bait	MI:0496	predetermined participant	MI:0396	unspecified role	MI:0499	prey	MI:0498	predetermined participant	MI:0396	2014-11-29
15083	1		-									0.332						affinity chromatography technology	MI:0004			1184542	physical association	Q9HCE1 (1184542) P09651	FALSE		physical association	pubmed	26186194	FALSE	1184542	Q9HCE1 (1184542) P09651			psi-mi
15082	1		-									0.332						affinity chromatography technology	MI:0004			425131	physical association	Q9HCE1 (425131) P09651	FALSE		physical association	pubmed	17643375	FALSE	425131	Q9HCE1 (425131) P09651			psi-mi
15081	1		-									0.332						affinity chromatography technology	MI:0004			1241542	physical association	Q9HCE1 (1241542) P09651	FALSE		physical association	pubmed	25324306	FALSE	1241542	Q9HCE1 (1241542) P09651			psi-mi
15079	1		-									0.126						affinity chromatography technology	MI:0004			1052049	physical association	Q9HCE1 (1052049) P37802	FALSE		physical association	pubmed	22658674	FALSE	1052049	Q9HCE1 (1052049) P37802			psi-mi
15078	1	author-identifiers:\BAIT gene GI:6740005, protein GI:17298690; PREY protein GI:14211540\	Ewing et al. (2007)			0.356				0.4							2006-09-22	anti bait coimmunoprecipitation	MI:0006	human-293|Homo sapiens transformed primary embryonal kidney cells	9606	EBI-1062032	physical association	Q9HCE1 (EBI-1062032) Q9UHX1	FALSE		physical association	pubmed	17353931	FALSE	EBI-1062032	Q9HCE1 (EBI-1062032) Q9UHX1	unspecified role	MI:0499	psi-mi	prey	MI:0498	sequence tag identification	MI:0102	unspecified role	MI:0499	bait	MI:0496	sequence tag identification	MI:0102	2014-10-16
15074	1	comment:homomint|comment:domino|comment:mint|partial coverage:partial coverage	Zhao et al. (2007)							0.73							2010-09-21	coimmunoprecipitation	MI:0019	unknown|Unknown	-3	EBI-7680975	association	P46937 (EBI-7680975) P31946	FALSE		association	pubmed|mint|doi	17974916|MINT-8008024|10.1101/gad.1602907	FALSE	EBI-7680975	P46937 (EBI-7680975) P31946	unspecified role	MI:0499	psi-mi	unspecified role	MI:0499	predetermined participant	MI:0396	unspecified role	MI:0499	unspecified role	MI:0499	predetermined participant	MI:0396	2014-10-16
15072	1	figure legend:Supplementary table 5|curation depth:imex curation|full coverage:Only protein-protein interactions	Couzens et al. (2013)	spoke expansion	MI:1060					0.73							2013-10-15	anti tag coimmunoprecipitation	MI:0007	human-293|Homo sapiens transformed primary embryonal kidney cells	9606	EBI-8798111	association	P46937 (EBI-8798111) P31946	FALSE		association	pubmed|imex	24255178|IM-21541	FALSE	EBI-8798111	P46937 (EBI-8798111) P31946	unspecified role	MI:0499	psi-mi	bait	MI:0496	sequence tag identification	MI:0102	unspecified role	MI:0499	prey	MI:0498	sequence tag identification	MI:0102	2014-10-16	intact	MI:0469
15071	1	figure legend:Supplementary table 5|curation depth:imex curation|full coverage:Only protein-protein interactions	Couzens et al. (2013)	spoke expansion	MI:1060					0.73							2013-10-15	anti tag coimmunoprecipitation	MI:0007	human-293|Homo sapiens transformed primary embryonal kidney cells	9606	EBI-8796643	association	P46937 (EBI-8796643) P31946	FALSE		association	pubmed|imex	24255178|IM-21541	FALSE	EBI-8796643	P46937 (EBI-8796643) P31946	unspecified role	MI:0499	psi-mi	bait	MI:0496	sequence tag identification	MI:0102	unspecified role	MI:0499	prey	MI:0498	sequence tag identification	MI:0102	2014-10-16	intact	MI:0469
15070	1	figure legend:Supplementary table 2|curation depth:imex curation|full coverage:Only protein-protein interactions	Hauri et al. (2013)	spoke expansion	MI:1060					0.73							2013-07-31	anti tag coimmunoprecipitation	MI:0007	human-293|Homo sapiens transformed primary embryonal kidney cells	9606	EBI-6912563	association	P46937 (EBI-6912563) P31946	FALSE		association	imex|pubmed	IM-20985|24366813	FALSE	EBI-6912563	P46937 (EBI-6912563) P31946	unspecified role	MI:0499	psi-mi	bait	MI:0496	sequence tag identification	MI:0102	unspecified role	MI:0499	prey	MI:0498	sequence tag identification	MI:0102	2014-10-16	intact	MI:0469
15068	1	figure legend:Table S1|curation depth:imex curation|dataset:Chromatin - Epigenetic interactions resulting in chromatin modulation|full coverage:Only protein-protein interactions	Rosnoblet et al. (2011)	spoke expansion	MI:1060					0.35							2011-09-20	tandem affinity purification	MI:0676	human-hela|Homo sapiens epitheloid cervix carcinoma cells	9606	EBI-4407371	association	P83916 (EBI-4407371) P17612	FALSE		association	pubmed|imex	21888893|IM-16911	FALSE	EBI-4407371	P83916 (EBI-4407371) P17612	unspecified role	MI:0499	psi-mi	bait	MI:0496	sequence tag identification	MI:0102	unspecified role	MI:0499	prey	MI:0498	sequence tag identification	MI:0102	2014-10-16
15067	1		-									0.454						affinity chromatography technology	MI:0004			520874	physical association	Q13185 (520874) P84243	FALSE		physical association	pubmed	17403666	FALSE	520874	Q13185 (520874) P84243			psi-mi
15066	1		-									0.454						pull down	MI:0096			665524	direct interaction	Q13185 (665524) P84243	FALSE		direct interaction	pubmed	22684280	FALSE	665524	Q13185 (665524) P84243			psi-mi
15065	1	figure legend:Table S1|curation depth:imex curation|dataset:Chromatin - Epigenetic interactions resulting in chromatin modulation|full coverage:Only protein-protein interactions	Rosnoblet et al. (2011)	spoke expansion	MI:1060					0.35							2011-09-20	tandem affinity purification	MI:0676	human-hela|Homo sapiens epitheloid cervix carcinoma cells	9606	EBI-4407543	association	Q13185 (EBI-4407543) P17612	FALSE		association	pubmed|imex	21888893|IM-16911	FALSE	EBI-4407543	Q13185 (EBI-4407543) P17612	unspecified role	MI:0499	psi-mi	bait	MI:0496	sequence tag identification	MI:0102	unspecified role	MI:0499	prey	MI:0498	sequence tag identification	MI:0102	2014-10-16
15063	1	figure legend:Fig. 1B|variable_condition:100|variable_condition_2:0|comment:RPS6KB1 is weakly serine phosphorylated|full coverage:Only protein-protein interactions|dataset:Apoptosis - Interactions involving proteins with a function related to apoptosis|curation depth:imex curation	Ma et al. (2008)	spoke expansion	MI:1060					0.35							2008-05-20	anti bait coimmunoprecipitation	MI:0006	human-293|Homo sapiens transformed primary embryonal kidney cells	9606	EBI-1776036	association	P06730 (EBI-1776036) P42345	FALSE		association	imex|pubmed	IM-11955|18423201	FALSE	EBI-1776036	P06730 (EBI-1776036) P42345	unspecified role	MI:0499	psi-mi	bait	MI:0496	western blot	MI:0113	unspecified role	MI:0499	prey	MI:0498	western blot	MI:0113	2014-10-16	intact	MI:0469
15062	1	figure legend:Fig. 1B|variable_condition:0|variable_condition_2:0|full coverage:Only protein-protein interactions|dataset:Apoptosis - Interactions involving proteins with a function related to apoptosis|curation depth:imex curation	Ma et al. (2008)	spoke expansion	MI:1060					0.35							2008-05-20	anti bait coimmunoprecipitation	MI:0006	human-293|Homo sapiens transformed primary embryonal kidney cells	9606	EBI-6260229	association	P06730 (EBI-6260229) P42345	FALSE		association	imex|pubmed	IM-11955|18423201	FALSE	EBI-6260229	P06730 (EBI-6260229) P42345	unspecified role	MI:0499	psi-mi	bait	MI:0496	western blot	MI:0113	unspecified role	MI:0499	prey	MI:0498	western blot	MI:0113	2014-10-16	intact	MI:0469
15061	1	figure legend:Fig. 1B|variable_condition:100|variable_condition_2:20|full coverage:Only protein-protein interactions|dataset:Apoptosis - Interactions involving proteins with a function related to apoptosis|curation depth:imex curation	Ma et al. (2008)	spoke expansion	MI:1060					0.35							2008-05-20	anti bait coimmunoprecipitation	MI:0006	human-293|Homo sapiens transformed primary embryonal kidney cells	9606	EBI-1776121	association	P06730 (EBI-1776121) P42345	FALSE		association	imex|pubmed	IM-11955|18423201	FALSE	EBI-1776121	P06730 (EBI-1776121) P42345	unspecified role	MI:0499	psi-mi	bait	MI:0496	western blot	MI:0113	unspecified role	MI:0499	prey	MI:0498	western blot	MI:0113	2014-10-16	intact	MI:0469
15056	1	comment:homomint|figure legend:SF2E|comment:mint|curation depth:imex curation|full coverage:Only protein-protein interactions	Jannot et al. (2011)	spoke expansion	MI:1060					0.5							2011-06-09	anti bait coimmunoprecipitation	MI:0006	human-hela|Homo sapiens epitheloid cervix carcinoma cells	9606	EBI-8660895	association	P63244 (EBI-8660895) Q9UKV8	FALSE		association	mint|pubmed|imex|doi	MINT-8185684|21525958|IM-15429|10.1038/embor.2011.66	FALSE	EBI-8660895	P63244 (EBI-8660895) Q9UKV8	unspecified role	MI:0499	psi-mi	bait	MI:0496	western blot	MI:0113	unspecified role	MI:0499	prey	MI:0498	western blot	MI:0113	2014-10-16
15054	1	figure legend:Supp. Fig. 7A|curation depth:imex curation|dataset:Apoptosis - Interactions involving proteins with a function related to apoptosis|full coverage:Only protein-protein interactions	Zinzalla et al. (2011)	spoke expansion	MI:1060					0.35							2011-05-26	cosedimentation through density gradient	MI:0029	human-hct116|Human colon carcinoma HCT116 cells	9606	EBI-4369857	colocalization	P63244 (EBI-4369857) P42345	FALSE		colocalization	pubmed|imex	21376236|IM-16533	FALSE	EBI-4369857	P63244 (EBI-4369857) P42345	unspecified role	MI:0499	psi-mi	neutral component	MI:0497	western blot	MI:0113	unspecified role	MI:0499	neutral component	MI:0497	western blot	MI:0113	2014-10-16	intact	MI:0469
15053	1	figure legend:Fig. S7A|curation depth:imex curation|dataset:Apoptosis - Interactions involving proteins with a function related to apoptosis|full coverage:Only protein-protein interactions	Zinzalla et al. (2011)	spoke expansion	MI:1060					0.35							2011-05-26	cosedimentation through density gradient	MI:0029	human-ht_29|Homo sapiens HT-29 caucasian women with colon adenocarcinoma	9606	EBI-4369779	colocalization	P63244 (EBI-4369779) P42345	FALSE		colocalization	pubmed|imex	21376236|IM-16533	FALSE	EBI-4369779	P63244 (EBI-4369779) P42345	unspecified role	MI:0499	psi-mi	neutral component	MI:0497	western blot	MI:0113	unspecified role	MI:0499	neutral component	MI:0497	western blot	MI:0113	2014-10-16	intact	MI:0469
15052	1	figure legend:Fig. 7B|curation depth:imex curation|dataset:Apoptosis - Interactions involving proteins with a function related to apoptosis|full coverage:Only protein-protein interactions	Zinzalla et al. (2011)	spoke expansion	MI:1060					0.35							2011-05-26	cosedimentation through density gradient	MI:0029	human-na8|Homo sapiens	9606	EBI-4369732	colocalization	P63244 (EBI-4369732) P42345	FALSE		colocalization	pubmed|imex	21376236|IM-16533	FALSE	EBI-4369732	P63244 (EBI-4369732) P42345	unspecified role	MI:0499	psi-mi	neutral component	MI:0497	western blot	MI:0113	unspecified role	MI:0499	neutral component	MI:0497	western blot	MI:0113	2014-10-16	intact	MI:0469
15051	1	figure legend:Fig. 7B|curation depth:imex curation|dataset:Apoptosis - Interactions involving proteins with a function related to apoptosis|full coverage:Only protein-protein interactions	Zinzalla et al. (2011)	spoke expansion	MI:1060					0.35							2011-05-26	cosedimentation through density gradient	MI:0029	human-me67|Homo sapiens	9606	EBI-4369796	colocalization	P63244 (EBI-4369796) P42345	FALSE		colocalization	pubmed|imex	21376236|IM-16533	FALSE	EBI-4369796	P63244 (EBI-4369796) P42345	unspecified role	MI:0499	psi-mi	neutral component	MI:0497	western blot	MI:0113	unspecified role	MI:0499	neutral component	MI:0497	western blot	MI:0113	2014-10-16	intact	MI:0469
15050	1		-									0.21						biochemical	MI:0401			874402	association	P14635 (874402) P06454	FALSE		association	pubmed	11310559	FALSE	874402	P14635 (874402) P06454			psi-mi
15049	1	comment:\In mint_50659, ING4 is reported to associate physically with p53.<br><br>In other experiments in the same paper the ING4-induced expression of some genes involved in cell cycle and apoptosis in the derived HepG2 cell clones is monitored by Northern blot analysis.It is <br><br>shown that upregulation of p21 seems to parallel with level of ING4. <br><br>ING4-induced upregulation of p21 cou…	Zhang et al. (2004)							0.59							2004-12-03	coimmunoprecipitation	MI:0019	human-hep_g2|Homo sapiens hepatocellular carcinoma	9606	EBI-7273709	physical association	P14635 (EBI-7273709) P38936	FALSE		physical association	pubmed|mint	15251430|MINT-5217105	FALSE	EBI-7273709	P14635 (EBI-7273709) P38936	unspecified role	MI:0499	psi-mi	prey	MI:0498	nucleotide sequence identification	MI:0078	unspecified role	MI:0499	bait	MI:0496	monoclonal antibody western blot	MI:0072	2014-10-16
15048	1		Chen et al. (1996)							0.56							2005-03-16	pull down	MI:0096	in vitro|In vitro	-1	EBI-519593	physical association	P14635 (EBI-519593) P46527	FALSE		physical association	pubmed	8756624	FALSE	EBI-519593	P14635 (EBI-519593) P46527	unspecified role	MI:0499	psi-mi	bait	MI:0496	western blot	MI:0113	unspecified role	MI:0499	prey	MI:0498	western blot	MI:0113	2014-10-16	regulation of cyclin-dependent protein serine/threonine kinase activity	GO:0000074|GO:0000079
15047	1	figure legend:Suppl. table S2. For bait details see supp. table S1|comment:\Cell line id: MCP_ky_0005336\|url:\http://www.biochem.mpg.de/mann/interactome/MCP_ky_0005336\|curation depth:imex curation|full coverage:Only protein-protein interactions	Hein et al. (2015)	spoke expansion	MI:1060					0.56							2015-06-11	anti tag coimmunoprecipitation	MI:0007	human-hela|Homo sapiens epitheloid cervix carcinoma cells	9606	EBI-11103574	association	P14635 (EBI-11103574) P46527	FALSE		association	pubmed|imex	26496610|IM-24272	FALSE	EBI-11103574	P14635 (EBI-11103574) P46527	unspecified role	MI:0499	psi-mi	bait	MI:0496	sequence tag identification	MI:0102	unspecified role	MI:0499	prey	MI:0498	sequence tag identification	MI:0102	2015-09-23
15046	1	figure legend:Figures 1C and 3 and supplementary table 1|curation depth:imex curation|dataset:Affinomics - Interactions curated for the Affinomics consortium.|full coverage:Only protein-protein interactions	Chen et al. (2014)							0.59							2013-03-26	proximity ligation assay	MI:0813	human-hela|Homo sapiens epitheloid cervix carcinoma cells	9606	EBI-6589856	physical association	P14635 (EBI-6589856) P38936	FALSE		physical association	pubmed|imex	25241761|IM-18707	FALSE	EBI-6589856	P14635 (EBI-6589856) P38936	unspecified role	MI:0499	psi-mi	neutral component	MI:0497	tag visualisation by fluorescence	MI:0867	unspecified role	MI:0499	neutral component	MI:0497	tag visualisation by fluorescence	MI:0867	2014-10-16	intact	MI:0469
15043	1	figure legend:f1a|comment:homomint|comment:mint|curation depth:imex curation|full coverage:Only protein-protein interactions	Choe et al. (2010)	spoke expansion	MI:1060					0.46							2010-05-07	anti bait coimmunoprecipitation	MI:0006	human-hela|Homo sapiens epitheloid cervix carcinoma cells	9606	EBI-7910626	association	Q09161 (EBI-7910626) Q9UKV8	FALSE		association	pubmed|imex|mint|doi	20395958|IM-15091|MINT-7891624|10.1038/embor.2010.44	FALSE	EBI-7910626	Q09161 (EBI-7910626) Q9UKV8	unspecified role	MI:0499	psi-mi	bait	MI:0496	western blot	MI:0113	unspecified role	MI:0499	prey	MI:0498	western blot	MI:0113	2014-10-16
15040	1	figure legend:Fig. 1B|variable_condition:100|variable_condition_2:20|full coverage:Only protein-protein interactions|dataset:Apoptosis - Interactions involving proteins with a function related to apoptosis|curation depth:imex curation	Ma et al. (2008)	spoke expansion	MI:1060					0.35							2008-05-20	anti tag coimmunoprecipitation	MI:0007	human-293|Homo sapiens transformed primary embryonal kidney cells	9606	EBI-1775964	association	Q09161 (EBI-1775964) P42345	FALSE		association	imex|pubmed	IM-11955|18423201	FALSE	EBI-1775964	Q09161 (EBI-1775964) P42345	unspecified role	MI:0499	psi-mi	bait	MI:0496	western blot	MI:0113	unspecified role	MI:0499	prey	MI:0498	western blot	MI:0113	2014-10-16	intact	MI:0469
15039	1	figure legend:Fig. 1B|variable_condition:100|variable_condition_2:0|delivery-method:Q09161 transfection|comment:RPS6KB1 is serine phosphorylated|full coverage:Only protein-protein interactions|dataset:Apoptosis - Interactions involving proteins with a function related to apoptosis|curation depth:imex curation	Ma et al. (2008)	spoke expansion	MI:1060					0.35							2008-05-20	anti tag coimmunoprecipitation	MI:0007	human-293|Homo sapiens transformed primary embryonal kidney cells	9606	EBI-1775977	association	Q09161 (EBI-1775977) P42345	FALSE		association	imex|pubmed	IM-11955|18423201	FALSE	EBI-1775977	Q09161 (EBI-1775977) P42345	unspecified role	MI:0499	psi-mi	bait	MI:0496	western blot	MI:0113	unspecified role	MI:0499	prey	MI:0498	western blot	MI:0113	2014-10-16	intact	MI:0469
15037	1	dataset:Cancer - Interactions investigated in the context of cancer	Bohgaki et al. (2007)							0.37							2008-04-16	two hybrid	MI:0018	yeasx|Saccharomyces cerevisiae	4932	EBI-1766729	physical association	Q6GQQ9 (EBI-1766729) P31946	FALSE		physical association	pubmed	18029035	FALSE	EBI-1766729	Q6GQQ9 (EBI-1766729) P31946	unspecified role	MI:0499	psi-mi	bait	MI:0496	nucleotide sequence identification	MI:0078	unspecified role	MI:0499	prey	MI:0498	nucleotide sequence identification	MI:0078	2014-10-16
15035	1	figure legend:SF3A|comment:homomint|comment:mint|curation depth:imex curation|full coverage:Only protein-protein interactions	Chen et al. (2009)							0.99							2009-03-18	anti tag coimmunoprecipitation	MI:0007	chlae-cos_7|Cercopithecus aethiops simian cells transformed with SV40	9534	EBI-8529558	physical association	P04637 (EBI-8529558) Q00987	FALSE		physical association	mint|pubmed|imex|doi	MINT-7013664|19098711|IM-11688|10.1038/embor.2008.231	FALSE	EBI-8529558	P04637 (EBI-8529558) Q00987	unspecified role	MI:0499	psi-mi	prey	MI:0498	anti tag western blot	MI:0705	unspecified role	MI:0499	bait	MI:0496	anti tag western blot	MI:0705	2014-10-16
15034	1	figure legend:SF3A|comment:homomint|comment:mint|curation depth:imex curation|full coverage:Only protein-protein interactions	Chen et al. (2009)							0.99							2009-03-18	anti tag coimmunoprecipitation	MI:0007	chlae-cos_7|Cercopithecus aethiops simian cells transformed with SV40	9534	EBI-8529540	physical association	P04637 (EBI-8529540) Q00987	FALSE		physical association	mint|pubmed|imex|doi	MINT-7013664|19098711|IM-11688|10.1038/embor.2008.231	FALSE	EBI-8529540	P04637 (EBI-8529540) Q00987	unspecified role	MI:0499	psi-mi	bait	MI:0496	anti tag western blot	MI:0705	unspecified role	MI:0499	prey	MI:0498	anti tag western blot	MI:0705	2014-10-16
15033	1	comment:homomint|comment:mint|figure legend:f4 sf2|curation depth:imex curation|full coverage:Only protein-protein interactions	van et al. (2010)							0.99							2010-06-15	molecular sieving	MI:0071	in vitro|In vitro	-1	EBI-8045899	direct interaction	P04637 (EBI-8045899) Q00987	FALSE		direct interaction	pubmed|imex|mint|doi	20591429|IM-15586|MINT-7904994|10.1016/j.febslet.2010.06.024	FALSE	EBI-8045899	P04637 (EBI-8045899) Q00987	unspecified role	MI:0499	psi-mi	neutral component	MI:0497	predetermined participant	MI:0396	unspecified role	MI:0499	neutral component	MI:0497	predetermined participant	MI:0396	2014-10-16
15032	1	figure legend:F2B F2D|comment:Overexpression of HA-RASSF1A decreases the interaction.|comment:homomint|comment:mint|dataset:Virus - Publications including interactions involving viral proteins|curation depth:imex curation|full coverage:Only protein-protein interactions	Song et al. (2008)							0.96							2008-11-13	anti bait coimmunoprecipitation	MI:0006	human-u2-os|Human U2-OS osteosarcoma cell line	9606	EBI-7980978	physical association	P04637 (EBI-7980978) P0CG48	FALSE		physical association	pubmed|imex|mint|doi	18566590|IM-9556|MINT-6799761|10.1038/emboj.2008.115	FALSE	EBI-7980978	P04637 (EBI-7980978) P0CG48	unspecified role	MI:0499	psi-mi	bait	MI:0496	western blot	MI:0113	unspecified role	MI:0499	prey	MI:0498	western blot	MI:0113	2014-10-16
15031	1	figure legend:F6A|comment:Only if also MDMx and/or MDM2 are expressed.|comment:homomint|comment:mint|dataset:Virus - Publications including interactions involving viral proteins|curation depth:imex curation|full coverage:Only protein-protein interactions	Uldrijan et al. (2007)							0.96							2007-01-22	anti tag coimmunoprecipitation	MI:0007	human-u2-os|Human U2-OS osteosarcoma cell line	9606	EBI-7156497	physical association	P04637 (EBI-7156497) P0CG48	FALSE		physical association	pubmed|imex|mint	17159902|IM-11399|MINT-5219425	FALSE	EBI-7156497	P04637 (EBI-7156497) P0CG48	unspecified role	MI:0499	psi-mi	bait	MI:0496	nucleotide sequence identification	MI:0078	unspecified role	MI:0499	prey	MI:0498	nucleotide sequence identification	MI:0078	2014-10-16
15030	1	figure legend:F5C|comment:homomint|comment:mint|dataset:Virus - Publications including interactions involving viral proteins|curation depth:imex curation|full coverage:Only protein-protein interactions	Yamasaki et al. (2007)							0.96							2007-01-18	anti tag coimmunoprecipitation	MI:0007	human-293|Homo sapiens transformed primary embryonal kidney cells	9606	EBI-7174673	physical association	P04637 (EBI-7174673) P0CG48	FALSE		physical association	pubmed|imex|mint	17170702|IM-11462|MINT-5219455	FALSE	EBI-7174673	P04637 (EBI-7174673) P0CG48	unspecified role	MI:0499	psi-mi	bait	MI:0496	nucleotide sequence identification	MI:0078	unspecified role	MI:0499	prey	MI:0498	nucleotide sequence identification	MI:0078	2014-10-16
15029	1	figure legend:ST6|curation depth:imex curation|full coverage:Only protein-protein interactions	Li et al. (2015)	spoke expansion	MI:1060					0.35							2015-02-26	tandem affinity purification	MI:0676	human-293t|Homo sapiens 293 cells transformed with SV40 large T antigen	9606	EBI-11322377	association	P04637 (EBI-11322377) Q9HCE1	FALSE		association	imex|pubmed	IM-24178|25609649	FALSE	EBI-11322377	P04637 (EBI-11322377) Q9HCE1	unspecified role	MI:0499	psi-mi	bait	MI:0496	predetermined participant	MI:0396	unspecified role	MI:0499	prey	MI:0498	Identification by mass spectrometry	MI:0427	2015-10-21	mint	MI:0471
15028	1	figure legend:F3a|comment:homomint|comment:mint|curation depth:imex curation|full coverage:Only protein-protein interactions	Chen et al. (2009)							0.99							2009-03-18	anti bait coimmunoprecipitation	MI:0006	human-u2-os|Human U2-OS osteosarcoma cell line	9606	EBI-8529660	physical association	P04637 (EBI-8529660) Q00987	FALSE		physical association	mint|pubmed|imex|doi	MINT-7013664|19098711|IM-11688|10.1038/embor.2008.231	FALSE	EBI-8529660	P04637 (EBI-8529660) Q00987	unspecified role	MI:0499	psi-mi	prey	MI:0498	western blot	MI:0113	unspecified role	MI:0499	bait	MI:0496	western blot	MI:0113	2014-10-16
15027	1	figure legend:F2C|comment:homomint|comment:mint|dataset:Virus - Publications including interactions involving viral proteins|curation depth:imex curation|full coverage:Only protein-protein interactions	Zhao et al. (2006)							0.99							2006-12-27	pull down	MI:0096	in vitro|In vitro	-1	EBI-7145586	physical association	P04637 (EBI-7145586) Q00987	FALSE		physical association	pubmed|imex|mint	17139261|IM-13983|MINT-5219401	FALSE	EBI-7145586	P04637 (EBI-7145586) Q00987	unspecified role	MI:0499	psi-mi	prey	MI:0498	western blot	MI:0113	unspecified role	MI:0499	bait	MI:0496	nucleotide sequence identification	MI:0078	2014-10-16
15026	1	figure legend:F4A|figure legend:F4B|comment:homomint|comment:mint|dataset:Virus - Publications including interactions involving viral proteins|curation depth:imex curation|full coverage:Only protein-protein interactions	Marchenko et al. (2007)							0.96							2007-03-01	anti bait coimmunoprecipitation	MI:0006	human-ml-1|Human myeloblastic leukemia ML-1 cell line	9606	EBI-7244608	physical association	P04637 (EBI-7244608) P0CG48	FALSE		physical association	pubmed|imex|mint	17268548|IM-11152|MINT-5219587	FALSE	EBI-7244608	P04637 (EBI-7244608) P0CG48	unspecified role	MI:0499	psi-mi	bait	MI:0496	western blot	MI:0113	unspecified role	MI:0499	prey	MI:0498	western blot	MI:0113	2014-10-16
15025	1	figure legend:F4|comment:homomint|comment:mint	Okamoto et al. (2009)							0.96							2009-07-14	pull down	MI:0096	human-h1299|Homo sapiens lung lymph node carcinoma	9606	EBI-7118088	association	P04637 (EBI-7118088) P0CG48	FALSE		association	pubmed|mint	19619542|MINT-7219942|d-09-00877	FALSE	EBI-7118088	P04637 (EBI-7118088) P0CG48	unspecified role	MI:0499	psi-mi	prey	MI:0498	western blot	MI:0113	unspecified role	MI:0499	bait	MI:0496	western blot	MI:0113	2014-10-16
15024	1	comment:homomint|comment:mint|figure legend:f2d f4e sf5c f3d|curation depth:imex curation|full coverage:Only protein-protein interactions	Lee et al. (2009)							0.96							2009-11-12	pull down	MI:0096	human-h1299|Homo sapiens lung lymph node carcinoma	9606	EBI-7063558	physical association	P04637 (EBI-7063558) P0CG48	FALSE		physical association	pubmed|imex|mint|doi	19536131|IM-14124|MINT-7298683|10.1038/emboj.2009.164	FALSE	EBI-7063558	P04637 (EBI-7063558) P0CG48	unspecified role	MI:0499	psi-mi	prey	MI:0498	western blot	MI:0113	unspecified role	MI:0499	bait	MI:0496	predetermined participant	MI:0396	2014-10-16
15023	1	figure legend:F6B|comment:homomint|comment:mint|dataset:Virus - Publications including interactions involving viral proteins|curation depth:imex curation|full coverage:Only protein-protein interactions	Duan et al. (2007)							0.96							2007-09-17	anti tag coimmunoprecipitation	MI:0007	human-h1299|Homo sapiens lung lymph node carcinoma	9606	EBI-7459022	physical association	P04637 (EBI-7459022) P0CG48	FALSE		physical association	pubmed|imex|mint	17568776|IM-10898|MINT-5220017	FALSE	EBI-7459022	P04637 (EBI-7459022) P0CG48	unspecified role	MI:0499	psi-mi	bait	MI:0496	anti tag western blot	MI:0705	unspecified role	MI:0499	prey	MI:0498	western blot	MI:0113	2014-10-16
15022	1	figure legend:F6A|comment:homomint|comment:mint|dataset:Virus - Publications including interactions involving viral proteins|curation depth:imex curation|full coverage:Only protein-protein interactions	Zhao et al. (2006)							0.96							2006-12-27	pull down	MI:0096	in vitro|In vitro	-1	EBI-7145682	physical association	P04637 (EBI-7145682) P0CG48	FALSE		physical association	pubmed|imex|mint	17139261|IM-13983|MINT-5219401	FALSE	EBI-7145682	P04637 (EBI-7145682) P0CG48	unspecified role	MI:0499	psi-mi	prey	MI:0498	nucleotide sequence identification	MI:0078	unspecified role	MI:0499	bait	MI:0496	nucleotide sequence identification	MI:0078	2014-10-16
15021	1	figure legend:F4A|comment:BIOSOURCE= Raji cells|comment:homomint|comment:mint|dataset:Virus - Publications including interactions involving viral proteins|curation depth:imex curation|full coverage:Only protein-protein interactions	Lottin-Divoux et al. (2005)							0.99							2005-06-01	anti bait coimmunoprecipitation	MI:0006	human-raji|Homo sapiens RAJI Burkitt lymphoma cells	9606	EBI-7598574	physical association	P04637 (EBI-7598574) Q00987	FALSE		physical association	pubmed|imex|mint	15848166|IM-11130|MINT-5217681	FALSE	EBI-7598574	P04637 (EBI-7598574) Q00987	unspecified role	MI:0499	psi-mi	bait	MI:0496	monoclonal antibody western blot	MI:0072	unspecified role	MI:0499	prey	MI:0498	monoclonal antibody western blot	MI:0072	2014-10-16
15020	1	comment:homomint|comment:mint|figure legend:ST1 T1 F1A F1B SF1|curation depth:imex curation|full coverage:Only protein-protein interactions	Coffill et al. (2012)	spoke expansion	MI:1060					0.35							2013-02-26	anti tag coimmunoprecipitation	MI:0007	human-h1299|Homo sapiens lung lymph node carcinoma	9606	EBI-7903232	association	P04637 (EBI-7903232) Q13200	FALSE		association	pubmed|imex|mint	22653443|IM-20828|MINT-8415349	FALSE	EBI-7903232	P04637 (EBI-7903232) Q13200	unspecified role	MI:0499	psi-mi	bait	MI:0496	Identification by mass spectrometry	MI:0427	unspecified role	MI:0499	prey	MI:0498	Identification by mass spectrometry	MI:0427	2014-10-16
15019	1	figure legend:F2B|comment:homomint|comment:mint|dataset:Virus - Publications including interactions involving viral proteins|curation depth:imex curation|full coverage:Only protein-protein interactions	Marchenko et al. (2007)							0.99							2007-03-01	anti bait coimmunoprecipitation	MI:0006	human-rko|Homo sapiens colorectal carcinoma cell line	9606	EBI-7244492	physical association	P04637 (EBI-7244492) Q00987	FALSE		physical association	pubmed|imex|mint	17268548|IM-11152|MINT-5219587	FALSE	EBI-7244492	P04637 (EBI-7244492) Q00987	unspecified role	MI:0499	psi-mi	bait	MI:0496	western blot	MI:0113	unspecified role	MI:0499	prey	MI:0498	western blot	MI:0113	2014-10-16
15016	1	figure legend:F1A|comment:Cis-imidazoline analogs named Nutlins inhibits MDM2-p53 binding|kinetics:IC50 = 100-300 nanomolar|comment:homomint|comment:mint|dataset:Virus - Publications including interactions involving viral proteins	Vassilev et al. (2004)							0.99							2005-03-21	surface plasmon resonance	MI:0107	in vitro|In vitro	-1	EBI-7085448	direct interaction	P04637 (EBI-7085448) Q00987	FALSE		direct interaction	pubmed|mint	14704432|MINT-5216851	FALSE	EBI-7085448	P04637 (EBI-7085448) Q00987	unspecified role	MI:0499	psi-mi	bait	MI:0496	nucleotide sequence identification	MI:0078	unspecified role	MI:0499	prey	MI:0498	nucleotide sequence identification	MI:0078	2014-10-16
15015	1	figure legend:f4c|comment:homomint|comment:mint	Bae et al. (2012)	spoke expansion	MI:1060					0.99							2012-07-09	anti tag coimmunoprecipitation	MI:0007	mouse-embryonic_fibroblast|Mus musculus embryonic fibroblasts	10090	EBI-7983569	association	P04637 (EBI-7983569) Q00987	FALSE		association	pubmed|mint	22819825|MINT-8385440	FALSE	EBI-7983569	P04637 (EBI-7983569) Q00987	unspecified role	MI:0499	psi-mi	bait	MI:0496	anti tag western blot	MI:0705	unspecified role	MI:0499	prey	MI:0498	anti tag western blot	MI:0705	2014-10-16
15014	1	figure legend:f4b|comment:homomint|comment:mint	Bae et al. (2012)							0.99							2012-07-09	anti tag coimmunoprecipitation	MI:0007	mouse-embryonic_fibroblast|Mus musculus embryonic fibroblasts	10090	EBI-7983519	association	P04637 (EBI-7983519) Q00987	FALSE		association	pubmed|mint	22819825|MINT-8385440	FALSE	EBI-7983519	P04637 (EBI-7983519) Q00987	unspecified role	MI:0499	psi-mi	prey	MI:0498	anti tag western blot	MI:0705	unspecified role	MI:0499	bait	MI:0496	anti tag western blot	MI:0705	2014-10-16
15013	1	figure legend:f4a|comment:homomint|comment:mint	Bae et al. (2012)							0.99							2012-07-09	anti tag coimmunoprecipitation	MI:0007	mouse-embryonic_fibroblast|Mus musculus embryonic fibroblasts	10090	EBI-7983371	physical association	P04637 (EBI-7983371) Q00987	FALSE		physical association	pubmed|mint	22819825|MINT-8385440	FALSE	EBI-7983371	P04637 (EBI-7983371) Q00987	unspecified role	MI:0499	psi-mi	bait	MI:0496	anti tag western blot	MI:0705	unspecified role	MI:0499	prey	MI:0498	anti tag western blot	MI:0705	2014-10-16
15012	1	comment:homomint|comment:mint|figure legend:f4a	Bae et al. (2012)	spoke expansion	MI:1060					0.99							2012-07-09	anti tag coimmunoprecipitation	MI:0007	mouse-embryonic_fibroblast|Mus musculus embryonic fibroblasts	10090	EBI-7983312	association	P04637 (EBI-7983312) Q00987	FALSE		association	pubmed|mint	22819825|MINT-8385440	FALSE	EBI-7983312	P04637 (EBI-7983312) Q00987	unspecified role	MI:0499	psi-mi	bait	MI:0496	anti tag western blot	MI:0705	unspecified role	MI:0499	prey	MI:0498	anti tag western blot	MI:0705	2014-10-16
15011	1	comment:homomint|comment:domino|comment:mint|figure legend:ST1 T1 F1A F1B SF1|curation depth:imex curation|full coverage:Only protein-protein interactions	Coffill et al. (2012)	spoke expansion	MI:1060					0.99							2013-02-26	anti tag coimmunoprecipitation	MI:0007	human-h1299|Homo sapiens lung lymph node carcinoma	9606	EBI-7902921	association	P04637 (EBI-7902921) Q00987	FALSE		association	pubmed|imex|mint	22653443|IM-20828|MINT-8415349	FALSE	EBI-7902921	P04637 (EBI-7902921) Q00987	unspecified role	MI:0499	psi-mi	bait	MI:0496	Identification by mass spectrometry	MI:0427	unspecified role	MI:0499	prey	MI:0498	Identification by mass spectrometry	MI:0427	2015-09-23
15010	1	comment:homomint|comment:domino|comment:mint|figure legend:ST1 T1 F1A F1B SF1|curation depth:imex curation|full coverage:Only protein-protein interactions	Coffill et al. (2012)	spoke expansion	MI:1060					0.35							2013-02-26	anti tag coimmunoprecipitation	MI:0007	human-h1299|Homo sapiens lung lymph node carcinoma	9606	EBI-7902921	association	P04637 (EBI-7902921) P62877	FALSE		association	pubmed|imex|mint	22653443|IM-20828|MINT-8415349	FALSE	EBI-7902921	P04637 (EBI-7902921) P62877	unspecified role	MI:0499	psi-mi	bait	MI:0496	Identification by mass spectrometry	MI:0427	unspecified role	MI:0499	prey	MI:0498	Identification by mass spectrometry	MI:0427	2015-09-23
15009	1	comment:homomint|comment:domino|comment:mint|figure legend:ST1 T1 F1A F1B SF1|curation depth:imex curation|full coverage:Only protein-protein interactions	Coffill et al. (2012)	spoke expansion	MI:1060					0.35							2013-02-26	anti tag coimmunoprecipitation	MI:0007	human-h1299|Homo sapiens lung lymph node carcinoma	9606	EBI-7902921	association	P04637 (EBI-7902921) P62979	FALSE		association	pubmed|imex|mint	22653443|IM-20828|MINT-8415349	FALSE	EBI-7902921	P04637 (EBI-7902921) P62979	unspecified role	MI:0499	psi-mi	bait	MI:0496	Identification by mass spectrometry	MI:0427	unspecified role	MI:0499	prey	MI:0498	Identification by mass spectrometry	MI:0427	2015-09-23
15008	1	figure legend:f6b|comment:homomint|comment:mint	Yang et al. (2012)							0.99							2012-03-14	anti tag coimmunoprecipitation	MI:0007	human-293t|Homo sapiens 293 cells transformed with SV40 large T antigen	9606	EBI-7855372	physical association	P04637 (EBI-7855372) Q00987	FALSE		physical association	pubmed|mint	22575647|MINT-8331117	FALSE	EBI-7855372	P04637 (EBI-7855372) Q00987	unspecified role	MI:0499	psi-mi	bait	MI:0496	anti tag western blot	MI:0705	unspecified role	MI:0499	prey	MI:0498	anti tag western blot	MI:0705	2014-10-16
15007	1	figure legend:F4a|comment:homomint|comment:mint|dataset:Virus - Publications including interactions involving viral proteins|curation depth:imex curation|full coverage:Only protein-protein interactions	Zhang et al. (2008)	spoke expansion	MI:1060					0.99							2008-05-07	anti bait coimmunoprecipitation	MI:0006	human-mcf_7|Homo sapiens mammary carcinoma cells	9606	EBI-7833199	association	P04637 (EBI-7833199) Q00987	FALSE		association	pubmed|imex|mint	18309296|IM-11563|MINT-6540744	FALSE	EBI-7833199	P04637 (EBI-7833199) Q00987	unspecified role	MI:0499	psi-mi	bait	MI:0496	western blot	MI:0113	unspecified role	MI:0499	prey	MI:0498	western blot	MI:0113	2014-10-16
15004	1	figure legend:F5|comment:homomint|comment:mint|dataset:Virus - Publications including interactions involving viral proteins|curation depth:rapid curation	O'Connor et al. (1999)							0.99							2008-07-10	pull down	MI:0096	unknown|Unknown	-3	EBI-6974073	physical association	P04637 (EBI-6974073) Q00987	FALSE		physical association	pubmed|mint	10196247|MINT-6546290	FALSE	EBI-6974073	P04637 (EBI-6974073) Q00987	unspecified role	MI:0499	psi-mi	prey	MI:0498	predetermined participant	MI:0396	unspecified role	MI:0499	bait	MI:0496	predetermined participant	MI:0396	2014-10-16
15003	1	figure legend:Fig 1B.|antagonist:Cells were treated with 10 Gy Infra-red radiation|full coverage:Only protein-protein interactions|dataset:Cancer - Interactions investigated in the context of cancer|dataset:Apoptosis - Interactions involving proteins with a function related to apoptosis|curation depth:imex curation	Gu et al. (2009)							0.99							2010-02-11	anti bait coimmunoprecipitation	MI:0006	human-eu-1|Homo sapiens EU-1 leukemia cell line	9606	EBI-2573607	physical association	P04637 (EBI-2573607) Q00987	FALSE		physical association	imex|pubmed	IM-13592|19411066	FALSE	EBI-2573607	P04637 (EBI-2573607) Q00987	unspecified role	MI:0499	psi-mi	bait	MI:0496	western blot	MI:0113	unspecified role	MI:0499	prey	MI:0498	western blot	MI:0113	2014-10-16	intact	MI:0469
15002	1	figure legend:Fig S6C.|comment:23 Ser/Thr residues were mutated to alanine and shown not to be required for the interaction.|dataset:Cancer - Interactions investigated in the context of cancer|dataset:Apoptosis - Interactions involving proteins with a function related to apoptosis|curation depth:imex curation|full coverage:Only protein-protein interactions	Inuzuka et al. (2010)							0.99							2010-08-25	anti tag coimmunoprecipitation	MI:0007	human-293t|Homo sapiens 293 cells transformed with SV40 large T antigen	9606	EBI-2911101	physical association	P04637 (EBI-2911101) Q00987	FALSE		physical association	imex|pubmed	IM-14971|20708156	FALSE	EBI-2911101	P04637 (EBI-2911101) Q00987	unspecified role	MI:0499	psi-mi	prey	MI:0498	anti tag western blot	MI:0705	unspecified role	MI:0499	bait	MI:0496	anti tag western blot	MI:0705	2014-10-16	intact	MI:0469
15001	1	figure legend:10b|comment:Y104G mutation in MDM2 renders this molecule more resistant to blockage of its interaction with p53 by nutlin3.|curation depth:imex curation|full coverage:Only protein-protein interactions	Hernychova et al. (2013)	spoke expansion	MI:1060					0.99							2013-12-09	enzyme linked immunosorbent assay	MI:0411	in vitro|In vitro	-1	EBI-9074437	association	P04637 (EBI-9074437) Q00987	FALSE		association	imex|pubmed	IM-21984|23776060	FALSE	EBI-9074437	P04637 (EBI-9074437) Q00987	unspecified role	MI:0499	psi-mi	bait	MI:0496	predetermined participant	MI:0396	unspecified role	MI:0499	prey	MI:0498	predetermined participant	MI:0396	2014-10-16
15000	1	figure legend:1 A|inhibition:\pDI random peptide - This interaction was inhibited with IC50 of 10 nmol/L by pDI random 12-mer peptide (LTFEHYWAQLTS).\|comment:Mutation of three key hydrophobic residues in pDI to alanine abrogated the inhibition of complex formation by pDI, suggesting pDI mimics p53 binding to MDM2.|inhibition:\p53pep - This interaction was inhibited with IC50 3.0 micromol/L by p5…	Hu et al. (2007)							0.99							2007-09-27	enzyme linked immunosorbent assay	MI:0411	in vitro|In vitro	-1	EBI-1540050	physical association	P04637 (EBI-1540050) Q00987	FALSE		physical association	pubmed	17875722	FALSE	EBI-1540050	P04637 (EBI-1540050) Q00987	unspecified role	MI:0499	psi-mi	bait	MI:0496	identification by antibody	MI:0421	unspecified role	MI:0499	prey	MI:0498	identification by antibody	MI:0421	2014-10-16
14999	1	figure legend:1 C, D|inhibition:\pDI random peptide - This interaction was inhibited with IC50 by pDI random 12-mer peptide (LTFEHYWAQLTS).\|inhibition:Nutlin - This interaction was inhibited by Nutlin. Inhibition increased with concentration of Nutlin.|dataset:Cancer - Interactions investigated in the context of cancer|dataset:Apoptosis - Interactions involving proteins with a function related t…	Hu et al. (2007)							0.99							2007-09-27	pull down	MI:0096	in vitro|In vitro	-1	EBI-1540086	physical association	P04637 (EBI-1540086) Q00987	FALSE		physical association	pubmed	17875722	FALSE	EBI-1540086	P04637 (EBI-1540086) Q00987	unspecified role	MI:0499	psi-mi	bait	MI:0496	molecular weight estimation by autoradiography	MI:0821	unspecified role	MI:0499	prey	MI:0498	molecular weight estimation by autoradiography	MI:0821	2014-10-16
14998	1	figure legend:2 D|inhibition:\FLAG-DI - This interaction is inhibited by the E. coli thioredoxin-pDI chimeric protein, FLAG-DI but not FLAG-3A (in which three hydrophobic residues of the pDI sequence are mutated to alanine).\|inhibition:Nutlin - This interaction is inhibited by Nutlin.|dataset:Cancer - Interactions investigated in the context of cancer|dataset:Apoptosis - Interactions involving p…	Hu et al. (2007)	spoke expansion	MI:1060					0.99							2007-09-27	anti tag coimmunoprecipitation	MI:0007	human-mcf_7|Homo sapiens mammary carcinoma cells	9606	EBI-1540273	association	P04637 (EBI-1540273) Q00987	FALSE		association	pubmed	17875722	FALSE	EBI-1540273	P04637 (EBI-1540273) Q00987	unspecified role	MI:0499	psi-mi	bait	MI:0496	western blot	MI:0113	unspecified role	MI:0499	prey	MI:0498	western blot	MI:0113	2014-10-16
14997	1	antagonist:Cells were treated with 10 Gy Infra-red radiation|figure legend:Fig 1B.|full coverage:Only protein-protein interactions|dataset:Cancer - Interactions investigated in the context of cancer|dataset:Apoptosis - Interactions involving proteins with a function related to apoptosis|curation depth:imex curation	Gu et al. (2009)							0.99							2010-02-11	anti bait coimmunoprecipitation	MI:0006	human-eu-1|Homo sapiens EU-1 leukemia cell line	9606	EBI-2573567	physical association	P04637 (EBI-2573567) Q00987	FALSE		physical association	imex|pubmed	IM-13592|19411066	FALSE	EBI-2573567	P04637 (EBI-2573567) Q00987	unspecified role	MI:0499	psi-mi	prey	MI:0498	western blot	MI:0113	unspecified role	MI:0499	bait	MI:0496	western blot	MI:0113	2014-10-16	intact	MI:0469
14993	1	figure legend:2 B|delivery-method:P04637 transfection|comment:Overexpressed Wip1 resulted in increased p53 ubiquitination, while reduction of Wip1 via Wip1 siRNA suppressed p53 ubiquitination in both IR-treated and untreated cells.|full coverage:Only protein-protein interactions|dataset:Cancer - Interactions investigated in the context of cancer|dataset:Apoptosis - Interactions involving proteins…	Lu et al. (2007)							0.4							2007-11-02	anti bait coimmunoprecipitation	MI:0006	human-saos-2	9606	EBI-1551581	physical association	P04637 (EBI-1551581) P0CG47	FALSE		physical association	imex|pubmed	IM-12016|17936559	FALSE	EBI-1551581	P04637 (EBI-1551581) P0CG47	unspecified role	MI:0499	psi-mi	bait	MI:0496	western blot	MI:0113	unspecified role	MI:0499	prey	MI:0498	western blot	MI:0113	2014-10-16	intact	MI:0469
14989	1	dataset:Cancer - Interactions investigated in the context of cancer|dataset:Apoptosis - Interactions involving proteins with a function related to apoptosis|full coverage:Only protein-protein interactions|curation depth:imex curation	Kurki et al. (2003)	spoke expansion	MI:1060					0.99							2006-01-20	anti bait coimmunoprecipitation	MI:0006	in vitro|In vitro	-1	EBI-782806	association	P04637 (EBI-782806) Q00987	FALSE		association	pubmed|imex|mint	12915590|IM-19268|MINT-5216620	FALSE	EBI-782806	P04637 (EBI-782806) Q00987	unspecified role	MI:0499	psi-mi	bait	MI:0496	western blot	MI:0113	unspecified role	MI:0499	prey	MI:0498	western blot	MI:0113	2014-10-16
14988	1	figure legend:Fig. 5E|inhibition:Acetylation of TP53 inhibited this interaction|comment:An interaction between MDM4 and TP53 was also demonstrated but the source of MDM4 could not be traced.|full coverage:Only protein-protein interactions|dataset:Cancer - Interactions investigated in the context of cancer|dataset:Apoptosis - Interactions involving proteins with a function related to apoptosis|cur…	Tang et al. (2008)							0.99							2008-08-06	pull down	MI:0096	in vitro|In vitro	-1	EBI-1800124	direct interaction	P04637 (EBI-1800124) Q00987	FALSE		direct interaction	imex|pubmed	IM-12062|18485870	FALSE	EBI-1800124	P04637 (EBI-1800124) Q00987	unspecified role	MI:0499	psi-mi	prey	MI:0498	western blot	MI:0113	unspecified role	MI:0499	bait	MI:0496	western blot	MI:0113	2014-10-16	intact	MI:0469
14987	1	comment:Increased TP53 acetylation due to DNA damage represses recruitment of MDM2 to the CDKN1A promoter.|figure legend:Fig. 6B|full coverage:Only protein-protein interactions|dataset:Cancer - Interactions investigated in the context of cancer|dataset:Apoptosis - Interactions involving proteins with a function related to apoptosis|curation depth:imex curation	Tang et al. (2008)	spoke expansion	MI:1060					0.99							2008-08-06	chromatin immunoprecipitation assay	MI:0402	human-u2-os|Human U2-OS osteosarcoma cell line	9606	EBI-1800153	association	P04637 (EBI-1800153) Q00987	FALSE		association	imex|pubmed	IM-12062|18485870	FALSE	EBI-1800153	P04637 (EBI-1800153) Q00987	unspecified role	MI:0499	psi-mi	bait	MI:0496	primer specific pcr	MI:0088	unspecified role	MI:0499	prey	MI:0498	primer specific pcr	MI:0088	2014-10-16
14986	1	figure legend:6D|curation depth:imex curation|dataset:Cancer - Interactions investigated in the context of cancer|full coverage:Only protein-protein interactions	Piccinin et al. (2012)							0.99							2012-09-19	anti bait coimmunoprecipitation	MI:0006	human-saos-2	9606	EBI-6303274	physical association	P04637 (EBI-6303274) Q00987	FALSE		physical association	pubmed|imex	22975381|IM-17775	FALSE	EBI-6303274	P04637 (EBI-6303274) Q00987	unspecified role	MI:0499	psi-mi	bait	MI:0496	western blot	MI:0113	unspecified role	MI:0499	prey	MI:0498	western blot	MI:0113	2014-10-16
14984	1	delivery-method:P04637; Q00987 transfection|comment:Mdm2 was only present in the complex when K120, K164, K370, K372, K373, K381, K382, and K386 were all mutated to alanine, preventing acetylation suggesting that TP53 acetylation represses recruitment of MDM2 to the CDKN1A promoter. Mdm2 recruitment at the p21 promoter was strongly repressed upon treatment with the DNA-damaging reagent actinomyci…	Tang et al. (2008)	spoke expansion	MI:1060					0.99							2008-08-06	chromatin immunoprecipitation assay	MI:0402	human-h1299|Homo sapiens lung lymph node carcinoma	9606	EBI-1799733	association	P04637 (EBI-1799733) Q00987	FALSE		association	imex|pubmed	IM-12062|18485870	FALSE	EBI-1799733	P04637 (EBI-1799733) Q00987	unspecified role	MI:0499	psi-mi	bait	MI:0496	primer specific pcr	MI:0088	unspecified role	MI:0499	prey	MI:0498	primer specific pcr	MI:0088	2014-10-16
14983	1	delivery-method:P04637; Q92993, P45481; Q00987 transfection|figure legend:Fig. 4C|comment:\MDM4 (MDMX) was also observed to bid in this promoter complex but the source could not be identified.\|full coverage:Only protein-protein interactions|dataset:Cancer - Interactions investigated in the context of cancer|dataset:Apoptosis - Interactions involving proteins with a function related to apoptosis|…	Tang et al. (2008)	spoke expansion	MI:1060					0.99							2008-08-06	chromatin immunoprecipitation assay	MI:0402	human-h1299|Homo sapiens lung lymph node carcinoma	9606	EBI-1799788	association	P04637 (EBI-1799788) Q00987	FALSE		association	imex|pubmed	IM-12062|18485870	FALSE	EBI-1799788	P04637 (EBI-1799788) Q00987	unspecified role	MI:0499	psi-mi	bait	MI:0496	primer specific pcr	MI:0088	unspecified role	MI:0499	prey	MI:0498	primer specific pcr	MI:0088	2014-10-16
14982	1	delivery-method:P04637; P45481 transfection|figure legend:Fig. 4C, Supp. Fig. 9|comment:Recruitment of MDM2 to the MDM2 promoteris fairly weak and requires further cycles of PCR to visualise.|full coverage:Only protein-protein interactions|dataset:Cancer - Interactions investigated in the context of cancer|dataset:Apoptosis - Interactions involving proteins with a function related to apoptosis|cu…	Tang et al. (2008)	spoke expansion	MI:1060					0.99							2008-08-06	chromatin immunoprecipitation assay	MI:0402	human-h1299|Homo sapiens lung lymph node carcinoma	9606	EBI-1799864	association	P04637 (EBI-1799864) Q00987	FALSE		association	imex|pubmed	IM-12062|18485870	FALSE	EBI-1799864	P04637 (EBI-1799864) Q00987	unspecified role	MI:0499	psi-mi	bait	MI:0496	primer specific pcr	MI:0088	unspecified role	MI:0499	prey	MI:0498	primer specific pcr	MI:0088	2014-10-16
14981	1	curation depth:imex curation|dataset:Alzheimers - Interactions investigated in the context of Alzheimers disease|full coverage:Only protein-protein interactions|dataset:Neurodegeneration - Publications depicting interactions involved in neurodegenerative diseases.	- (2011)							0.37							2010-12-16	two hybrid array	MI:0397	yeasx|Saccharomyces cerevisiae	4932	EBI-3385834	physical association	Q8TAG9 (EBI-3385834) P05067	FALSE		physical association	doi|imex|pubmed	10.1101/gr.114280.110|IM-15153|21163940	FALSE	EBI-3385834	Q8TAG9 (EBI-3385834) P05067	unspecified role	MI:0499	psi-mi	bait	MI:0496	predetermined participant	MI:0396	unspecified role	MI:0499	prey	MI:0498	predetermined participant	MI:0396	2014-10-16	intact	MI:0469
14977	1		-									0.126						affinity chromatography technology	MI:0004			1066105	physical association	P10909 (1066105) P00533	FALSE		physical association	pubmed	24797263	FALSE	1066105	P10909 (1066105) P00533			psi-mi
14976	1		-									0.126						affinity chromatography technology	MI:0004			1241382	physical association	Q53EL6 (1241382) P09651	FALSE		physical association	pubmed	25324306	FALSE	1241382	Q53EL6 (1241382) P09651			psi-mi
14975	1	figure legend:Figure 3, channel 3.|dataset:Alzheimers - Interactions investigated in the context of Alzheimers disease|dataset:Apoptosis - Interactions involving proteins with a function related to apoptosis|full coverage:Only protein-protein interactions|curation depth:imex curation|dataset:Synapse - Interactions of proteins with an established role in the presynapse.|dataset:Neurodegeneration -…	Erickson et al. (2005)							0.5							2009-09-01	pull down	MI:0096	in vitro|In vitro	-1	EBI-2431983	physical association	P30101 (EBI-2431983) P05067	FALSE		physical association	pubmed|imex	15896298|IM-20357	FALSE	EBI-2431983	P30101 (EBI-2431983) P05067	unspecified role	MI:0499	psi-mi	prey	MI:0498	western blot	MI:0113	unspecified role	MI:0499	bait	MI:0496	western blot	MI:0113	2014-10-16
14973	1	dataset:Apoptosis - Interactions involving proteins with a function related to apoptosis|dataset:Synapse - Interactions of proteins with an established role in the presynapse.|dataset:Alzheimers - Interactions investigated in the context of Alzheimers disease|dataset:Neurodegeneration - Publications depicting interactions involved in neurodegenerative diseases.	Yan et al. (1997)							0.63							2003-12-10	enzyme linked immunosorbent assay	MI:0411	in vitro|In vitro	-1	EBI-371735	physical association	Q99714 (EBI-371735) P05067	FALSE		physical association	pubmed	9338779	FALSE	EBI-371735	Q99714 (EBI-371735) P05067	unspecified role	MI:0499	psi-mi	prey	MI:0498	predetermined participant	MI:0396	unspecified role	MI:0499	bait	MI:0496	predetermined participant	MI:0396	2014-10-16
14963		dataset:Alzheimers - Interactions investigated in the context of Alzheimers disease|dataset:Synapse - Interactions of proteins with an established role in the presynapse.|dataset:Apoptosis - Interactions involving proteins with a function related to apoptosis|dataset:Neurodegeneration - Publications depicting interactions involved in neurodegenerative diseases.	Duilio et al. (1998)							0.73							2004-01-09	two hybrid	MI:0018	yeasx|Saccharomyces cerevisiae	4932	EBI-286468	physical association	O00213 (EBI-286468) P05067	FALSE		physical association	pubmed	9461550	FALSE	EBI-286468	O00213 (EBI-286468) P05067	unspecified role	MI:0499	psi-mi	bait	MI:0496	predetermined participant	MI:0396	unspecified role	MI:0499	prey	MI:0498	predetermined participant	MI:0396	2014-10-16
14962	1	figure legend:F4C|comment:homomint|comment:mint|curation depth:imex curation|full coverage:Only protein-protein interactions	Klingelhöfer et al. (2009)							0.56							2009-08-11	pull down	MI:0096	in vitro|In vitro	-1	EBI-7211802	direct interaction	P15514 (EBI-7211802) P26447	FALSE		direct interaction	pubmed|imex|mint	19740107|IM-13825|MINT-7256480|fj-09-0551	FALSE	EBI-7211802	P15514 (EBI-7211802) P26447	unspecified role	MI:0499	psi-mi	prey	MI:0498	anti tag western blot	MI:0705	unspecified role	MI:0499	bait	MI:0496	predetermined participant	MI:0396	2014-10-16
14961	1	figure legend:F3B F4B|comment:homomint|comment:mint|curation depth:imex curation|full coverage:Only protein-protein interactions	Klingelhöfer et al. (2009)							0.56							2009-08-11	far western blotting	MI:0047	in vitro|In vitro	-1	EBI-7211697	direct interaction	P15514 (EBI-7211697) P26447	FALSE		direct interaction	pubmed|imex|mint	19740107|IM-13825|MINT-7256480|fj-09-0551	FALSE	EBI-7211697	P15514 (EBI-7211697) P26447	unspecified role	MI:0499	psi-mi	bait	MI:0496	predetermined participant	MI:0396	unspecified role	MI:0499	prey	MI:0498	western blot	MI:0113	2014-10-16
14960	1	figure legend:F3B F4B|comment:homomint|comment:mint|curation depth:imex curation|full coverage:Only protein-protein interactions	Klingelhöfer et al. (2009)							0.56							2009-08-11	far western blotting	MI:0047	in vitro|In vitro	-1	EBI-7211665	direct interaction	P15514 (EBI-7211665) P26447	FALSE		direct interaction	pubmed|imex|mint	19740107|IM-13825|MINT-7256480|fj-09-0551	FALSE	EBI-7211665	P15514 (EBI-7211665) P26447	unspecified role	MI:0499	psi-mi	bait	MI:0496	predetermined participant	MI:0396	unspecified role	MI:0499	prey	MI:0498	western blot	MI:0113	2014-10-16
14959	1	figure legend:F3B F4B|comment:homomint|comment:mint|curation depth:imex curation|full coverage:Only protein-protein interactions	Klingelhöfer et al. (2009)							0.56							2009-08-11	far western blotting	MI:0047	in vitro|In vitro	-1	EBI-7211480	direct interaction	P15514 (EBI-7211480) P26447	FALSE		direct interaction	pubmed|imex|mint	19740107|IM-13825|MINT-7256480|fj-09-0551	FALSE	EBI-7211480	P15514 (EBI-7211480) P26447	unspecified role	MI:0499	psi-mi	bait	MI:0496	predetermined participant	MI:0396	unspecified role	MI:0499	prey	MI:0498	western blot	MI:0113	2014-10-16
14958	1		-									0.354						biochemical	MI:0401			DIP-9951E	physical interaction	P15514 (DIP-9951E) P00533	FALSE		physical interaction	pubmed	8663535	FALSE	DIP-9951E	P15514 (DIP-9951E) P00533			psi-mi
14957	1		-									0.354						affinity chromatography technology	MI:0004			DIP-9951E	physical interaction	P15514 (DIP-9951E) P00533	FALSE		physical interaction	pubmed	10085134	FALSE	DIP-9951E	P15514 (DIP-9951E) P00533			psi-mi
14956	1		-									0.354						pull down	MI:0096			276507	direct interaction	P15514 (276507) P00533	FALSE		direct interaction	pubmed	10085134	FALSE	276507	P15514 (276507) P00533			psi-mi
14953			-									0.126						affinity chromatography technology	MI:0004			946461	physical association	P48729 (946461) P00533	FALSE		physical association	pubmed	24797263	FALSE	946461	P48729 (946461) P00533			psi-mi
14952	1	figure legend:Suppl. table S4|full coverage:Only protein-protein interactions|curation depth:imex curation	Grossmann et al. (2015)							0.37							2014-06-04	two hybrid array	MI:0397	yeasx|Saccharomyces cerevisiae	4932	EBI-10698839	physical association	P16591 (EBI-10698839) Q92569	FALSE		physical association	pubmed|imex	25814554|IM-22632	FALSE	EBI-10698839	P16591 (EBI-10698839) Q92569	unspecified role	MI:0499	psi-mi	bait	MI:0496	predetermined participant	MI:0396	unspecified role	MI:0499	prey	MI:0498	predetermined participant	MI:0396	2015-03-17
14951	1	figure legend:Suppl. table S4|full coverage:Only protein-protein interactions|curation depth:imex curation	Grossmann et al. (2015)							0.37							2014-06-04	two hybrid array	MI:0397	yeasx|Saccharomyces cerevisiae	4932	EBI-10699841	physical association	P16591 (EBI-10699841) P46108	FALSE		physical association	pubmed|imex	25814554|IM-22632	FALSE	EBI-10699841	P16591 (EBI-10699841) P46108	unspecified role	MI:0499	psi-mi	bait	MI:0496	predetermined participant	MI:0396	unspecified role	MI:0499	prey	MI:0498	predetermined participant	MI:0396	2015-03-17
14950	1	figure legend:table S1|curation depth:imex curation|full coverage:Only protein-protein interactions	Taipale et al. (2012)							0.4							2012-12-04	luminescence based mammalian interactome mapping	MI:0729	human-293t|Homo sapiens 293 cells transformed with SV40 large T antigen	9606	EBI-6424249	physical association	P16591 (EBI-6424249) P08238	FALSE		physical association	imex|pubmed|psi-mi	IM-17906|22939624|MI:0729	FALSE	EBI-6424249	P16591 (EBI-6424249) P08238	unspecified role	MI:0499	psi-mi	bait	MI:0496	predetermined participant	MI:0396	unspecified role	MI:0499	prey	MI:0498	predetermined participant	MI:0396	2014-10-16
14949	1	figure legend:Figure 2, Table S1. -87|comment:\SAICAR -succinyl-5-aminoimidazole-4-carboxamide-1-ribose-5′-phosphate, an intermediate of de novo purine nucleotide biosynthesis process, which accumulates in glucose-starved (cancer) cells.\|resulting-ptm:P16591 phosphores|curation depth:imex curation|full coverage:Only protein-protein interactions|dataset:Cancer - Interactions investigated in the c…	Keller et al. (2014)	spoke expansion	MI:1060					0.44							2014-04-01	protein kinase assay	MI:0424	in vitro|In vitro	-1	EBI-9355038	phosphorylation reaction	P16591 (EBI-9355038) P14618-1	FALSE		phosphorylation reaction	imex|pubmed	IM-22313|24606918	FALSE	EBI-9355038	P16591 (EBI-9355038) P14618-1	enzyme target	MI:0502	psi-mi	neutral component	MI:0497	predetermined participant	MI:0396	enzyme	MI:0501	neutral component	MI:0497	predetermined participant	MI:0396	2014-10-16
14946	1	figure legend:f1 f2 f3|curation depth:imex curation|full coverage:Only protein-protein interactions	Asai et al. (2014)							0.44							2014-04-28	protein kinase assay	MI:0424	in vitro|In vitro	-1	EBI-9511883	phosphorylation reaction	P25098 (EBI-9511883) P07437	FALSE	km:33.9x10^-6(molar)	phosphorylation reaction	imex|pubmed	IM-22590|24813628	FALSE	EBI-9511883	P25098 (EBI-9511883) P07437	enzyme	MI:0501	psi-mi	neutral component	MI:0497	predetermined participant	MI:0396	enzyme target	MI:0502	neutral component	MI:0497	peptide synthesis	MI:0083	2014-10-16
14945		figure legend:SF2|comment:homomint|comment:mint|curation depth:imex curation|full coverage:Only protein-protein interactions	Vinayagam et al. (2011)							0.37							2011-10-20	two hybrid	MI:0018	yeast|Saccharomyces cerevisiae	559292	EBI-7131325	physical association	P25098 (EBI-7131325) P67870	FALSE		physical association	pubmed|imex|mint|doi	21900206|IM-16799|MINT-8089645|10.1126/scisignal.2001699	FALSE	EBI-7131325	P25098 (EBI-7131325) P67870	unspecified role	MI:0499	psi-mi	prey	MI:0498	nucleotide sequence identification	MI:0078	unspecified role	MI:0499	bait	MI:0496	predetermined participant	MI:0396	2014-10-16
14943		figure legend:SF4|comment:homomint|comment:mint|dataset:Virus - Publications including interactions involving viral proteins|curation depth:imex curation|full coverage:Only protein-protein interactions	Salcedo et al. (2006)							0.4							2006-10-23	anti bait coimmunoprecipitation	MI:0006	human-293|Homo sapiens transformed primary embryonal kidney cells	9606	EBI-7000055	physical association	P25098 (EBI-7000055) Q00987	FALSE		physical association	pubmed|imex|mint	17006543|IM-11296|MINT-5219156	FALSE	EBI-7000055	P25098 (EBI-7000055) Q00987	unspecified role	MI:0499	psi-mi	prey	MI:0498	monoclonal antibody western blot	MI:0072	unspecified role	MI:0499	bait	MI:0496	monoclonal antibody western blot	MI:0072	2014-10-16
14942		figure legend:F1B|figure legend:F1A|figure legend:SF1A|comment:Interaction also occurs in HEK293 and MCF7 cells. Stimulation with beta2AR increases association.|comment:homomint|comment:mint|dataset:Virus - Publications including interactions involving viral proteins|curation depth:imex curation|full coverage:Only protein-protein interactions	Salcedo et al. (2006)							0.4							2006-10-23	anti bait coimmunoprecipitation	MI:0006	human-hela|Homo sapiens epitheloid cervix carcinoma cells	9606	EBI-6999952	physical association	P25098 (EBI-6999952) Q00987	FALSE		physical association	pubmed|imex|mint	17006543|IM-11296|MINT-5219156	FALSE	EBI-6999952	P25098 (EBI-6999952) Q00987	unspecified role	MI:0499	psi-mi	prey	MI:0498	monoclonal antibody western blot	MI:0072	unspecified role	MI:0499	bait	MI:0496	monoclonal antibody western blot	MI:0072	2014-10-16
14941		figure legend:F3C|figure legend:SF2B|comment:Interaction also occursin MEFs cells.|comment:homomint|comment:mint|dataset:Virus - Publications including interactions involving viral proteins|curation depth:imex curation|full coverage:Only protein-protein interactions	Salcedo et al. (2006)							0.52							2006-10-23	anti bait coimmunoprecipitation	MI:0006	human-293|Homo sapiens transformed primary embryonal kidney cells	9606	EBI-7000134	physical association	P25098 (EBI-7000134) P0CG48	FALSE		physical association	pubmed|imex|mint	17006543|IM-11296|MINT-5219156	FALSE	EBI-7000134	P25098 (EBI-7000134) P0CG48	unspecified role	MI:0499	psi-mi	prey	MI:0498	monoclonal antibody western blot	MI:0072	unspecified role	MI:0499	bait	MI:0496	monoclonal antibody western blot	MI:0072	2014-10-16
14935	1	figure legend:Fig 4 and suppl table 4|curation depth:imex curation|full coverage:Only protein-protein interactions	Varjosalo et al. (2013)	spoke expansion	MI:1060					0.35							2012-07-26	tandem affinity purification	MI:0676	human-293|Homo sapiens transformed primary embryonal kidney cells	9606	EBI-6255954	association	P25098 (EBI-6255954) Q13085	FALSE		association	imex|pubmed	IM-17578|23455922	FALSE	EBI-6255954	P25098 (EBI-6255954) Q13085	unspecified role	MI:0499	psi-mi	bait	MI:0496	sequence tag identification	MI:0102	unspecified role	MI:0499	prey	MI:0498	sequence tag identification	MI:0102	2014-10-16
14929	1	figure legend:T1|comment:homomint|comment:mint|dataset:Virus - Publications including interactions involving viral proteins	Benzinger et al. (2005)							0.4							2006-12-18	tandem affinity purification	MI:0676	human-dld1|Human colorectal adenocarcinoma	9606	EBI-7543552	physical association	Q14451 (EBI-7543552) P31947	FALSE		physical association	pubmed|mint	15778465|MINT-5217604	FALSE	EBI-7543552	Q14451 (EBI-7543552) P31947	unspecified role	MI:0499	psi-mi	prey	MI:0498	predetermined participant	MI:0396	unspecified role	MI:0499	bait	MI:0496	nucleotide sequence identification	MI:0078	2014-10-16
14928	1	figure legend:SF2|comment:homomint|comment:mint|curation depth:imex curation|full coverage:Only protein-protein interactions	Vinayagam et al. (2011)							0.37							2011-10-20	two hybrid	MI:0018	yeast|Saccharomyces cerevisiae	559292	EBI-7160608	physical association	Q14451 (EBI-7160608) P62879	FALSE		physical association	pubmed|imex|mint|doi	21900206|IM-16799|MINT-8089645|10.1126/scisignal.2001699	FALSE	EBI-7160608	Q14451 (EBI-7160608) P62879	unspecified role	MI:0499	psi-mi	bait	MI:0496	predetermined participant	MI:0396	unspecified role	MI:0499	prey	MI:0498	nucleotide sequence identification	MI:0078	2014-10-16
14926	1	comment:homomint|comment:mint|partial coverage:partial coverage	Brescia et al. (2002)							0.78							2010-09-28	nuclear magnetic resonance	MI:0077	unknown|Unknown	-3	EBI-8463256	association	Q14451 (EBI-8463256) P04626	FALSE		association	pubmed|mint	12061724|MINT-6731446	FALSE	EBI-8463256	Q14451 (EBI-8463256) P04626	unspecified role	MI:0499	psi-mi	unspecified role	MI:0499	predetermined participant	MI:0396	unspecified role	MI:0499	unspecified role	MI:0499	predetermined participant	MI:0396	2014-10-16
14925	1	figure legend:ST4|kd:1406 nanomolar|comment:homomint|comment:mint|dataset:Virus - Publications including interactions involving viral proteins|curation depth:imex curation|full coverage:Only protein-protein interactions	Jones et al. (2006)							0.78							2006-01-13	protein array	MI:0089	in vitro|In vitro	-1	EBI-7884271	direct interaction	Q14451 (EBI-7884271) P04626	FALSE		direct interaction	pubmed|imex|mint	16273093|IM-14137|MINT-5218056	FALSE	EBI-7884271	Q14451 (EBI-7884271) P04626	unspecified role	MI:0499	psi-mi	bait	MI:0496	nucleotide sequence identification	MI:0078	unspecified role	MI:0499	prey	MI:0498	nucleotide sequence identification	MI:0078	2014-10-16
14924	1	figure legend:ST4|kd:999 nanomolar|comment:homomint|comment:mint|dataset:Virus - Publications including interactions involving viral proteins|curation depth:imex curation|full coverage:Only protein-protein interactions	Jones et al. (2006)							0.69							2006-01-13	protein array	MI:0089	in vitro|In vitro	-1	EBI-7882994	direct interaction	Q14451 (EBI-7882994) P21860	FALSE		direct interaction	pubmed|imex|mint	16273093|IM-14137|MINT-5218056	FALSE	EBI-7882994	Q14451 (EBI-7882994) P21860	unspecified role	MI:0499	psi-mi	bait	MI:0496	nucleotide sequence identification	MI:0078	unspecified role	MI:0499	prey	MI:0498	nucleotide sequence identification	MI:0078	2014-10-16
14923	1	figure legend:ST4|kd:99 nanomolar|comment:homomint|comment:mint|dataset:Virus - Publications including interactions involving viral proteins|curation depth:imex curation|full coverage:Only protein-protein interactions	Jones et al. (2006)							0.69							2006-01-13	protein array	MI:0089	in vitro|In vitro	-1	EBI-7875231	direct interaction	Q14451 (EBI-7875231) P21860	FALSE		direct interaction	pubmed|imex|mint	16273093|IM-14137|MINT-5218056	FALSE	EBI-7875231	Q14451 (EBI-7875231) P21860	unspecified role	MI:0499	psi-mi	bait	MI:0496	nucleotide sequence identification	MI:0078	unspecified role	MI:0499	prey	MI:0498	nucleotide sequence identification	MI:0078	2014-10-16
14922	1	comment:homomint|comment:mint|partial coverage:partial coverage	Fiddes et al. (1998)							0.69							2010-09-28	competition binding	MI:0405	unknown|Unknown	-3	EBI-8686521	association	Q14451 (EBI-8686521) P21860	FALSE		association	mint|pubmed	MINT-6730887|9516479	FALSE	EBI-8686521	Q14451 (EBI-8686521) P21860	unspecified role	MI:0499	psi-mi	unspecified role	MI:0499	predetermined participant	MI:0396	unspecified role	MI:0499	unspecified role	MI:0499	predetermined participant	MI:0396	2014-10-16
14921	1	comment:homomint|comment:mint|partial coverage:partial coverage	Yokote et al. (1996)							0.46							2010-09-28	competition binding	MI:0405	unknown|Unknown	-3	EBI-8665667	association	Q14451 (EBI-8665667) P09619	FALSE		association	mint|pubmed	MINT-6730706|8940081	FALSE	EBI-8665667	Q14451 (EBI-8665667) P09619	unspecified role	MI:0499	psi-mi	unspecified role	MI:0499	predetermined participant	MI:0396	unspecified role	MI:0499	unspecified role	MI:0499	predetermined participant	MI:0396	2014-10-16
14920	1	comment:homomint|comment:mint|partial coverage:partial coverage	Yokote et al. (1996)							0.46							2010-09-28	pull down	MI:0096	unknown|Unknown	-3	EBI-8665636	association	Q14451 (EBI-8665636) P09619	FALSE		association	mint|pubmed	MINT-6730706|8940081	FALSE	EBI-8665636	Q14451 (EBI-8665636) P09619	unspecified role	MI:0499	psi-mi	unspecified role	MI:0499	predetermined participant	MI:0396	unspecified role	MI:0499	unspecified role	MI:0499	predetermined participant	MI:0396	2014-10-16
14919	1	comment:homomint|comment:mint|partial coverage:partial coverage	Janes et al. (1997)							0.78							2010-09-28	competition binding	MI:0405	unknown|Unknown	-3	EBI-8626001	association	Q14451 (EBI-8626001) P04626	FALSE		association	mint|pubmed	MINT-6730740|9079677	FALSE	EBI-8626001	Q14451 (EBI-8626001) P04626	unspecified role	MI:0499	psi-mi	unspecified role	MI:0499	predetermined participant	MI:0396	unspecified role	MI:0499	unspecified role	MI:0499	predetermined participant	MI:0396	2014-10-16
14918	1	figure legend:Supplementary table 1, supplementary figure 2|curation depth:imex curation|full coverage:Only protein-protein interactions	Leung et al. (2014)							0.44							2014-03-18	fluorescence polarization spectroscopy	MI:0053	in vitro|In vitro	-1	EBI-9454617	direct interaction	Q14451 (EBI-9454617) P10275	FALSE	kd:13.06x10^-6(molar)	direct interaction	pubmed|imex	24728074|IM-22269	FALSE	EBI-9454617	Q14451 (EBI-9454617) P10275	unspecified role	MI:0499	psi-mi	neutral component	MI:0497	tag visualisation by fluorescence	MI:0867	unspecified role	MI:0499	neutral component	MI:0497	tag visualisation by fluorescence	MI:0867	2014-10-16	intact	MI:0469
14917	1	figure legend:Fig 7|inhibition:Calmodulin|full coverage:Only protein-protein interactions|curation depth:imex curation	Li et al. (2005)	spoke expansion	MI:1060					0.5							2007-06-05	filter binding	MI:0049	in vitro|In vitro	-1	EBI-1263258	association	Q14451 (EBI-1263258) P62161	FALSE		association	pubmed|imex	15806159|IM-19557	FALSE	EBI-1263258	Q14451 (EBI-1263258) P62161	unspecified role	MI:0499	psi-mi	bait	MI:0496	western blot	MI:0113	competitor	MI:0941	prey	MI:0498	western blot	MI:0113	2014-10-16	1-phosphatidylinositol binding	GO:0005545
14916	1	figure legend:Fig 7|inhibition:Calmodulin|full coverage:Only protein-protein interactions|curation depth:imex curation	Li et al. (2005)	spoke expansion	MI:1060					0.5							2007-06-05	filter binding	MI:0049	in vitro|In vitro	-1	EBI-1263268	association	Q14451 (EBI-1263268) P62161	FALSE		association	pubmed|imex	15806159|IM-19557	FALSE	EBI-1263268	Q14451 (EBI-1263268) P62161	unspecified role	MI:0499	psi-mi	bait	MI:0496	western blot	MI:0113	competitor	MI:0941	prey	MI:0498	western blot	MI:0113	2014-10-16	phosphatidylinositol-4,5-bisphosphate binding	GO:0005546
14915	1	figure legend:Fig 7|inhibition:Calmodulin|full coverage:Only protein-protein interactions|curation depth:imex curation	Li et al. (2005)	spoke expansion	MI:1060					0.5							2007-06-05	filter binding	MI:0049	in vitro|In vitro	-1	EBI-1263278	association	Q14451 (EBI-1263278) P62161	FALSE		association	pubmed|imex	15806159|IM-19557	FALSE	EBI-1263278	Q14451 (EBI-1263278) P62161	unspecified role	MI:0499	psi-mi	bait	MI:0496	western blot	MI:0113	inhibitor	MI:0586	prey	MI:0498	western blot	MI:0113	2014-10-16	phosphatidylinositol-3,4,5-trisphosphate binding	GO:0005547
14914	1	figure legend:Figure 2, Table S1. -130|comment:\SAICAR -succinyl-5-aminoimidazole-4-carboxamide-1-ribose-5′-phosphate, an intermediate of de novo purine nucleotide biosynthesis process, which accumulates in glucose-starved (cancer) cells.\|resulting-ptm:Q14451 phosphores|curation depth:imex curation|full coverage:Only protein-protein interactions|dataset:Cancer - Interactions investigated in the …	Keller et al. (2014)	spoke expansion	MI:1060					0.44							2014-04-01	protein kinase assay	MI:0424	in vitro|In vitro	-1	EBI-9355777	phosphorylation reaction	Q14451 (EBI-9355777) P14618-1	FALSE		phosphorylation reaction	imex|pubmed	IM-22313|24606918	FALSE	EBI-9355777	Q14451 (EBI-9355777) P14618-1	enzyme target	MI:0502	psi-mi	neutral component	MI:0497	predetermined participant	MI:0396	enzyme	MI:0501	neutral component	MI:0497	predetermined participant	MI:0396	2014-10-16
14913	1	figure legend:Fig 7|inhibition:Calmodulin|full coverage:Only protein-protein interactions|curation depth:imex curation	Li et al. (2005)	spoke expansion	MI:1060					0.5							2007-06-05	filter binding	MI:0049	in vitro|In vitro	-1	EBI-1257135	association	Q14451 (EBI-1257135) P62161	FALSE		association	pubmed|imex	15806159|IM-19557	FALSE	EBI-1257135	Q14451 (EBI-1257135) P62161	unspecified role	MI:0499	psi-mi	bait	MI:0496	western blot	MI:0113	competitor	MI:0941	prey	MI:0498	western blot	MI:0113	2014-10-16	phosphatidylinositol-3-phosphate binding	GO:0032266
14912	1	figure legend:Fig 7|inhibition:Calmodulin|full coverage:Only protein-protein interactions|curation depth:imex curation	Li et al. (2005)	spoke expansion	MI:1060					0.5							2007-06-05	filter binding	MI:0049	in vitro|In vitro	-1	EBI-1263225	association	Q14451 (EBI-1263225) P62161	FALSE		association	pubmed|imex	15806159|IM-19557	FALSE	EBI-1263225	Q14451 (EBI-1263225) P62161	unspecified role	MI:0499	psi-mi	bait	MI:0496	western blot	MI:0113	competitor	MI:0941	prey	MI:0498	western blot	MI:0113	2014-10-16	1-phosphatidylinositol binding	GO:0005545
14911	1	figure legend:Fig 7|inhibition:Calmodulin|full coverage:Only protein-protein interactions|curation depth:imex curation	Li et al. (2005)	spoke expansion	MI:1060					0.5							2007-06-05	filter binding	MI:0049	in vitro|In vitro	-1	EBI-1263236	association	Q14451 (EBI-1263236) P62161	FALSE		association	pubmed|imex	15806159|IM-19557	FALSE	EBI-1263236	Q14451 (EBI-1263236) P62161	unspecified role	MI:0499	psi-mi	bait	MI:0496	western blot	MI:0113	competitor	MI:0941	prey	MI:0498	western blot	MI:0113	2014-10-16	phosphatidylinositol-5-phosphate binding	GO:0010314
14910	1	figure legend:Fig 7|inhibition:Calmodulin|full coverage:Only protein-protein interactions|curation depth:imex curation	Li et al. (2005)	spoke expansion	MI:1060					0.5							2007-06-05	filter binding	MI:0049	in vitro|In vitro	-1	EBI-1263246	association	Q14451 (EBI-1263246) P62161	FALSE		association	pubmed|imex	15806159|IM-19557	FALSE	EBI-1263246	Q14451 (EBI-1263246) P62161	unspecified role	MI:0499	psi-mi	bait	MI:0496	western blot	MI:0113	competitor	MI:0941	prey	MI:0498	western blot	MI:0113	2014-10-16	phosphatidylinositol-3,4-bisphosphate binding	GO:0043325
14909	1	comment:\Phosphorylation-dependent interaction. The interaction is only detected in the presence of the following kinases: ABL2 (P42684), PTK2 (Q05397).\|figure legend:Suppl. table S3|full coverage:Only protein-protein interactions|curation depth:imex curation	Grossmann et al. (2015)							0.57							2014-06-04	validated two hybrid	MI:1356	yeasx|Saccharomyces cerevisiae	4932	EBI-10703733	physical association	Q14451 (EBI-10703733) Q05397	FALSE		physical association	pubmed|imex	25814554|IM-22632	FALSE	EBI-10703733	Q14451 (EBI-10703733) Q05397	unspecified role	MI:0499	psi-mi	neutral component	MI:0497	predetermined participant	MI:0396	unspecified role	MI:0499	neutral component	MI:0497	predetermined participant	MI:0396	2015-03-17
14908	1	figure legend:Figures 2 & 4|comment:Interaction is calcium dependent|full coverage:Only protein-protein interactions|curation depth:imex curation	Li et al. (2005)							0.5							2007-06-05	far western blotting	MI:0047	in vitro|In vitro	-1	EBI-1257103	physical association	Q14451 (EBI-1257103) P62161	FALSE		physical association	pubmed|imex	15806159|IM-19557	FALSE	EBI-1257103	Q14451 (EBI-1257103) P62161	unspecified role	MI:0499	psi-mi	prey	MI:0498	western blot	MI:0113	unspecified role	MI:0499	bait	MI:0496	western blot	MI:0113	2014-10-16
14905	1	figure legend:F3B|comment:homomint|comment:mint|dataset:Virus - Publications including interactions involving viral proteins|curation depth:imex curation|full coverage:Only protein-protein interactions	Höck et al. (2007)	spoke expansion	MI:1060					0.35							2008-01-14	anti tag coimmunoprecipitation	MI:0007	human-293|Homo sapiens transformed primary embryonal kidney cells	9606	EBI-7641210	association	Q9UL18 (EBI-7641210) P17844	FALSE		association	pubmed|imex|mint	17932509|IM-10771|MINT-6167515	FALSE	EBI-7641210	Q9UL18 (EBI-7641210) P17844	unspecified role	MI:0499	psi-mi	bait	MI:0496	predetermined participant	MI:0396	unspecified role	MI:0499	prey	MI:0498	western blot	MI:0113	2014-10-16
14904		figure legend:F3B|comment:homomint|comment:mint|dataset:Virus - Publications including interactions involving viral proteins|curation depth:imex curation|full coverage:Only protein-protein interactions	Höck et al. (2007)	spoke expansion	MI:1060					0.35							2008-01-14	anti tag coimmunoprecipitation	MI:0007	human-293|Homo sapiens transformed primary embryonal kidney cells	9606	EBI-7641210	association	Q9UL18 (EBI-7641210) Q12906	FALSE		association	pubmed|imex|mint	17932509|IM-10771|MINT-6167515	FALSE	EBI-7641210	Q9UL18 (EBI-7641210) Q12906	unspecified role	MI:0499	psi-mi	bait	MI:0496	predetermined participant	MI:0396	unspecified role	MI:0499	prey	MI:0498	western blot	MI:0113	2014-10-16
14903	1	figure legend:ST1|comment:homomint|comment:mint|comment:Ago1-Complex 3|dataset:Virus - Publications including interactions involving viral proteins|curation depth:imex curation|full coverage:Only protein-protein interactions	Höck et al. (2007)	spoke expansion	MI:1060					0.35							2008-01-14	anti tag coimmunoprecipitation	MI:0007	human-293|Homo sapiens transformed primary embryonal kidney cells	9606	EBI-7641969	association	Q9UL18 (EBI-7641969) Q5T9A4	FALSE		association	pubmed|imex|mint	17932509|IM-10771|MINT-6167515	FALSE	EBI-7641969	Q9UL18 (EBI-7641969) Q5T9A4	unspecified role	MI:0499	psi-mi	bait	MI:0496	Identification by mass spectrometry	MI:0427	unspecified role	MI:0499	prey	MI:0498	Identification by mass spectrometry	MI:0427	2014-10-16
14901	1	figure legend:ST1|comment:homomint|comment:mint|comment:Ago1-Complex 3|dataset:Virus - Publications including interactions involving viral proteins|curation depth:imex curation|full coverage:Only protein-protein interactions	Höck et al. (2007)	spoke expansion	MI:1060					0.35							2008-01-14	anti tag coimmunoprecipitation	MI:0007	human-293|Homo sapiens transformed primary embryonal kidney cells	9606	EBI-7641969	association	Q9UL18 (EBI-7641969) P62701	FALSE		association	pubmed|imex|mint	17932509|IM-10771|MINT-6167515	FALSE	EBI-7641969	Q9UL18 (EBI-7641969) P62701	unspecified role	MI:0499	psi-mi	bait	MI:0496	Identification by mass spectrometry	MI:0427	unspecified role	MI:0499	prey	MI:0498	Identification by mass spectrometry	MI:0427	2014-10-16
14900	1	figure legend:ST1|comment:homomint|comment:mint|comment:Ago1-Complex 3|dataset:Virus - Publications including interactions involving viral proteins|curation depth:imex curation|full coverage:Only protein-protein interactions	Höck et al. (2007)	spoke expansion	MI:1060					0.35							2008-01-14	anti tag coimmunoprecipitation	MI:0007	human-293|Homo sapiens transformed primary embryonal kidney cells	9606	EBI-7641969	association	Q9UL18 (EBI-7641969) P62913	FALSE		association	pubmed|imex|mint	17932509|IM-10771|MINT-6167515	FALSE	EBI-7641969	Q9UL18 (EBI-7641969) P62913	unspecified role	MI:0499	psi-mi	bait	MI:0496	Identification by mass spectrometry	MI:0427	unspecified role	MI:0499	prey	MI:0498	Identification by mass spectrometry	MI:0427	2014-10-16
14899	1	figure legend:ST1|comment:homomint|comment:mint|comment:Ago1-Complex 3|dataset:Virus - Publications including interactions involving viral proteins|curation depth:imex curation|full coverage:Only protein-protein interactions	Höck et al. (2007)	spoke expansion	MI:1060					0.35							2008-01-14	anti tag coimmunoprecipitation	MI:0007	human-293|Homo sapiens transformed primary embryonal kidney cells	9606	EBI-7641969	association	Q9UL18 (EBI-7641969) Q9H0S4	FALSE		association	pubmed|imex|mint	17932509|IM-10771|MINT-6167515	FALSE	EBI-7641969	Q9UL18 (EBI-7641969) Q9H0S4	unspecified role	MI:0499	psi-mi	bait	MI:0496	Identification by mass spectrometry	MI:0427	unspecified role	MI:0499	prey	MI:0498	Identification by mass spectrometry	MI:0427	2014-10-16
14898	1	figure legend:ST1|comment:homomint|comment:mint|comment:Ago1-Complex 3|dataset:Virus - Publications including interactions involving viral proteins|curation depth:imex curation|full coverage:Only protein-protein interactions	Höck et al. (2007)	spoke expansion	MI:1060					0.35							2008-01-14	anti tag coimmunoprecipitation	MI:0007	human-293|Homo sapiens transformed primary embryonal kidney cells	9606	EBI-7641969	association	Q9UL18 (EBI-7641969) P06748	FALSE		association	pubmed|imex|mint	17932509|IM-10771|MINT-6167515	FALSE	EBI-7641969	Q9UL18 (EBI-7641969) P06748	unspecified role	MI:0499	psi-mi	bait	MI:0496	Identification by mass spectrometry	MI:0427	unspecified role	MI:0499	prey	MI:0498	Identification by mass spectrometry	MI:0427	2014-10-16
14897	1	figure legend:ST1|comment:homomint|comment:mint|comment:Ago1-Complex 3|dataset:Virus - Publications including interactions involving viral proteins|curation depth:imex curation|full coverage:Only protein-protein interactions	Höck et al. (2007)	spoke expansion	MI:1060					0.35							2008-01-14	anti tag coimmunoprecipitation	MI:0007	human-293|Homo sapiens transformed primary embryonal kidney cells	9606	EBI-7641969	association	Q9UL18 (EBI-7641969) O60506	FALSE		association	pubmed|imex|mint	17932509|IM-10771|MINT-6167515	FALSE	EBI-7641969	Q9UL18 (EBI-7641969) O60506	unspecified role	MI:0499	psi-mi	bait	MI:0496	Identification by mass spectrometry	MI:0427	unspecified role	MI:0499	prey	MI:0498	Identification by mass spectrometry	MI:0427	2014-10-16
14896	1	figure legend:ST1|comment:homomint|comment:mint|comment:Ago1-Complex 3|dataset:Virus - Publications including interactions involving viral proteins|curation depth:imex curation|full coverage:Only protein-protein interactions	Höck et al. (2007)	spoke expansion	MI:1060					0.35							2008-01-14	anti tag coimmunoprecipitation	MI:0007	human-293|Homo sapiens transformed primary embryonal kidney cells	9606	EBI-7641969	association	Q9UL18 (EBI-7641969) P35232	FALSE		association	pubmed|imex|mint	17932509|IM-10771|MINT-6167515	FALSE	EBI-7641969	Q9UL18 (EBI-7641969) P35232	unspecified role	MI:0499	psi-mi	bait	MI:0496	Identification by mass spectrometry	MI:0427	unspecified role	MI:0499	prey	MI:0498	Identification by mass spectrometry	MI:0427	2014-10-16
14895	1	figure legend:ST1|comment:homomint|comment:mint|comment:Ago1-Complex 3|dataset:Virus - Publications including interactions involving viral proteins|curation depth:imex curation|full coverage:Only protein-protein interactions	Höck et al. (2007)	spoke expansion	MI:1060					0.35							2008-01-14	anti tag coimmunoprecipitation	MI:0007	human-293|Homo sapiens transformed primary embryonal kidney cells	9606	EBI-7641969	association	Q9UL18 (EBI-7641969) Q9H361	FALSE		association	pubmed|imex|mint	17932509|IM-10771|MINT-6167515	FALSE	EBI-7641969	Q9UL18 (EBI-7641969) Q9H361	unspecified role	MI:0499	psi-mi	bait	MI:0496	Identification by mass spectrometry	MI:0427	unspecified role	MI:0499	prey	MI:0498	Identification by mass spectrometry	MI:0427	2014-10-16
14894	1	figure legend:ST1|comment:homomint|comment:mint|comment:Ago1-Complex 3|dataset:Virus - Publications including interactions involving viral proteins|curation depth:imex curation|full coverage:Only protein-protein interactions	Höck et al. (2007)	spoke expansion	MI:1060					0.35							2008-01-14	anti tag coimmunoprecipitation	MI:0007	human-293|Homo sapiens transformed primary embryonal kidney cells	9606	EBI-7641969	association	Q9UL18 (EBI-7641969) Q12905	FALSE		association	pubmed|imex|mint	17932509|IM-10771|MINT-6167515	FALSE	EBI-7641969	Q9UL18 (EBI-7641969) Q12905	unspecified role	MI:0499	psi-mi	bait	MI:0496	Identification by mass spectrometry	MI:0427	unspecified role	MI:0499	prey	MI:0498	Identification by mass spectrometry	MI:0427	2014-10-16
14893	1	figure legend:ST1|comment:homomint|comment:mint|comment:Ago1-Complex 3|dataset:Virus - Publications including interactions involving viral proteins|curation depth:imex curation|full coverage:Only protein-protein interactions	Höck et al. (2007)	spoke expansion	MI:1060					0.35							2008-01-14	anti tag coimmunoprecipitation	MI:0007	human-293|Homo sapiens transformed primary embryonal kidney cells	9606	EBI-7641969	association	Q9UL18 (EBI-7641969) Q15366	FALSE		association	pubmed|imex|mint	17932509|IM-10771|MINT-6167515	FALSE	EBI-7641969	Q9UL18 (EBI-7641969) Q15366	unspecified role	MI:0499	psi-mi	bait	MI:0496	Identification by mass spectrometry	MI:0427	unspecified role	MI:0499	prey	MI:0498	Identification by mass spectrometry	MI:0427	2014-10-16
14892	1	figure legend:ST1|comment:homomint|comment:mint|comment:Ago1-Complex 3|dataset:Virus - Publications including interactions involving viral proteins|curation depth:imex curation|full coverage:Only protein-protein interactions	Höck et al. (2007)	spoke expansion	MI:1060					0.35							2008-01-14	anti tag coimmunoprecipitation	MI:0007	human-293|Homo sapiens transformed primary embryonal kidney cells	9606	EBI-7641969	association	Q9UL18 (EBI-7641969) P62244	FALSE		association	pubmed|imex|mint	17932509|IM-10771|MINT-6167515	FALSE	EBI-7641969	Q9UL18 (EBI-7641969) P62244	unspecified role	MI:0499	psi-mi	bait	MI:0496	Identification by mass spectrometry	MI:0427	unspecified role	MI:0499	prey	MI:0498	Identification by mass spectrometry	MI:0427	2014-10-16
14890	1	figure legend:ST1|comment:homomint|comment:mint|comment:Ago1-Complex 3|dataset:Virus - Publications including interactions involving viral proteins|curation depth:imex curation|full coverage:Only protein-protein interactions	Höck et al. (2007)	spoke expansion	MI:1060					0.35							2008-01-14	anti tag coimmunoprecipitation	MI:0007	human-293|Homo sapiens transformed primary embryonal kidney cells	9606	EBI-7641969	association	Q9UL18 (EBI-7641969) Q99623	FALSE		association	pubmed|imex|mint	17932509|IM-10771|MINT-6167515	FALSE	EBI-7641969	Q9UL18 (EBI-7641969) Q99623	unspecified role	MI:0499	psi-mi	bait	MI:0496	Identification by mass spectrometry	MI:0427	unspecified role	MI:0499	prey	MI:0498	Identification by mass spectrometry	MI:0427	2014-10-16
14889	1	figure legend:ST1|comment:homomint|comment:mint|comment:Ago1-Complex 3|dataset:Virus - Publications including interactions involving viral proteins|curation depth:imex curation|full coverage:Only protein-protein interactions	Höck et al. (2007)	spoke expansion	MI:1060					0.35							2008-01-14	anti tag coimmunoprecipitation	MI:0007	human-293|Homo sapiens transformed primary embryonal kidney cells	9606	EBI-7641969	association	Q9UL18 (EBI-7641969) P46782	FALSE		association	pubmed|imex|mint	17932509|IM-10771|MINT-6167515	FALSE	EBI-7641969	Q9UL18 (EBI-7641969) P46782	unspecified role	MI:0499	psi-mi	bait	MI:0496	Identification by mass spectrometry	MI:0427	unspecified role	MI:0499	prey	MI:0498	Identification by mass spectrometry	MI:0427	2014-10-16
14888	1	figure legend:ST1|comment:homomint|comment:mint|comment:Ago1-Complex 3|dataset:Virus - Publications including interactions involving viral proteins|curation depth:imex curation|full coverage:Only protein-protein interactions	Höck et al. (2007)	spoke expansion	MI:1060					0.35							2008-01-14	anti tag coimmunoprecipitation	MI:0007	human-293|Homo sapiens transformed primary embryonal kidney cells	9606	EBI-7641969	association	Q9UL18 (EBI-7641969) P19338	FALSE		association	pubmed|imex|mint	17932509|IM-10771|MINT-6167515	FALSE	EBI-7641969	Q9UL18 (EBI-7641969) P19338	unspecified role	MI:0499	psi-mi	bait	MI:0496	Identification by mass spectrometry	MI:0427	unspecified role	MI:0499	prey	MI:0498	Identification by mass spectrometry	MI:0427	2014-10-16
14887	1	figure legend:ST1|comment:homomint|comment:mint|comment:Ago1-Complex 3|dataset:Virus - Publications including interactions involving viral proteins|curation depth:imex curation|full coverage:Only protein-protein interactions	Höck et al. (2007)	spoke expansion	MI:1060					0.35							2008-01-14	anti tag coimmunoprecipitation	MI:0007	human-293|Homo sapiens transformed primary embryonal kidney cells	9606	EBI-7641969	association	Q9UL18 (EBI-7641969) Q8IZL8	FALSE		association	pubmed|imex|mint	17932509|IM-10771|MINT-6167515	FALSE	EBI-7641969	Q9UL18 (EBI-7641969) Q8IZL8	unspecified role	MI:0499	psi-mi	bait	MI:0496	Identification by mass spectrometry	MI:0427	unspecified role	MI:0499	prey	MI:0498	Identification by mass spectrometry	MI:0427	2014-10-16
14886	1	figure legend:ST1|comment:homomint|comment:mint|comment:Ago1-Complex 3|dataset:Virus - Publications including interactions involving viral proteins|curation depth:imex curation|full coverage:Only protein-protein interactions	Höck et al. (2007)	spoke expansion	MI:1060					0.35							2008-01-14	anti tag coimmunoprecipitation	MI:0007	human-293|Homo sapiens transformed primary embryonal kidney cells	9606	EBI-7641969	association	Q9UL18 (EBI-7641969) O00567	FALSE		association	pubmed|imex|mint	17932509|IM-10771|MINT-6167515	FALSE	EBI-7641969	Q9UL18 (EBI-7641969) O00567	unspecified role	MI:0499	psi-mi	bait	MI:0496	Identification by mass spectrometry	MI:0427	unspecified role	MI:0499	prey	MI:0498	Identification by mass spectrometry	MI:0427	2014-10-16
14884	1	figure legend:ST1|comment:homomint|comment:mint|comment:Ago1-Complex 3|dataset:Virus - Publications including interactions involving viral proteins|curation depth:imex curation|full coverage:Only protein-protein interactions	Höck et al. (2007)	spoke expansion	MI:1060					0.35							2008-01-14	anti tag coimmunoprecipitation	MI:0007	human-293|Homo sapiens transformed primary embryonal kidney cells	9606	EBI-7641969	association	Q9UL18 (EBI-7641969) Q15393	FALSE		association	pubmed|imex|mint	17932509|IM-10771|MINT-6167515	FALSE	EBI-7641969	Q9UL18 (EBI-7641969) Q15393	unspecified role	MI:0499	psi-mi	bait	MI:0496	Identification by mass spectrometry	MI:0427	unspecified role	MI:0499	prey	MI:0498	Identification by mass spectrometry	MI:0427	2014-10-16
14882	1	figure legend:ST1|comment:homomint|comment:mint|comment:Ago1-Complex 3|dataset:Virus - Publications including interactions involving viral proteins|curation depth:imex curation|full coverage:Only protein-protein interactions	Höck et al. (2007)	spoke expansion	MI:1060					0.35							2008-01-14	anti tag coimmunoprecipitation	MI:0007	human-293|Homo sapiens transformed primary embryonal kidney cells	9606	EBI-7641969	association	Q9UL18 (EBI-7641969) P14866	FALSE		association	pubmed|imex|mint	17932509|IM-10771|MINT-6167515	FALSE	EBI-7641969	Q9UL18 (EBI-7641969) P14866	unspecified role	MI:0499	psi-mi	bait	MI:0496	Identification by mass spectrometry	MI:0427	unspecified role	MI:0499	prey	MI:0498	Identification by mass spectrometry	MI:0427	2014-10-16
14881	1	figure legend:ST1|comment:homomint|comment:mint|comment:Ago1-Complex 3|dataset:Virus - Publications including interactions involving viral proteins|curation depth:imex curation|full coverage:Only protein-protein interactions	Höck et al. (2007)	spoke expansion	MI:1060					0.35							2008-01-14	anti tag coimmunoprecipitation	MI:0007	human-293|Homo sapiens transformed primary embryonal kidney cells	9606	EBI-7641969	association	Q9UL18 (EBI-7641969) Q16891	FALSE		association	pubmed|imex|mint	17932509|IM-10771|MINT-6167515	FALSE	EBI-7641969	Q9UL18 (EBI-7641969) Q16891	unspecified role	MI:0499	psi-mi	bait	MI:0496	Identification by mass spectrometry	MI:0427	unspecified role	MI:0499	prey	MI:0498	Identification by mass spectrometry	MI:0427	2014-10-16
14880		figure legend:ST1|comment:homomint|comment:mint|comment:Ago1-Complex 3|dataset:Virus - Publications including interactions involving viral proteins|curation depth:imex curation|full coverage:Only protein-protein interactions	Höck et al. (2007)	spoke expansion	MI:1060					0.35							2008-01-14	anti tag coimmunoprecipitation	MI:0007	human-293|Homo sapiens transformed primary embryonal kidney cells	9606	EBI-7641969	association	Q9UL18 (EBI-7641969) P61247	FALSE		association	pubmed|imex|mint	17932509|IM-10771|MINT-6167515	FALSE	EBI-7641969	Q9UL18 (EBI-7641969) P61247	unspecified role	MI:0499	psi-mi	bait	MI:0496	Identification by mass spectrometry	MI:0427	unspecified role	MI:0499	prey	MI:0498	Identification by mass spectrometry	MI:0427	2014-10-16
14879	1	figure legend:ST1|comment:homomint|comment:mint|comment:Ago1-Complex 3|dataset:Virus - Publications including interactions involving viral proteins|curation depth:imex curation|full coverage:Only protein-protein interactions	Höck et al. (2007)	spoke expansion	MI:1060					0.35							2008-01-14	anti tag coimmunoprecipitation	MI:0007	human-293|Homo sapiens transformed primary embryonal kidney cells	9606	EBI-7641969	association	Q9UL18 (EBI-7641969) P68104	FALSE		association	pubmed|imex|mint	17932509|IM-10771|MINT-6167515	FALSE	EBI-7641969	Q9UL18 (EBI-7641969) P68104	unspecified role	MI:0499	psi-mi	bait	MI:0496	Identification by mass spectrometry	MI:0427	unspecified role	MI:0499	prey	MI:0498	Identification by mass spectrometry	MI:0427	2014-10-16
14878	1	figure legend:ST1|comment:homomint|comment:mint|comment:Ago1-Complex 3|dataset:Virus - Publications including interactions involving viral proteins|curation depth:imex curation|full coverage:Only protein-protein interactions	Höck et al. (2007)	spoke expansion	MI:1060					0.35							2008-01-14	anti tag coimmunoprecipitation	MI:0007	human-293|Homo sapiens transformed primary embryonal kidney cells	9606	EBI-7641969	association	Q9UL18 (EBI-7641969) P15880	FALSE		association	pubmed|imex|mint	17932509|IM-10771|MINT-6167515	FALSE	EBI-7641969	Q9UL18 (EBI-7641969) P15880	unspecified role	MI:0499	psi-mi	bait	MI:0496	Identification by mass spectrometry	MI:0427	unspecified role	MI:0499	prey	MI:0498	Identification by mass spectrometry	MI:0427	2014-10-16
14876	1	figure legend:ST1|comment:homomint|comment:mint|comment:Ago1-Complex 3|dataset:Virus - Publications including interactions involving viral proteins|curation depth:imex curation|full coverage:Only protein-protein interactions	Höck et al. (2007)	spoke expansion	MI:1060					0.35							2008-01-14	anti tag coimmunoprecipitation	MI:0007	human-293|Homo sapiens transformed primary embryonal kidney cells	9606	EBI-7641969	association	Q9UL18 (EBI-7641969) Q00839	FALSE		association	pubmed|imex|mint	17932509|IM-10771|MINT-6167515	FALSE	EBI-7641969	Q9UL18 (EBI-7641969) Q00839	unspecified role	MI:0499	psi-mi	bait	MI:0496	Identification by mass spectrometry	MI:0427	unspecified role	MI:0499	prey	MI:0498	Identification by mass spectrometry	MI:0427	2014-10-16
14874	1	figure legend:ST1|comment:homomint|comment:mint|comment:Ago1-Complex 3|dataset:Virus - Publications including interactions involving viral proteins|curation depth:imex curation|full coverage:Only protein-protein interactions	Höck et al. (2007)	spoke expansion	MI:1060					0.35							2008-01-14	anti tag coimmunoprecipitation	MI:0007	human-293|Homo sapiens transformed primary embryonal kidney cells	9606	EBI-7641969	association	Q9UL18 (EBI-7641969) Q9UNQ2	FALSE		association	pubmed|imex|mint	17932509|IM-10771|MINT-6167515	FALSE	EBI-7641969	Q9UL18 (EBI-7641969) Q9UNQ2	unspecified role	MI:0499	psi-mi	bait	MI:0496	Identification by mass spectrometry	MI:0427	unspecified role	MI:0499	prey	MI:0498	Identification by mass spectrometry	MI:0427	2014-10-16
14873	1	figure legend:ST1|comment:homomint|comment:mint|comment:Ago1-Complex 3|dataset:Virus - Publications including interactions involving viral proteins|curation depth:imex curation|full coverage:Only protein-protein interactions	Höck et al. (2007)	spoke expansion	MI:1060					0.35							2008-01-14	anti tag coimmunoprecipitation	MI:0007	human-293|Homo sapiens transformed primary embryonal kidney cells	9606	EBI-7641969	association	Q9UL18 (EBI-7641969) P43243	FALSE		association	pubmed|imex|mint	17932509|IM-10771|MINT-6167515	FALSE	EBI-7641969	Q9UL18 (EBI-7641969) P43243	unspecified role	MI:0499	psi-mi	bait	MI:0496	Identification by mass spectrometry	MI:0427	unspecified role	MI:0499	prey	MI:0498	Identification by mass spectrometry	MI:0427	2014-10-16
14872	1	figure legend:ST1|comment:homomint|comment:mint|comment:Ago1-Complex 3|dataset:Virus - Publications including interactions involving viral proteins|curation depth:imex curation|full coverage:Only protein-protein interactions	Höck et al. (2007)	spoke expansion	MI:1060					0.35							2008-01-14	anti tag coimmunoprecipitation	MI:0007	human-293|Homo sapiens transformed primary embryonal kidney cells	9606	EBI-7641969	association	Q9UL18 (EBI-7641969) P61254	FALSE		association	pubmed|imex|mint	17932509|IM-10771|MINT-6167515	FALSE	EBI-7641969	Q9UL18 (EBI-7641969) P61254	unspecified role	MI:0499	psi-mi	bait	MI:0496	Identification by mass spectrometry	MI:0427	unspecified role	MI:0499	prey	MI:0498	Identification by mass spectrometry	MI:0427	2014-10-16
14871	1	figure legend:ST1|comment:homomint|comment:mint|comment:Ago1-Complex 3|dataset:Virus - Publications including interactions involving viral proteins|curation depth:imex curation|full coverage:Only protein-protein interactions	Höck et al. (2007)	spoke expansion	MI:1060					0.35							2008-01-14	anti tag coimmunoprecipitation	MI:0007	human-293|Homo sapiens transformed primary embryonal kidney cells	9606	EBI-7641969	association	Q9UL18 (EBI-7641969) O75533	FALSE		association	pubmed|imex|mint	17932509|IM-10771|MINT-6167515	FALSE	EBI-7641969	Q9UL18 (EBI-7641969) O75533	unspecified role	MI:0499	psi-mi	bait	MI:0496	Identification by mass spectrometry	MI:0427	unspecified role	MI:0499	prey	MI:0498	Identification by mass spectrometry	MI:0427	2014-10-16
14870	1	figure legend:ST1|comment:homomint|comment:mint|comment:Ago1-Complex 3|dataset:Virus - Publications including interactions involving viral proteins|curation depth:imex curation|full coverage:Only protein-protein interactions	Höck et al. (2007)	spoke expansion	MI:1060					0.35							2008-01-14	anti tag coimmunoprecipitation	MI:0007	human-293|Homo sapiens transformed primary embryonal kidney cells	9606	EBI-7641969	association	Q9UL18 (EBI-7641969) P57678	FALSE		association	pubmed|imex|mint	17932509|IM-10771|MINT-6167515	FALSE	EBI-7641969	Q9UL18 (EBI-7641969) P57678	unspecified role	MI:0499	psi-mi	bait	MI:0496	Identification by mass spectrometry	MI:0427	unspecified role	MI:0499	prey	MI:0498	Identification by mass spectrometry	MI:0427	2014-10-16
14869	1	figure legend:ST1|comment:homomint|comment:mint|comment:Ago1-Complex 3|dataset:Virus - Publications including interactions involving viral proteins|curation depth:imex curation|full coverage:Only protein-protein interactions	Höck et al. (2007)	spoke expansion	MI:1060					0.35							2008-01-14	anti tag coimmunoprecipitation	MI:0007	human-293|Homo sapiens transformed primary embryonal kidney cells	9606	EBI-7641969	association	Q9UL18 (EBI-7641969) P62829	FALSE		association	pubmed|imex|mint	17932509|IM-10771|MINT-6167515	FALSE	EBI-7641969	Q9UL18 (EBI-7641969) P62829	unspecified role	MI:0499	psi-mi	bait	MI:0496	Identification by mass spectrometry	MI:0427	unspecified role	MI:0499	prey	MI:0498	Identification by mass spectrometry	MI:0427	2014-10-16
14868	1	figure legend:ST1|comment:homomint|comment:mint|comment:Ago1-Complex 3|dataset:Virus - Publications including interactions involving viral proteins|curation depth:imex curation|full coverage:Only protein-protein interactions	Höck et al. (2007)	spoke expansion	MI:1060					0.35							2008-01-14	anti tag coimmunoprecipitation	MI:0007	human-293|Homo sapiens transformed primary embryonal kidney cells	9606	EBI-7641969	association	Q9UL18 (EBI-7641969) P53621	FALSE		association	pubmed|imex|mint	17932509|IM-10771|MINT-6167515	FALSE	EBI-7641969	Q9UL18 (EBI-7641969) P53621	unspecified role	MI:0499	psi-mi	bait	MI:0496	Identification by mass spectrometry	MI:0427	unspecified role	MI:0499	prey	MI:0498	Identification by mass spectrometry	MI:0427	2014-10-16
14864	1	figure legend:ST1|comment:homomint|comment:mint|comment:Ago1-Complex 3|dataset:Virus - Publications including interactions involving viral proteins|curation depth:imex curation|full coverage:Only protein-protein interactions	Höck et al. (2007)	spoke expansion	MI:1060					0.35							2008-01-14	anti tag coimmunoprecipitation	MI:0007	human-293|Homo sapiens transformed primary embryonal kidney cells	9606	EBI-7641969	association	Q9UL18 (EBI-7641969) Q16891	FALSE		association	pubmed|imex|mint	17932509|IM-10771|MINT-6167515	FALSE	EBI-7641969	Q9UL18 (EBI-7641969) Q16891	unspecified role	MI:0499	psi-mi	bait	MI:0496	Identification by mass spectrometry	MI:0427	unspecified role	MI:0499	prey	MI:0498	Identification by mass spectrometry	MI:0427	2014-10-16
14863	1	figure legend:ST1|comment:homomint|comment:mint|comment:Ago1-Complex 3|dataset:Virus - Publications including interactions involving viral proteins|curation depth:imex curation|full coverage:Only protein-protein interactions	Höck et al. (2007)	spoke expansion	MI:1060					0.35							2008-01-14	anti tag coimmunoprecipitation	MI:0007	human-293|Homo sapiens transformed primary embryonal kidney cells	9606	EBI-7641969	association	Q9UL18 (EBI-7641969) P07910	FALSE		association	pubmed|imex|mint	17932509|IM-10771|MINT-6167515	FALSE	EBI-7641969	Q9UL18 (EBI-7641969) P07910	unspecified role	MI:0499	psi-mi	bait	MI:0496	Identification by mass spectrometry	MI:0427	unspecified role	MI:0499	prey	MI:0498	Identification by mass spectrometry	MI:0427	2014-10-16
14862		figure legend:ST1|comment:homomint|comment:mint|comment:Ago1-Complex 3|dataset:Virus - Publications including interactions involving viral proteins|curation depth:imex curation|full coverage:Only protein-protein interactions	Höck et al. (2007)	spoke expansion	MI:1060					0.35							2008-01-14	anti tag coimmunoprecipitation	MI:0007	human-293|Homo sapiens transformed primary embryonal kidney cells	9606	EBI-7641969	association	Q9UL18 (EBI-7641969) Q00325	FALSE		association	pubmed|imex|mint	17932509|IM-10771|MINT-6167515	FALSE	EBI-7641969	Q9UL18 (EBI-7641969) Q00325	unspecified role	MI:0499	psi-mi	bait	MI:0496	Identification by mass spectrometry	MI:0427	unspecified role	MI:0499	prey	MI:0498	Identification by mass spectrometry	MI:0427	2014-10-16
14861		figure legend:ST1|comment:homomint|comment:mint|comment:Ago1-Complex 3|dataset:Virus - Publications including interactions involving viral proteins|curation depth:imex curation|full coverage:Only protein-protein interactions	Höck et al. (2007)	spoke expansion	MI:1060					0.35							2008-01-14	anti tag coimmunoprecipitation	MI:0007	human-293|Homo sapiens transformed primary embryonal kidney cells	9606	EBI-7641969	association	Q9UL18 (EBI-7641969) P05141	FALSE		association	pubmed|imex|mint	17932509|IM-10771|MINT-6167515	FALSE	EBI-7641969	Q9UL18 (EBI-7641969) P05141	unspecified role	MI:0499	psi-mi	bait	MI:0496	Identification by mass spectrometry	MI:0427	unspecified role	MI:0499	prey	MI:0498	Identification by mass spectrometry	MI:0427	2014-10-16
14860	1	figure legend:ST1|comment:homomint|comment:mint|comment:Ago1-Complex 3|dataset:Virus - Publications including interactions involving viral proteins|curation depth:imex curation|full coverage:Only protein-protein interactions	Höck et al. (2007)	spoke expansion	MI:1060					0.35							2008-01-14	anti tag coimmunoprecipitation	MI:0007	human-293|Homo sapiens transformed primary embryonal kidney cells	9606	EBI-7641969	association	Q9UL18 (EBI-7641969) P62913	FALSE		association	pubmed|imex|mint	17932509|IM-10771|MINT-6167515	FALSE	EBI-7641969	Q9UL18 (EBI-7641969) P62913	unspecified role	MI:0499	psi-mi	bait	MI:0496	Identification by mass spectrometry	MI:0427	unspecified role	MI:0499	prey	MI:0498	Identification by mass spectrometry	MI:0427	2014-10-16
14859		figure legend:ST1|comment:homomint|comment:mint|comment:Ago1-Complex 3|dataset:Virus - Publications including interactions involving viral proteins|curation depth:imex curation|full coverage:Only protein-protein interactions	Höck et al. (2007)	spoke expansion	MI:1060					0.35							2008-01-14	anti tag coimmunoprecipitation	MI:0007	human-293|Homo sapiens transformed primary embryonal kidney cells	9606	EBI-7641969	association	Q9UL18 (EBI-7641969) Q12906	FALSE		association	pubmed|imex|mint	17932509|IM-10771|MINT-6167515	FALSE	EBI-7641969	Q9UL18 (EBI-7641969) Q12906	unspecified role	MI:0499	psi-mi	bait	MI:0496	Identification by mass spectrometry	MI:0427	unspecified role	MI:0499	prey	MI:0498	Identification by mass spectrometry	MI:0427	2014-10-16
14858	1	figure legend:ST1|comment:homomint|comment:mint|comment:Ago1-Complex 3|dataset:Virus - Publications including interactions involving viral proteins|curation depth:imex curation|full coverage:Only protein-protein interactions	Höck et al. (2007)	spoke expansion	MI:1060					0.35							2008-01-14	anti tag coimmunoprecipitation	MI:0007	human-293|Homo sapiens transformed primary embryonal kidney cells	9606	EBI-7641969	association	Q9UL18 (EBI-7641969) Q08211	FALSE		association	pubmed|imex|mint	17932509|IM-10771|MINT-6167515	FALSE	EBI-7641969	Q9UL18 (EBI-7641969) Q08211	unspecified role	MI:0499	psi-mi	bait	MI:0496	Identification by mass spectrometry	MI:0427	unspecified role	MI:0499	prey	MI:0498	Identification by mass spectrometry	MI:0427	2014-10-16
14857	1	figure legend:ST1|comment:homomint|comment:mint|comment:Ago1-Complex 3|dataset:Virus - Publications including interactions involving viral proteins|curation depth:imex curation|full coverage:Only protein-protein interactions	Höck et al. (2007)	spoke expansion	MI:1060					0.35							2008-01-14	anti tag coimmunoprecipitation	MI:0007	human-293|Homo sapiens transformed primary embryonal kidney cells	9606	EBI-7641969	association	Q9UL18 (EBI-7641969) P36578	FALSE		association	pubmed|imex|mint	17932509|IM-10771|MINT-6167515	FALSE	EBI-7641969	Q9UL18 (EBI-7641969) P36578	unspecified role	MI:0499	psi-mi	bait	MI:0496	Identification by mass spectrometry	MI:0427	unspecified role	MI:0499	prey	MI:0498	Identification by mass spectrometry	MI:0427	2014-10-16
14856	1	figure legend:ST1|comment:homomint|comment:mint|comment:Ago1-Complex 3|dataset:Virus - Publications including interactions involving viral proteins|curation depth:imex curation|full coverage:Only protein-protein interactions	Höck et al. (2007)	spoke expansion	MI:1060					0.35							2008-01-14	anti tag coimmunoprecipitation	MI:0007	human-293|Homo sapiens transformed primary embryonal kidney cells	9606	EBI-7641969	association	Q9UL18 (EBI-7641969) P46778	FALSE		association	pubmed|imex|mint	17932509|IM-10771|MINT-6167515	FALSE	EBI-7641969	Q9UL18 (EBI-7641969) P46778	unspecified role	MI:0499	psi-mi	bait	MI:0496	Identification by mass spectrometry	MI:0427	unspecified role	MI:0499	prey	MI:0498	Identification by mass spectrometry	MI:0427	2014-10-16
14855	1	figure legend:ST1|comment:homomint|comment:mint|comment:Ago1-Complex 3|dataset:Virus - Publications including interactions involving viral proteins|curation depth:imex curation|full coverage:Only protein-protein interactions	Höck et al. (2007)	spoke expansion	MI:1060					0.35							2008-01-14	anti tag coimmunoprecipitation	MI:0007	human-293|Homo sapiens transformed primary embryonal kidney cells	9606	EBI-7641969	association	Q9UL18 (EBI-7641969) P07814	FALSE		association	pubmed|imex|mint	17932509|IM-10771|MINT-6167515	FALSE	EBI-7641969	Q9UL18 (EBI-7641969) P07814	unspecified role	MI:0499	psi-mi	bait	MI:0496	Identification by mass spectrometry	MI:0427	unspecified role	MI:0499	prey	MI:0498	Identification by mass spectrometry	MI:0427	2014-10-16
14854	1	figure legend:ST1|comment:homomint|comment:mint|comment:Ago1-Complex 3|dataset:Virus - Publications including interactions involving viral proteins|curation depth:imex curation|full coverage:Only protein-protein interactions	Höck et al. (2007)	spoke expansion	MI:1060					0.35							2008-01-14	anti tag coimmunoprecipitation	MI:0007	human-293|Homo sapiens transformed primary embryonal kidney cells	9606	EBI-7641969	association	Q9UL18 (EBI-7641969) Q9NZI8	FALSE		association	pubmed|imex|mint	17932509|IM-10771|MINT-6167515	FALSE	EBI-7641969	Q9UL18 (EBI-7641969) Q9NZI8	unspecified role	MI:0499	psi-mi	bait	MI:0496	Identification by mass spectrometry	MI:0427	unspecified role	MI:0499	prey	MI:0498	Identification by mass spectrometry	MI:0427	2014-10-16
14853	1	figure legend:ST1|comment:homomint|comment:mint|comment:Ago1-Complex 3|dataset:Virus - Publications including interactions involving viral proteins|curation depth:imex curation|full coverage:Only protein-protein interactions	Höck et al. (2007)	spoke expansion	MI:1060					0.35							2008-01-14	anti tag coimmunoprecipitation	MI:0007	human-293|Homo sapiens transformed primary embryonal kidney cells	9606	EBI-7641969	association	Q9UL18 (EBI-7641969) P12956	FALSE		association	pubmed|imex|mint	17932509|IM-10771|MINT-6167515	FALSE	EBI-7641969	Q9UL18 (EBI-7641969) P12956	unspecified role	MI:0499	psi-mi	bait	MI:0496	Identification by mass spectrometry	MI:0427	unspecified role	MI:0499	prey	MI:0498	Identification by mass spectrometry	MI:0427	2014-10-16
14851	1	figure legend:ST1|comment:homomint|comment:mint|comment:Ago1-Complex 3|dataset:Virus - Publications including interactions involving viral proteins|curation depth:imex curation|full coverage:Only protein-protein interactions	Höck et al. (2007)	spoke expansion	MI:1060					0.35							2008-01-14	anti tag coimmunoprecipitation	MI:0007	human-293|Homo sapiens transformed primary embryonal kidney cells	9606	EBI-7641969	association	Q9UL18 (EBI-7641969) Q92900	FALSE		association	pubmed|imex|mint	17932509|IM-10771|MINT-6167515	FALSE	EBI-7641969	Q9UL18 (EBI-7641969) Q92900	unspecified role	MI:0499	psi-mi	bait	MI:0496	Identification by mass spectrometry	MI:0427	unspecified role	MI:0499	prey	MI:0498	Identification by mass spectrometry	MI:0427	2014-10-16
14850	1	figure legend:ST1|comment:homomint|comment:mint|comment:Ago1-Complex 3|dataset:Virus - Publications including interactions involving viral proteins|curation depth:imex curation|full coverage:Only protein-protein interactions	Höck et al. (2007)	spoke expansion	MI:1060					0.35							2008-01-14	anti tag coimmunoprecipitation	MI:0007	human-293|Homo sapiens transformed primary embryonal kidney cells	9606	EBI-7641969	association	Q9UL18 (EBI-7641969) P62701	FALSE		association	pubmed|imex|mint	17932509|IM-10771|MINT-6167515	FALSE	EBI-7641969	Q9UL18 (EBI-7641969) P62701	unspecified role	MI:0499	psi-mi	bait	MI:0496	Identification by mass spectrometry	MI:0427	unspecified role	MI:0499	prey	MI:0498	Identification by mass spectrometry	MI:0427	2014-10-16
14849	1	figure legend:ST1|comment:homomint|comment:mint|comment:Ago1-Complex 3|dataset:Virus - Publications including interactions involving viral proteins|curation depth:imex curation|full coverage:Only protein-protein interactions	Höck et al. (2007)	spoke expansion	MI:1060					0.35							2008-01-14	anti tag coimmunoprecipitation	MI:0007	human-293|Homo sapiens transformed primary embryonal kidney cells	9606	EBI-7641969	association	Q9UL18 (EBI-7641969) O00425	FALSE		association	pubmed|imex|mint	17932509|IM-10771|MINT-6167515	FALSE	EBI-7641969	Q9UL18 (EBI-7641969) O00425	unspecified role	MI:0499	psi-mi	bait	MI:0496	Identification by mass spectrometry	MI:0427	unspecified role	MI:0499	prey	MI:0498	Identification by mass spectrometry	MI:0427	2014-10-16
14848	1	figure legend:ST1|comment:homomint|comment:mint|comment:Ago1-Complex 3|dataset:Virus - Publications including interactions involving viral proteins|curation depth:imex curation|full coverage:Only protein-protein interactions	Höck et al. (2007)	spoke expansion	MI:1060					0.35							2008-01-14	anti tag coimmunoprecipitation	MI:0007	human-293|Homo sapiens transformed primary embryonal kidney cells	9606	EBI-7641969	association	Q9UL18 (EBI-7641969) P38919	FALSE		association	pubmed|imex|mint	17932509|IM-10771|MINT-6167515	FALSE	EBI-7641969	Q9UL18 (EBI-7641969) P38919	unspecified role	MI:0499	psi-mi	bait	MI:0496	Identification by mass spectrometry	MI:0427	unspecified role	MI:0499	prey	MI:0498	Identification by mass spectrometry	MI:0427	2014-10-16
14846	1	figure legend:ST1|comment:homomint|comment:mint|comment:Ago1-Complex 3|dataset:Virus - Publications including interactions involving viral proteins|curation depth:imex curation|full coverage:Only protein-protein interactions	Höck et al. (2007)	spoke expansion	MI:1060					0.35							2008-01-14	anti tag coimmunoprecipitation	MI:0007	human-293|Homo sapiens transformed primary embryonal kidney cells	9606	EBI-7641969	association	Q9UL18 (EBI-7641969) P18621	FALSE		association	pubmed|imex|mint	17932509|IM-10771|MINT-6167515	FALSE	EBI-7641969	Q9UL18 (EBI-7641969) P18621	unspecified role	MI:0499	psi-mi	bait	MI:0496	Identification by mass spectrometry	MI:0427	unspecified role	MI:0499	prey	MI:0498	Identification by mass spectrometry	MI:0427	2014-10-16
14845	1	figure legend:ST1|comment:homomint|comment:mint|comment:Ago1-Complex 3|dataset:Virus - Publications including interactions involving viral proteins|curation depth:imex curation|full coverage:Only protein-protein interactions	Höck et al. (2007)	spoke expansion	MI:1060					0.53							2008-01-14	anti tag coimmunoprecipitation	MI:0007	human-293|Homo sapiens transformed primary embryonal kidney cells	9606	EBI-7641969	association	Q9UL18 (EBI-7641969) P11940	FALSE		association	pubmed|imex|mint	17932509|IM-10771|MINT-6167515	FALSE	EBI-7641969	Q9UL18 (EBI-7641969) P11940	unspecified role	MI:0499	psi-mi	bait	MI:0496	Identification by mass spectrometry	MI:0427	unspecified role	MI:0499	prey	MI:0498	Identification by mass spectrometry	MI:0427	2014-10-16
14844		figure legend:ST1|comment:homomint|comment:mint|comment:Ago1-Complex2|dataset:Virus - Publications including interactions involving viral proteins|curation depth:imex curation|full coverage:Only protein-protein interactions	Höck et al. (2007)	spoke expansion	MI:1060					0.35							2008-01-14	anti tag coimmunoprecipitation	MI:0007	human-293|Homo sapiens transformed primary embryonal kidney cells	9606	EBI-7641579	association	Q9UL18 (EBI-7641579) P61247	FALSE		association	pubmed|imex|mint	17932509|IM-10771|MINT-6167515	FALSE	EBI-7641579	Q9UL18 (EBI-7641579) P61247	unspecified role	MI:0499	psi-mi	bait	MI:0496	Identification by mass spectrometry	MI:0427	unspecified role	MI:0499	prey	MI:0498	Identification by mass spectrometry	MI:0427	2014-10-16
14842	1	figure legend:ST1|comment:homomint|comment:mint|comment:Ago1-Complex2|dataset:Virus - Publications including interactions involving viral proteins|curation depth:imex curation|full coverage:Only protein-protein interactions	Höck et al. (2007)	spoke expansion	MI:1060					0.35							2008-01-14	anti tag coimmunoprecipitation	MI:0007	human-293|Homo sapiens transformed primary embryonal kidney cells	9606	EBI-7641579	association	Q9UL18 (EBI-7641579) O43143	FALSE		association	pubmed|imex|mint	17932509|IM-10771|MINT-6167515	FALSE	EBI-7641579	Q9UL18 (EBI-7641579) O43143	unspecified role	MI:0499	psi-mi	bait	MI:0496	Identification by mass spectrometry	MI:0427	unspecified role	MI:0499	prey	MI:0498	Identification by mass spectrometry	MI:0427	2014-10-16
14841	1	figure legend:ST1|comment:homomint|comment:mint|comment:Ago1-Complex2|dataset:Virus - Publications including interactions involving viral proteins|curation depth:imex curation|full coverage:Only protein-protein interactions	Höck et al. (2007)	spoke expansion	MI:1060					0.35							2008-01-14	anti tag coimmunoprecipitation	MI:0007	human-293|Homo sapiens transformed primary embryonal kidney cells	9606	EBI-7641579	association	Q9UL18 (EBI-7641579) P15880	FALSE		association	pubmed|imex|mint	17932509|IM-10771|MINT-6167515	FALSE	EBI-7641579	Q9UL18 (EBI-7641579) P15880	unspecified role	MI:0499	psi-mi	bait	MI:0496	Identification by mass spectrometry	MI:0427	unspecified role	MI:0499	prey	MI:0498	Identification by mass spectrometry	MI:0427	2014-10-16
14840	1	figure legend:ST1|comment:homomint|comment:mint|comment:Ago1-Complex2|dataset:Virus - Publications including interactions involving viral proteins|curation depth:imex curation|full coverage:Only protein-protein interactions	Höck et al. (2007)	spoke expansion	MI:1060					0.35							2008-01-14	anti tag coimmunoprecipitation	MI:0007	human-293|Homo sapiens transformed primary embryonal kidney cells	9606	EBI-7641579	association	Q9UL18 (EBI-7641579) P62244	FALSE		association	pubmed|imex|mint	17932509|IM-10771|MINT-6167515	FALSE	EBI-7641579	Q9UL18 (EBI-7641579) P62244	unspecified role	MI:0499	psi-mi	bait	MI:0496	Identification by mass spectrometry	MI:0427	unspecified role	MI:0499	prey	MI:0498	Identification by mass spectrometry	MI:0427	2014-10-16
14838		figure legend:ST1|comment:homomint|comment:mint|comment:Ago1-Complex2|dataset:Virus - Publications including interactions involving viral proteins|curation depth:imex curation|full coverage:Only protein-protein interactions	Höck et al. (2007)	spoke expansion	MI:1060					0.35							2008-01-14	anti tag coimmunoprecipitation	MI:0007	human-293|Homo sapiens transformed primary embryonal kidney cells	9606	EBI-7641579	association	Q9UL18 (EBI-7641579) Q96AG4	FALSE		association	pubmed|imex|mint	17932509|IM-10771|MINT-6167515	FALSE	EBI-7641579	Q9UL18 (EBI-7641579) Q96AG4	unspecified role	MI:0499	psi-mi	bait	MI:0496	Identification by mass spectrometry	MI:0427	unspecified role	MI:0499	prey	MI:0498	Identification by mass spectrometry	MI:0427	2014-10-16
14837	1	figure legend:ST1|comment:homomint|comment:mint|comment:Ago1-Complex2|dataset:Virus - Publications including interactions involving viral proteins|curation depth:imex curation|full coverage:Only protein-protein interactions	Höck et al. (2007)	spoke expansion	MI:1060					0.35							2008-01-14	anti tag coimmunoprecipitation	MI:0007	human-293|Homo sapiens transformed primary embryonal kidney cells	9606	EBI-7641579	association	Q9UL18 (EBI-7641579) P46782	FALSE		association	pubmed|imex|mint	17932509|IM-10771|MINT-6167515	FALSE	EBI-7641579	Q9UL18 (EBI-7641579) P46782	unspecified role	MI:0499	psi-mi	bait	MI:0496	Identification by mass spectrometry	MI:0427	unspecified role	MI:0499	prey	MI:0498	Identification by mass spectrometry	MI:0427	2014-10-16
14836	1	figure legend:ST1|comment:homomint|comment:mint|comment:Ago1-Complex2|dataset:Virus - Publications including interactions involving viral proteins|curation depth:imex curation|full coverage:Only protein-protein interactions	Höck et al. (2007)	spoke expansion	MI:1060					0.35							2008-01-14	anti tag coimmunoprecipitation	MI:0007	human-293|Homo sapiens transformed primary embryonal kidney cells	9606	EBI-7641579	association	Q9UL18 (EBI-7641579) Q9NZI8	FALSE		association	pubmed|imex|mint	17932509|IM-10771|MINT-6167515	FALSE	EBI-7641579	Q9UL18 (EBI-7641579) Q9NZI8	unspecified role	MI:0499	psi-mi	bait	MI:0496	Identification by mass spectrometry	MI:0427	unspecified role	MI:0499	prey	MI:0498	Identification by mass spectrometry	MI:0427	2014-10-16
14834	1	figure legend:ST1|comment:homomint|comment:mint|comment:Ago1-Complex2|dataset:Virus - Publications including interactions involving viral proteins|curation depth:imex curation|full coverage:Only protein-protein interactions	Höck et al. (2007)	spoke expansion	MI:1060					0.35							2008-01-14	anti tag coimmunoprecipitation	MI:0007	human-293|Homo sapiens transformed primary embryonal kidney cells	9606	EBI-7641579	association	Q9UL18 (EBI-7641579) P62829	FALSE		association	pubmed|imex|mint	17932509|IM-10771|MINT-6167515	FALSE	EBI-7641579	Q9UL18 (EBI-7641579) P62829	unspecified role	MI:0499	psi-mi	bait	MI:0496	Identification by mass spectrometry	MI:0427	unspecified role	MI:0499	prey	MI:0498	Identification by mass spectrometry	MI:0427	2014-10-16
14833	1	figure legend:ST1|comment:homomint|comment:mint|comment:Ago1-Complex2|dataset:Virus - Publications including interactions involving viral proteins|curation depth:imex curation|full coverage:Only protein-protein interactions	Höck et al. (2007)	spoke expansion	MI:1060					0.35							2008-01-14	anti tag coimmunoprecipitation	MI:0007	human-293|Homo sapiens transformed primary embryonal kidney cells	9606	EBI-7641579	association	Q9UL18 (EBI-7641579) P38919	FALSE		association	pubmed|imex|mint	17932509|IM-10771|MINT-6167515	FALSE	EBI-7641579	Q9UL18 (EBI-7641579) P38919	unspecified role	MI:0499	psi-mi	bait	MI:0496	Identification by mass spectrometry	MI:0427	unspecified role	MI:0499	prey	MI:0498	Identification by mass spectrometry	MI:0427	2014-10-16
14832	1	figure legend:ST1|comment:homomint|comment:mint|comment:Ago1-Complex2|dataset:Virus - Publications including interactions involving viral proteins|curation depth:imex curation|full coverage:Only protein-protein interactions	Höck et al. (2007)	spoke expansion	MI:1060					0.35							2008-01-14	anti tag coimmunoprecipitation	MI:0007	human-293|Homo sapiens transformed primary embryonal kidney cells	9606	EBI-7641579	association	Q9UL18 (EBI-7641579) O14744	FALSE		association	pubmed|imex|mint	17932509|IM-10771|MINT-6167515	FALSE	EBI-7641579	Q9UL18 (EBI-7641579) O14744	unspecified role	MI:0499	psi-mi	bait	MI:0496	Identification by mass spectrometry	MI:0427	unspecified role	MI:0499	prey	MI:0498	Identification by mass spectrometry	MI:0427	2014-10-16
14831	1	figure legend:ST1|comment:homomint|comment:mint|comment:Ago1-Complex2|dataset:Virus - Publications including interactions involving viral proteins|curation depth:imex curation|full coverage:Only protein-protein interactions	Höck et al. (2007)	spoke expansion	MI:1060					0.35							2008-01-14	anti tag coimmunoprecipitation	MI:0007	human-293|Homo sapiens transformed primary embryonal kidney cells	9606	EBI-7641579	association	Q9UL18 (EBI-7641579) P82650	FALSE		association	pubmed|imex|mint	17932509|IM-10771|MINT-6167515	FALSE	EBI-7641579	Q9UL18 (EBI-7641579) P82650	unspecified role	MI:0499	psi-mi	bait	MI:0496	Identification by mass spectrometry	MI:0427	unspecified role	MI:0499	prey	MI:0498	Identification by mass spectrometry	MI:0427	2014-10-16
14830	1	figure legend:ST1|comment:homomint|comment:mint|comment:Ago1-Complex2|dataset:Virus - Publications including interactions involving viral proteins|curation depth:imex curation|full coverage:Only protein-protein interactions	Höck et al. (2007)	spoke expansion	MI:1060					0.35							2008-01-14	anti tag coimmunoprecipitation	MI:0007	human-293|Homo sapiens transformed primary embryonal kidney cells	9606	EBI-7641579	association	Q9UL18 (EBI-7641579) Q13435	FALSE		association	pubmed|imex|mint	17932509|IM-10771|MINT-6167515	FALSE	EBI-7641579	Q9UL18 (EBI-7641579) Q13435	unspecified role	MI:0499	psi-mi	bait	MI:0496	Identification by mass spectrometry	MI:0427	unspecified role	MI:0499	prey	MI:0498	Identification by mass spectrometry	MI:0427	2014-10-16
14829	1	figure legend:ST1|comment:homomint|comment:mint|comment:Ago1-Complex2|dataset:Virus - Publications including interactions involving viral proteins|curation depth:imex curation|full coverage:Only protein-protein interactions	Höck et al. (2007)	spoke expansion	MI:1060					0.35							2008-01-14	anti tag coimmunoprecipitation	MI:0007	human-293|Homo sapiens transformed primary embryonal kidney cells	9606	EBI-7641579	association	Q9UL18 (EBI-7641579) P62913	FALSE		association	pubmed|imex|mint	17932509|IM-10771|MINT-6167515	FALSE	EBI-7641579	Q9UL18 (EBI-7641579) P62913	unspecified role	MI:0499	psi-mi	bait	MI:0496	Identification by mass spectrometry	MI:0427	unspecified role	MI:0499	prey	MI:0498	Identification by mass spectrometry	MI:0427	2014-10-16
14828	1	figure legend:ST1|comment:homomint|comment:mint|comment:Ago1-Complex2|dataset:Virus - Publications including interactions involving viral proteins|curation depth:imex curation|full coverage:Only protein-protein interactions	Höck et al. (2007)	spoke expansion	MI:1060					0.35							2008-01-14	anti tag coimmunoprecipitation	MI:0007	human-293|Homo sapiens transformed primary embryonal kidney cells	9606	EBI-7641579	association	Q9UL18 (EBI-7641579) O75533	FALSE		association	pubmed|imex|mint	17932509|IM-10771|MINT-6167515	FALSE	EBI-7641579	Q9UL18 (EBI-7641579) O75533	unspecified role	MI:0499	psi-mi	bait	MI:0496	Identification by mass spectrometry	MI:0427	unspecified role	MI:0499	prey	MI:0498	Identification by mass spectrometry	MI:0427	2014-10-16
14827	1	figure legend:ST1|comment:homomint|comment:mint|comment:Ago1-Complex2|dataset:Virus - Publications including interactions involving viral proteins|curation depth:imex curation|full coverage:Only protein-protein interactions	Höck et al. (2007)	spoke expansion	MI:1060					0.35							2008-01-14	anti tag coimmunoprecipitation	MI:0007	human-293|Homo sapiens transformed primary embryonal kidney cells	9606	EBI-7641579	association	Q9UL18 (EBI-7641579) P36542	FALSE		association	pubmed|imex|mint	17932509|IM-10771|MINT-6167515	FALSE	EBI-7641579	Q9UL18 (EBI-7641579) P36542	unspecified role	MI:0499	psi-mi	bait	MI:0496	Identification by mass spectrometry	MI:0427	unspecified role	MI:0499	prey	MI:0498	Identification by mass spectrometry	MI:0427	2014-10-16
14826	1	figure legend:ST1|comment:homomint|comment:mint|comment:Ago1-Complex2|dataset:Virus - Publications including interactions involving viral proteins|curation depth:imex curation|full coverage:Only protein-protein interactions	Höck et al. (2007)	spoke expansion	MI:1060					0.35							2008-01-14	anti tag coimmunoprecipitation	MI:0007	human-293|Homo sapiens transformed primary embryonal kidney cells	9606	EBI-7641579	association	Q9UL18 (EBI-7641579) Q15393	FALSE		association	pubmed|imex|mint	17932509|IM-10771|MINT-6167515	FALSE	EBI-7641579	Q9UL18 (EBI-7641579) Q15393	unspecified role	MI:0499	psi-mi	bait	MI:0496	Identification by mass spectrometry	MI:0427	unspecified role	MI:0499	prey	MI:0498	Identification by mass spectrometry	MI:0427	2014-10-16
14825		figure legend:ST1|comment:homomint|comment:mint|comment:Ago1-Complex2|dataset:Virus - Publications including interactions involving viral proteins|curation depth:imex curation|full coverage:Only protein-protein interactions	Höck et al. (2007)	spoke expansion	MI:1060					0.35							2008-01-14	anti tag coimmunoprecipitation	MI:0007	human-293|Homo sapiens transformed primary embryonal kidney cells	9606	EBI-7641579	association	Q9UL18 (EBI-7641579) P05141	FALSE		association	pubmed|imex|mint	17932509|IM-10771|MINT-6167515	FALSE	EBI-7641579	Q9UL18 (EBI-7641579) P05141	unspecified role	MI:0499	psi-mi	bait	MI:0496	Identification by mass spectrometry	MI:0427	unspecified role	MI:0499	prey	MI:0498	Identification by mass spectrometry	MI:0427	2014-10-16
14823	1	figure legend:ST1|comment:homomint|comment:mint|comment:Ago1-Complex2|dataset:Virus - Publications including interactions involving viral proteins|curation depth:imex curation|full coverage:Only protein-protein interactions	Höck et al. (2007)	spoke expansion	MI:1060					0.35							2008-01-14	anti tag coimmunoprecipitation	MI:0007	human-293|Homo sapiens transformed primary embryonal kidney cells	9606	EBI-7641579	association	Q9UL18 (EBI-7641579) P62269	FALSE		association	pubmed|imex|mint	17932509|IM-10771|MINT-6167515	FALSE	EBI-7641579	Q9UL18 (EBI-7641579) P62269	unspecified role	MI:0499	psi-mi	bait	MI:0496	Identification by mass spectrometry	MI:0427	unspecified role	MI:0499	prey	MI:0498	Identification by mass spectrometry	MI:0427	2014-10-16
14822	1	figure legend:ST1|comment:homomint|comment:mint|comment:Ago1-Complex2|dataset:Virus - Publications including interactions involving viral proteins|curation depth:imex curation|full coverage:Only protein-protein interactions	Höck et al. (2007)	spoke expansion	MI:1060					0.35							2008-01-14	anti tag coimmunoprecipitation	MI:0007	human-293|Homo sapiens transformed primary embryonal kidney cells	9606	EBI-7641579	association	Q9UL18 (EBI-7641579) P82675	FALSE		association	pubmed|imex|mint	17932509|IM-10771|MINT-6167515	FALSE	EBI-7641579	Q9UL18 (EBI-7641579) P82675	unspecified role	MI:0499	psi-mi	bait	MI:0496	Identification by mass spectrometry	MI:0427	unspecified role	MI:0499	prey	MI:0498	Identification by mass spectrometry	MI:0427	2014-10-16
14821	1	figure legend:ST1|comment:homomint|comment:mint|comment:Ago1-Complex2|dataset:Virus - Publications including interactions involving viral proteins|curation depth:imex curation|full coverage:Only protein-protein interactions	Höck et al. (2007)	spoke expansion	MI:1060					0.35							2008-01-14	anti tag coimmunoprecipitation	MI:0007	human-293|Homo sapiens transformed primary embryonal kidney cells	9606	EBI-7641579	association	Q9UL18 (EBI-7641579) Q99623	FALSE		association	pubmed|imex|mint	17932509|IM-10771|MINT-6167515	FALSE	EBI-7641579	Q9UL18 (EBI-7641579) Q99623	unspecified role	MI:0499	psi-mi	bait	MI:0496	Identification by mass spectrometry	MI:0427	unspecified role	MI:0499	prey	MI:0498	Identification by mass spectrometry	MI:0427	2014-10-16
14820	1	figure legend:ST1|comment:homomint|comment:mint|comment:Ago1-Complex2|dataset:Virus - Publications including interactions involving viral proteins|curation depth:imex curation|full coverage:Only protein-protein interactions	Höck et al. (2007)	spoke expansion	MI:1060					0.35							2008-01-14	anti tag coimmunoprecipitation	MI:0007	human-293|Homo sapiens transformed primary embryonal kidney cells	9606	EBI-7641579	association	Q9UL18 (EBI-7641579) P68104	FALSE		association	pubmed|imex|mint	17932509|IM-10771|MINT-6167515	FALSE	EBI-7641579	Q9UL18 (EBI-7641579) P68104	unspecified role	MI:0499	psi-mi	bait	MI:0496	Identification by mass spectrometry	MI:0427	unspecified role	MI:0499	prey	MI:0498	Identification by mass spectrometry	MI:0427	2014-10-16
14819	1	figure legend:ST1|comment:homomint|comment:mint|comment:Ago1-Complex2|dataset:Virus - Publications including interactions involving viral proteins|curation depth:imex curation|full coverage:Only protein-protein interactions	Höck et al. (2007)	spoke expansion	MI:1060					0.35							2008-01-14	anti tag coimmunoprecipitation	MI:0007	human-293|Homo sapiens transformed primary embryonal kidney cells	9606	EBI-7641579	association	Q9UL18 (EBI-7641579) P57678	FALSE		association	pubmed|imex|mint	17932509|IM-10771|MINT-6167515	FALSE	EBI-7641579	Q9UL18 (EBI-7641579) P57678	unspecified role	MI:0499	psi-mi	bait	MI:0496	Identification by mass spectrometry	MI:0427	unspecified role	MI:0499	prey	MI:0498	Identification by mass spectrometry	MI:0427	2014-10-16
14817	1	figure legend:ST1|comment:homomint|comment:mint|comment:Ago1-Complex2|dataset:Virus - Publications including interactions involving viral proteins|curation depth:imex curation|full coverage:Only protein-protein interactions	Höck et al. (2007)	spoke expansion	MI:1060					0.35							2008-01-14	anti tag coimmunoprecipitation	MI:0007	human-293|Homo sapiens transformed primary embryonal kidney cells	9606	EBI-7641579	association	Q9UL18 (EBI-7641579) P61254	FALSE		association	pubmed|imex|mint	17932509|IM-10771|MINT-6167515	FALSE	EBI-7641579	Q9UL18 (EBI-7641579) P61254	unspecified role	MI:0499	psi-mi	bait	MI:0496	Identification by mass spectrometry	MI:0427	unspecified role	MI:0499	prey	MI:0498	Identification by mass spectrometry	MI:0427	2014-10-16
14815	1	figure legend:ST1|comment:homomint|comment:mint|comment:Ago1-Complex2|dataset:Virus - Publications including interactions involving viral proteins|curation depth:imex curation|full coverage:Only protein-protein interactions	Höck et al. (2007)	spoke expansion	MI:1060					0.35							2008-01-14	anti tag coimmunoprecipitation	MI:0007	human-293|Homo sapiens transformed primary embryonal kidney cells	9606	EBI-7641579	association	Q9UL18 (EBI-7641579) P15880	FALSE		association	pubmed|imex|mint	17932509|IM-10771|MINT-6167515	FALSE	EBI-7641579	Q9UL18 (EBI-7641579) P15880	unspecified role	MI:0499	psi-mi	bait	MI:0496	Identification by mass spectrometry	MI:0427	unspecified role	MI:0499	prey	MI:0498	Identification by mass spectrometry	MI:0427	2014-10-16
14814	1	figure legend:ST1|comment:homomint|comment:mint|comment:Ago1-Complex2|dataset:Virus - Publications including interactions involving viral proteins|curation depth:imex curation|full coverage:Only protein-protein interactions	Höck et al. (2007)	spoke expansion	MI:1060					0.35							2008-01-14	anti tag coimmunoprecipitation	MI:0007	human-293|Homo sapiens transformed primary embryonal kidney cells	9606	EBI-7641579	association	Q9UL18 (EBI-7641579) P35232	FALSE		association	pubmed|imex|mint	17932509|IM-10771|MINT-6167515	FALSE	EBI-7641579	Q9UL18 (EBI-7641579) P35232	unspecified role	MI:0499	psi-mi	bait	MI:0496	Identification by mass spectrometry	MI:0427	unspecified role	MI:0499	prey	MI:0498	Identification by mass spectrometry	MI:0427	2014-10-16
14813	1	figure legend:ST1|comment:homomint|comment:mint|comment:Ago1-Complex2|dataset:Virus - Publications including interactions involving viral proteins|curation depth:imex curation|full coverage:Only protein-protein interactions	Höck et al. (2007)	spoke expansion	MI:1060					0.35							2008-01-14	anti tag coimmunoprecipitation	MI:0007	human-293|Homo sapiens transformed primary embryonal kidney cells	9606	EBI-7641579	association	Q9UL18 (EBI-7641579) Q12905	FALSE		association	pubmed|imex|mint	17932509|IM-10771|MINT-6167515	FALSE	EBI-7641579	Q9UL18 (EBI-7641579) Q12905	unspecified role	MI:0499	psi-mi	bait	MI:0496	Identification by mass spectrometry	MI:0427	unspecified role	MI:0499	prey	MI:0498	Identification by mass spectrometry	MI:0427	2014-10-16
14812	1	figure legend:ST1|comment:homomint|comment:mint|comment:Ago1-Complex2|dataset:Virus - Publications including interactions involving viral proteins|curation depth:imex curation|full coverage:Only protein-protein interactions	Höck et al. (2007)	spoke expansion	MI:1060					0.35							2008-01-14	anti tag coimmunoprecipitation	MI:0007	human-293|Homo sapiens transformed primary embryonal kidney cells	9606	EBI-7641579	association	Q9UL18 (EBI-7641579) Q00839	FALSE		association	pubmed|imex|mint	17932509|IM-10771|MINT-6167515	FALSE	EBI-7641579	Q9UL18 (EBI-7641579) Q00839	unspecified role	MI:0499	psi-mi	bait	MI:0496	Identification by mass spectrometry	MI:0427	unspecified role	MI:0499	prey	MI:0498	Identification by mass spectrometry	MI:0427	2014-10-16
14811	1	figure legend:ST1|comment:homomint|comment:mint|comment:Ago1-Complex2|dataset:Virus - Publications including interactions involving viral proteins|curation depth:imex curation|full coverage:Only protein-protein interactions	Höck et al. (2007)	spoke expansion	MI:1060					0.35							2008-01-14	anti tag coimmunoprecipitation	MI:0007	human-293|Homo sapiens transformed primary embryonal kidney cells	9606	EBI-7641579	association	Q9UL18 (EBI-7641579) O60506	FALSE		association	pubmed|imex|mint	17932509|IM-10771|MINT-6167515	FALSE	EBI-7641579	Q9UL18 (EBI-7641579) O60506	unspecified role	MI:0499	psi-mi	bait	MI:0496	Identification by mass spectrometry	MI:0427	unspecified role	MI:0499	prey	MI:0498	Identification by mass spectrometry	MI:0427	2014-10-16
14810		figure legend:ST1|comment:homomint|comment:mint|comment:Ago1-Complex2|dataset:Virus - Publications including interactions involving viral proteins|curation depth:imex curation|full coverage:Only protein-protein interactions	Höck et al. (2007)	spoke expansion	MI:1060					0.35							2008-01-14	anti tag coimmunoprecipitation	MI:0007	human-293|Homo sapiens transformed primary embryonal kidney cells	9606	EBI-7641579	association	Q9UL18 (EBI-7641579) Q00325	FALSE		association	pubmed|imex|mint	17932509|IM-10771|MINT-6167515	FALSE	EBI-7641579	Q9UL18 (EBI-7641579) Q00325	unspecified role	MI:0499	psi-mi	bait	MI:0496	Identification by mass spectrometry	MI:0427	unspecified role	MI:0499	prey	MI:0498	Identification by mass spectrometry	MI:0427	2014-10-16
14809	1	figure legend:ST1|comment:homomint|comment:mint|comment:Ago1-Complex2|dataset:Virus - Publications including interactions involving viral proteins|curation depth:imex curation|full coverage:Only protein-protein interactions	Höck et al. (2007)	spoke expansion	MI:1060					0.35							2008-01-14	anti tag coimmunoprecipitation	MI:0007	human-293|Homo sapiens transformed primary embryonal kidney cells	9606	EBI-7641579	association	Q9UL18 (EBI-7641579) P18621	FALSE		association	pubmed|imex|mint	17932509|IM-10771|MINT-6167515	FALSE	EBI-7641579	Q9UL18 (EBI-7641579) P18621	unspecified role	MI:0499	psi-mi	bait	MI:0496	Identification by mass spectrometry	MI:0427	unspecified role	MI:0499	prey	MI:0498	Identification by mass spectrometry	MI:0427	2014-10-16
14808	1	figure legend:ST1|comment:homomint|comment:mint|comment:Ago1-Complex2|dataset:Virus - Publications including interactions involving viral proteins|curation depth:imex curation|full coverage:Only protein-protein interactions	Höck et al. (2007)	spoke expansion	MI:1060					0.35							2008-01-14	anti tag coimmunoprecipitation	MI:0007	human-293|Homo sapiens transformed primary embryonal kidney cells	9606	EBI-7641579	association	Q9UL18 (EBI-7641579) P82914	FALSE		association	pubmed|imex|mint	17932509|IM-10771|MINT-6167515	FALSE	EBI-7641579	Q9UL18 (EBI-7641579) P82914	unspecified role	MI:0499	psi-mi	bait	MI:0496	Identification by mass spectrometry	MI:0427	unspecified role	MI:0499	prey	MI:0498	Identification by mass spectrometry	MI:0427	2014-10-16
14807	1	figure legend:ST1|comment:homomint|comment:mint|comment:Ago1-Complex2|dataset:Virus - Publications including interactions involving viral proteins|curation depth:imex curation|full coverage:Only protein-protein interactions	Höck et al. (2007)	spoke expansion	MI:1060					0.35							2008-01-14	anti tag coimmunoprecipitation	MI:0007	human-293|Homo sapiens transformed primary embryonal kidney cells	9606	EBI-7641579	association	Q9UL18 (EBI-7641579) O75533	FALSE		association	pubmed|imex|mint	17932509|IM-10771|MINT-6167515	FALSE	EBI-7641579	Q9UL18 (EBI-7641579) O75533	unspecified role	MI:0499	psi-mi	bait	MI:0496	Identification by mass spectrometry	MI:0427	unspecified role	MI:0499	prey	MI:0498	Identification by mass spectrometry	MI:0427	2014-10-16
14806	1	figure legend:ST1|comment:homomint|comment:mint|comment:Ago1-Complex2|dataset:Virus - Publications including interactions involving viral proteins|curation depth:imex curation|full coverage:Only protein-protein interactions	Höck et al. (2007)	spoke expansion	MI:1060					0.35							2008-01-14	anti tag coimmunoprecipitation	MI:0007	human-293|Homo sapiens transformed primary embryonal kidney cells	9606	EBI-7641579	association	Q9UL18 (EBI-7641579) P36578	FALSE		association	pubmed|imex|mint	17932509|IM-10771|MINT-6167515	FALSE	EBI-7641579	Q9UL18 (EBI-7641579) P36578	unspecified role	MI:0499	psi-mi	bait	MI:0496	Identification by mass spectrometry	MI:0427	unspecified role	MI:0499	prey	MI:0498	Identification by mass spectrometry	MI:0427	2014-10-16
14805	1	figure legend:ST1|comment:homomint|comment:mint|comment:Ago1-Complex2|dataset:Virus - Publications including interactions involving viral proteins|curation depth:imex curation|full coverage:Only protein-protein interactions	Höck et al. (2007)	spoke expansion	MI:1060					0.35							2008-01-14	anti tag coimmunoprecipitation	MI:0007	human-293|Homo sapiens transformed primary embryonal kidney cells	9606	EBI-7641579	association	Q9UL18 (EBI-7641579) Q92552	FALSE		association	pubmed|imex|mint	17932509|IM-10771|MINT-6167515	FALSE	EBI-7641579	Q9UL18 (EBI-7641579) Q92552	unspecified role	MI:0499	psi-mi	bait	MI:0496	Identification by mass spectrometry	MI:0427	unspecified role	MI:0499	prey	MI:0498	Identification by mass spectrometry	MI:0427	2014-10-16
14803	1	figure legend:ST1|comment:homomint|comment:mint|comment:Ago1-Complex2|dataset:Virus - Publications including interactions involving viral proteins|curation depth:imex curation|full coverage:Only protein-protein interactions	Höck et al. (2007)	spoke expansion	MI:1060					0.35							2008-01-14	anti tag coimmunoprecipitation	MI:0007	human-293|Homo sapiens transformed primary embryonal kidney cells	9606	EBI-7641579	association	Q9UL18 (EBI-7641579) Q96EY7	FALSE		association	pubmed|imex|mint	17932509|IM-10771|MINT-6167515	FALSE	EBI-7641579	Q9UL18 (EBI-7641579) Q96EY7	unspecified role	MI:0499	psi-mi	bait	MI:0496	Identification by mass spectrometry	MI:0427	unspecified role	MI:0499	prey	MI:0498	Identification by mass spectrometry	MI:0427	2014-10-16
14802	1	figure legend:ST1|comment:homomint|comment:mint|comment:Ago1-Complex2|dataset:Virus - Publications including interactions involving viral proteins|curation depth:imex curation|full coverage:Only protein-protein interactions	Höck et al. (2007)	spoke expansion	MI:1060					0.35							2008-01-14	anti tag coimmunoprecipitation	MI:0007	human-293|Homo sapiens transformed primary embryonal kidney cells	9606	EBI-7641579	association	Q9UL18 (EBI-7641579) Q16891	FALSE		association	pubmed|imex|mint	17932509|IM-10771|MINT-6167515	FALSE	EBI-7641579	Q9UL18 (EBI-7641579) Q16891	unspecified role	MI:0499	psi-mi	bait	MI:0496	Identification by mass spectrometry	MI:0427	unspecified role	MI:0499	prey	MI:0498	Identification by mass spectrometry	MI:0427	2014-10-16
14801	1	figure legend:ST1|comment:homomint|comment:mint|comment:Ago1-Complex2|dataset:Virus - Publications including interactions involving viral proteins|curation depth:imex curation|full coverage:Only protein-protein interactions	Höck et al. (2007)	spoke expansion	MI:1060					0.35							2008-01-14	anti tag coimmunoprecipitation	MI:0007	human-293|Homo sapiens transformed primary embryonal kidney cells	9606	EBI-7641579	association	Q9UL18 (EBI-7641579) Q9Y3D9	FALSE		association	pubmed|imex|mint	17932509|IM-10771|MINT-6167515	FALSE	EBI-7641579	Q9UL18 (EBI-7641579) Q9Y3D9	unspecified role	MI:0499	psi-mi	bait	MI:0496	Identification by mass spectrometry	MI:0427	unspecified role	MI:0499	prey	MI:0498	Identification by mass spectrometry	MI:0427	2014-10-16
14800	1	figure legend:ST1|comment:homomint|comment:mint|comment:Ago1-Complex2|dataset:Virus - Publications including interactions involving viral proteins|curation depth:imex curation|full coverage:Only protein-protein interactions	Höck et al. (2007)	spoke expansion	MI:1060					0.35							2008-01-14	anti tag coimmunoprecipitation	MI:0007	human-293|Homo sapiens transformed primary embryonal kidney cells	9606	EBI-7641579	association	Q9UL18 (EBI-7641579) Q9BQA1	FALSE		association	pubmed|imex|mint	17932509|IM-10771|MINT-6167515	FALSE	EBI-7641579	Q9UL18 (EBI-7641579) Q9BQA1	unspecified role	MI:0499	psi-mi	bait	MI:0496	Identification by mass spectrometry	MI:0427	unspecified role	MI:0499	prey	MI:0498	Identification by mass spectrometry	MI:0427	2014-10-16
14799	1	figure legend:ST1|comment:homomint|comment:mint|comment:Ago1-Complex2|dataset:Virus - Publications including interactions involving viral proteins|curation depth:imex curation|full coverage:Only protein-protein interactions	Höck et al. (2007)	spoke expansion	MI:1060					0.35							2008-01-14	anti tag coimmunoprecipitation	MI:0007	human-293|Homo sapiens transformed primary embryonal kidney cells	9606	EBI-7641579	association	Q9UL18 (EBI-7641579) P52597	FALSE		association	pubmed|imex|mint	17932509|IM-10771|MINT-6167515	FALSE	EBI-7641579	Q9UL18 (EBI-7641579) P52597	unspecified role	MI:0499	psi-mi	bait	MI:0496	Identification by mass spectrometry	MI:0427	unspecified role	MI:0499	prey	MI:0498	Identification by mass spectrometry	MI:0427	2014-10-16
14797	1	figure legend:ST1|comment:homomint|comment:mint|comment:Ago1-Complex2|dataset:Virus - Publications including interactions involving viral proteins|curation depth:imex curation|full coverage:Only protein-protein interactions	Höck et al. (2007)	spoke expansion	MI:1060					0.53							2008-01-14	anti tag coimmunoprecipitation	MI:0007	human-293|Homo sapiens transformed primary embryonal kidney cells	9606	EBI-7641579	association	Q9UL18 (EBI-7641579) P11940	FALSE		association	pubmed|imex|mint	17932509|IM-10771|MINT-6167515	FALSE	EBI-7641579	Q9UL18 (EBI-7641579) P11940	unspecified role	MI:0499	psi-mi	bait	MI:0496	Identification by mass spectrometry	MI:0427	unspecified role	MI:0499	prey	MI:0498	Identification by mass spectrometry	MI:0427	2014-10-16
14796	1	figure legend:ST1|comment:homomint|comment:mint|comment:Ago1-Complex2|dataset:Virus - Publications including interactions involving viral proteins|curation depth:imex curation|full coverage:Only protein-protein interactions	Höck et al. (2007)	spoke expansion	MI:1060					0.35							2008-01-14	anti tag coimmunoprecipitation	MI:0007	human-293|Homo sapiens transformed primary embryonal kidney cells	9606	EBI-7641579	association	Q9UL18 (EBI-7641579) P46778	FALSE		association	pubmed|imex|mint	17932509|IM-10771|MINT-6167515	FALSE	EBI-7641579	Q9UL18 (EBI-7641579) P46778	unspecified role	MI:0499	psi-mi	bait	MI:0496	Identification by mass spectrometry	MI:0427	unspecified role	MI:0499	prey	MI:0498	Identification by mass spectrometry	MI:0427	2014-10-16
14795	1	figure legend:ST1|comment:homomint|comment:mint|comment:Ago1-Complex2|dataset:Virus - Publications including interactions involving viral proteins|curation depth:imex curation|full coverage:Only protein-protein interactions	Höck et al. (2007)	spoke expansion	MI:1060					0.35							2008-01-14	anti tag coimmunoprecipitation	MI:0007	human-293|Homo sapiens transformed primary embryonal kidney cells	9606	EBI-7641579	association	Q9UL18 (EBI-7641579) Q08211	FALSE		association	pubmed|imex|mint	17932509|IM-10771|MINT-6167515	FALSE	EBI-7641579	Q9UL18 (EBI-7641579) Q08211	unspecified role	MI:0499	psi-mi	bait	MI:0496	Identification by mass spectrometry	MI:0427	unspecified role	MI:0499	prey	MI:0498	Identification by mass spectrometry	MI:0427	2014-10-16
14794	1	figure legend:ST1|comment:homomint|comment:mint|comment:Ago1-Complex1|dataset:Virus - Publications including interactions involving viral proteins|curation depth:imex curation|full coverage:Only protein-protein interactions	Höck et al. (2007)	spoke expansion	MI:1060					0.35							2008-01-14	anti tag coimmunoprecipitation	MI:0007	human-293|Homo sapiens transformed primary embryonal kidney cells	9606	EBI-7641457	association	Q9UL18 (EBI-7641457) Q9Y230	FALSE		association	pubmed|imex|mint	17932509|IM-10771|MINT-6167515	FALSE	EBI-7641457	Q9UL18 (EBI-7641457) Q9Y230	unspecified role	MI:0499	psi-mi	bait	MI:0496	predetermined participant	MI:0396	unspecified role	MI:0499	prey	MI:0498	Identification by mass spectrometry	MI:0427	2014-10-16
14793	1	figure legend:ST1|comment:homomint|comment:mint|comment:Ago1-Complex1|dataset:Virus - Publications including interactions involving viral proteins|curation depth:imex curation|full coverage:Only protein-protein interactions	Höck et al. (2007)	spoke expansion	MI:1060					0.35							2008-01-14	anti tag coimmunoprecipitation	MI:0007	human-293|Homo sapiens transformed primary embryonal kidney cells	9606	EBI-7641457	association	Q9UL18 (EBI-7641457) Q96P70	FALSE		association	pubmed|imex|mint	17932509|IM-10771|MINT-6167515	FALSE	EBI-7641457	Q9UL18 (EBI-7641457) Q96P70	unspecified role	MI:0499	psi-mi	bait	MI:0496	predetermined participant	MI:0396	unspecified role	MI:0499	prey	MI:0498	Identification by mass spectrometry	MI:0427	2014-10-16
14791	1	figure legend:ST1|comment:homomint|comment:mint|comment:Ago1-Complex1|dataset:Virus - Publications including interactions involving viral proteins|curation depth:imex curation|full coverage:Only protein-protein interactions	Höck et al. (2007)	spoke expansion	MI:1060					0.35							2008-01-14	anti tag coimmunoprecipitation	MI:0007	human-293|Homo sapiens transformed primary embryonal kidney cells	9606	EBI-7641457	association	Q9UL18 (EBI-7641457) Q9BQA1	FALSE		association	pubmed|imex|mint	17932509|IM-10771|MINT-6167515	FALSE	EBI-7641457	Q9UL18 (EBI-7641457) Q9BQA1	unspecified role	MI:0499	psi-mi	bait	MI:0496	predetermined participant	MI:0396	unspecified role	MI:0499	prey	MI:0498	Identification by mass spectrometry	MI:0427	2014-10-16
14790	1	figure legend:ST1|comment:homomint|comment:mint|comment:Ago1-Complex1|dataset:Virus - Publications including interactions involving viral proteins|curation depth:imex curation|full coverage:Only protein-protein interactions	Höck et al. (2007)	spoke expansion	MI:1060					0.35							2008-01-14	anti tag coimmunoprecipitation	MI:0007	human-293|Homo sapiens transformed primary embryonal kidney cells	9606	EBI-7641457	association	Q9UL18 (EBI-7641457) P68104	FALSE		association	pubmed|imex|mint	17932509|IM-10771|MINT-6167515	FALSE	EBI-7641457	Q9UL18 (EBI-7641457) P68104	unspecified role	MI:0499	psi-mi	bait	MI:0496	predetermined participant	MI:0396	unspecified role	MI:0499	prey	MI:0498	Identification by mass spectrometry	MI:0427	2014-10-16
14788	1	figure legend:ST1|comment:homomint|comment:mint|comment:Ago1-Complex1|dataset:Virus - Publications including interactions involving viral proteins|curation depth:imex curation|full coverage:Only protein-protein interactions	Höck et al. (2007)	spoke expansion	MI:1060					0.35							2008-01-14	anti tag coimmunoprecipitation	MI:0007	human-293|Homo sapiens transformed primary embryonal kidney cells	9606	EBI-7641457	association	Q9UL18 (EBI-7641457) Q9UI10	FALSE		association	pubmed|imex|mint	17932509|IM-10771|MINT-6167515	FALSE	EBI-7641457	Q9UL18 (EBI-7641457) Q9UI10	unspecified role	MI:0499	psi-mi	bait	MI:0496	predetermined participant	MI:0396	unspecified role	MI:0499	prey	MI:0498	Identification by mass spectrometry	MI:0427	2014-10-16
14787		figure legend:ST1|comment:homomint|comment:mint|comment:Ago1-Complex1|dataset:Virus - Publications including interactions involving viral proteins|curation depth:imex curation|full coverage:Only protein-protein interactions	Höck et al. (2007)	spoke expansion	MI:1060					0.35							2008-01-14	anti tag coimmunoprecipitation	MI:0007	human-293|Homo sapiens transformed primary embryonal kidney cells	9606	EBI-7641457	association	Q9UL18 (EBI-7641457) Q00325	FALSE		association	pubmed|imex|mint	17932509|IM-10771|MINT-6167515	FALSE	EBI-7641457	Q9UL18 (EBI-7641457) Q00325	unspecified role	MI:0499	psi-mi	bait	MI:0496	predetermined participant	MI:0396	unspecified role	MI:0499	prey	MI:0498	Identification by mass spectrometry	MI:0427	2014-10-16
14785		figure legend:ST1|comment:homomint|comment:mint|comment:Ago1-Complex1|dataset:Virus - Publications including interactions involving viral proteins|curation depth:imex curation|full coverage:Only protein-protein interactions	Höck et al. (2007)	spoke expansion	MI:1060					0.35							2008-01-14	anti tag coimmunoprecipitation	MI:0007	human-293|Homo sapiens transformed primary embryonal kidney cells	9606	EBI-7641457	association	Q9UL18 (EBI-7641457) P10809	FALSE		association	pubmed|imex|mint	17932509|IM-10771|MINT-6167515	FALSE	EBI-7641457	Q9UL18 (EBI-7641457) P10809	unspecified role	MI:0499	psi-mi	bait	MI:0496	predetermined participant	MI:0396	unspecified role	MI:0499	prey	MI:0498	Identification by mass spectrometry	MI:0427	2014-10-16
14784	1	figure legend:ST1|comment:homomint|comment:mint|comment:Ago1-Complex1|dataset:Virus - Publications including interactions involving viral proteins|curation depth:imex curation|full coverage:Only protein-protein interactions	Höck et al. (2007)	spoke expansion	MI:1060					0.35							2008-01-14	anti tag coimmunoprecipitation	MI:0007	human-293|Homo sapiens transformed primary embryonal kidney cells	9606	EBI-7641457	association	Q9UL18 (EBI-7641457) Q9BUJ2	FALSE		association	pubmed|imex|mint	17932509|IM-10771|MINT-6167515	FALSE	EBI-7641457	Q9UL18 (EBI-7641457) Q9BUJ2	unspecified role	MI:0499	psi-mi	bait	MI:0496	predetermined participant	MI:0396	unspecified role	MI:0499	prey	MI:0498	Identification by mass spectrometry	MI:0427	2014-10-16
14781		figure legend:ST1|comment:homomint|comment:mint|comment:Ago1-Complex1|dataset:Virus - Publications including interactions involving viral proteins|curation depth:imex curation|full coverage:Only protein-protein interactions	Höck et al. (2007)	spoke expansion	MI:1060					0.35							2008-01-14	anti tag coimmunoprecipitation	MI:0007	human-293|Homo sapiens transformed primary embryonal kidney cells	9606	EBI-7641457	association	Q9UL18 (EBI-7641457) P05141	FALSE		association	pubmed|imex|mint	17932509|IM-10771|MINT-6167515	FALSE	EBI-7641457	Q9UL18 (EBI-7641457) P05141	unspecified role	MI:0499	psi-mi	bait	MI:0496	predetermined participant	MI:0396	unspecified role	MI:0499	prey	MI:0498	Identification by mass spectrometry	MI:0427	2014-10-16
14780	1	figure legend:ST1|comment:homomint|comment:mint|comment:Ago1-Complex1|dataset:Virus - Publications including interactions involving viral proteins|curation depth:imex curation|full coverage:Only protein-protein interactions	Höck et al. (2007)	spoke expansion	MI:1060					0.35							2008-01-14	anti tag coimmunoprecipitation	MI:0007	human-293|Homo sapiens transformed primary embryonal kidney cells	9606	EBI-7641457	association	Q9UL18 (EBI-7641457) P62829	FALSE		association	pubmed|imex|mint	17932509|IM-10771|MINT-6167515	FALSE	EBI-7641457	Q9UL18 (EBI-7641457) P62829	unspecified role	MI:0499	psi-mi	bait	MI:0496	predetermined participant	MI:0396	unspecified role	MI:0499	prey	MI:0498	Identification by mass spectrometry	MI:0427	2014-10-16
14779	1	figure legend:ST1|comment:homomint|comment:mint|comment:Ago1-Complex1|dataset:Virus - Publications including interactions involving viral proteins|curation depth:imex curation|full coverage:Only protein-protein interactions	Höck et al. (2007)	spoke expansion	MI:1060					0.35							2008-01-14	anti tag coimmunoprecipitation	MI:0007	human-293|Homo sapiens transformed primary embryonal kidney cells	9606	EBI-7641457	association	Q9UL18 (EBI-7641457) Q9UJS0	FALSE		association	pubmed|imex|mint	17932509|IM-10771|MINT-6167515	FALSE	EBI-7641457	Q9UL18 (EBI-7641457) Q9UJS0	unspecified role	MI:0499	psi-mi	bait	MI:0496	predetermined participant	MI:0396	unspecified role	MI:0499	prey	MI:0498	Identification by mass spectrometry	MI:0427	2014-10-16
14778	1	figure legend:ST1|comment:homomint|comment:mint|curation depth:imex curation|full coverage:Only protein-protein interactions	Troiani et al. (2011)							0.44							2011-07-27	protein array	MI:0089	in vitro|In vitro	-1	EBI-7055078	adp ribosylation reaction	Q9UL18 (EBI-7055078) Q9UGN5	FALSE		adp ribosylation reaction	pubmed|imex|mint|doi	21812934|IM-16773|MINT-8201796|10.1111/j.1742-4658.2011.08286	FALSE	EBI-7055078	Q9UL18 (EBI-7055078) Q9UGN5	enzyme target	MI:0502	psi-mi	neutral component	MI:0497	predetermined participant	MI:0396	enzyme	MI:0501	neutral component	MI:0497	predetermined participant	MI:0396	2014-10-16
14777	1	figure legend:ST1|comment:homomint|comment:mint|comment:Ago1-Complex1|dataset:Virus - Publications including interactions involving viral proteins|curation depth:imex curation|full coverage:Only protein-protein interactions	Höck et al. (2007)	spoke expansion	MI:1060					0.35							2008-01-14	anti tag coimmunoprecipitation	MI:0007	human-293|Homo sapiens transformed primary embryonal kidney cells	9606	EBI-7641457	association	Q9UL18 (EBI-7641457) Q9UL18	FALSE		association	pubmed|imex|mint	17932509|IM-10771|MINT-6167515	FALSE	EBI-7641457	Q9UL18 (EBI-7641457) Q9UL18	unspecified role	MI:0499	psi-mi	bait	MI:0496	predetermined participant	MI:0396	unspecified role	MI:0499	prey	MI:0498	Identification by mass spectrometry	MI:0427	2014-10-16
14775	1	figure legend:ST1|comment:homomint|comment:mint|comment:Ago1-Complex1|dataset:Virus - Publications including interactions involving viral proteins|curation depth:imex curation|full coverage:Only protein-protein interactions	Höck et al. (2007)	spoke expansion	MI:1060					0.35							2008-01-14	anti tag coimmunoprecipitation	MI:0007	human-293|Homo sapiens transformed primary embryonal kidney cells	9606	EBI-7641457	association	Q9UL18 (EBI-7641457) O14744	FALSE		association	pubmed|imex|mint	17932509|IM-10771|MINT-6167515	FALSE	EBI-7641457	Q9UL18 (EBI-7641457) O14744	unspecified role	MI:0499	psi-mi	bait	MI:0496	predetermined participant	MI:0396	unspecified role	MI:0499	prey	MI:0498	Identification by mass spectrometry	MI:0427	2014-10-16
14769	1	figure legend:Fig. 1B|comment:Expression system for GST-IPO8 not given.|full coverage:Only protein-protein interactions|dataset:Synapse - Interactions of proteins with an established role in the presynapse.|curation depth:imex curation	Weinmann et al. (2009)							0.52							2009-03-03	pull down	MI:0096	in vitro|In vitro	-1	EBI-2270034	physical association	Q9UL18 (EBI-2270034) O15397	FALSE		physical association	imex|pubmed	IM-12066|19167051	FALSE	EBI-2270034	Q9UL18 (EBI-2270034) O15397	unspecified role	MI:0499	psi-mi	prey	MI:0498	molecular weight estimation by autoradiography	MI:0821	unspecified role	MI:0499	bait	MI:0496	molecular weight estimation by autoradiography	MI:0821	2014-10-16	intact	MI:0469
14768	1	figure legend:Fig. 1C|comment:Interaction was independent of RNA.|full coverage:Only protein-protein interactions|dataset:Synapse - Interactions of proteins with an established role in the presynapse.|curation depth:imex curation	Weinmann et al. (2009)							0.52							2009-03-03	anti tag coimmunoprecipitation	MI:0007	human-293|Homo sapiens transformed primary embryonal kidney cells	9606	EBI-2270100	physical association	Q9UL18 (EBI-2270100) O15397	FALSE		physical association	imex|pubmed	IM-12066|19167051	FALSE	EBI-2270100	Q9UL18 (EBI-2270100) O15397	unspecified role	MI:0499	psi-mi	prey	MI:0498	anti tag western blot	MI:0705	unspecified role	MI:0499	bait	MI:0496	anti tag western blot	MI:0705	2014-10-16	intact	MI:0469
14766	1		-									0.126						affinity chromatography technology	MI:0004			687006	physical association	Q13618 (687006) P09651	FALSE		physical association	pubmed	21145461	FALSE	687006	Q13618 (687006) P09651			psi-mi
14765	1	figure legend:Fig S2B|curation depth:imex curation|dataset:Cancer - Interactions investigated in the context of cancer|dataset:Apoptosis - Interactions involving proteins with a function related to apoptosis|full coverage:Only protein-protein interactions	Yuan et al. (2011)							0.27							2011-09-01	confocal microscopy	MI:0663	human-pc3|Human PC3 Caucasian prostate adenocarcinoma	9606	EBI-4396279	colocalization	Q13618 (EBI-4396279) P29590	FALSE		colocalization	pubmed|imex	21840486|IM-16569	FALSE	EBI-4396279	Q13618 (EBI-4396279) P29590	unspecified role	MI:0499	psi-mi	neutral component	MI:0497	immunostaining	MI:0422	unspecified role	MI:0499	neutral component	MI:0497	immunostaining	MI:0422	2014-10-16	PML body	GO:0016605
14760		figure legend:f8e|curation depth:imex curation|full coverage:Only protein-protein interactions	Maida et al. (2014)							0.27							2015-05-21	fluorescence microscopy	MI:0416	human-hela|Homo sapiens epitheloid cervix carcinoma cells	9606	EBI-10823773	colocalization	Q9UKV8 (EBI-10823773) O14746	FALSE		colocalization	pubmed|imex	24550003|IM-24175	FALSE	EBI-10823773	Q9UKV8 (EBI-10823773) O14746	unspecified role	MI:0499	psi-mi	neutral component	MI:0497	immunostaining	MI:0422	unspecified role	MI:0499	neutral component	MI:0497	tag visualisation by fluorescence	MI:0867	2015-05-25	mitotic spindle	GO:0072686
14759	1	figure legend:f1b|comment:homomint|comment:mint|curation depth:imex curation|full coverage:Only protein-protein interactions	Choe et al. (2010)	spoke expansion	MI:1060					0.35							2010-05-07	anti tag coimmunoprecipitation	MI:0007	human-hela|Homo sapiens epitheloid cervix carcinoma cells	9606	EBI-7910685	association	Q9UKV8 (EBI-7910685) P38919	FALSE		association	pubmed|imex|mint|doi	20395958|IM-15091|MINT-7891624|10.1038/embor.2010.44	FALSE	EBI-7910685	Q9UKV8 (EBI-7910685) P38919	unspecified role	MI:0499	psi-mi	bait	MI:0496	anti tag western blot	MI:0705	unspecified role	MI:0499	prey	MI:0498	western blot	MI:0113	2014-10-16
14758	1	figure legend:F3B|comment:homomint|comment:mint|dataset:Virus - Publications including interactions involving viral proteins|curation depth:imex curation|full coverage:Only protein-protein interactions	Höck et al. (2007)	spoke expansion	MI:1060					0.35							2008-01-14	anti tag coimmunoprecipitation	MI:0007	human-293|Homo sapiens transformed primary embryonal kidney cells	9606	EBI-7641284	association	Q9UKV8 (EBI-7641284) P17844	FALSE		association	pubmed|imex|mint	17932509|IM-10771|MINT-6167515	FALSE	EBI-7641284	Q9UKV8 (EBI-7641284) P17844	unspecified role	MI:0499	psi-mi	bait	MI:0496	predetermined participant	MI:0396	unspecified role	MI:0499	prey	MI:0498	western blot	MI:0113	2014-10-16
14757	1	figure legend:f1b|comment:homomint|comment:mint|curation depth:imex curation|full coverage:Only protein-protein interactions	Choe et al. (2010)	spoke expansion	MI:1060					0.46							2010-05-07	anti tag coimmunoprecipitation	MI:0007	human-hela|Homo sapiens epitheloid cervix carcinoma cells	9606	EBI-7910685	association	Q9UKV8 (EBI-7910685) Q09161	FALSE		association	pubmed|imex|mint|doi	20395958|IM-15091|MINT-7891624|10.1038/embor.2010.44	FALSE	EBI-7910685	Q9UKV8 (EBI-7910685) Q09161	unspecified role	MI:0499	psi-mi	bait	MI:0496	anti tag western blot	MI:0705	unspecified role	MI:0499	prey	MI:0498	western blot	MI:0113	2014-10-16
14756	1	figure legend:f1b|comment:homomint|comment:mint|curation depth:imex curation|full coverage:Only protein-protein interactions	Choe et al. (2010)	spoke expansion	MI:1060					0.35							2010-05-07	anti tag coimmunoprecipitation	MI:0007	human-hela|Homo sapiens epitheloid cervix carcinoma cells	9606	EBI-7910685	association	Q9UKV8 (EBI-7910685) P06730	FALSE		association	pubmed|imex|mint|doi	20395958|IM-15091|MINT-7891624|10.1038/embor.2010.44	FALSE	EBI-7910685	Q9UKV8 (EBI-7910685) P06730	unspecified role	MI:0499	psi-mi	bait	MI:0496	anti tag western blot	MI:0705	unspecified role	MI:0499	prey	MI:0498	western blot	MI:0113	2014-10-16
14755		figure legend:F3B|comment:homomint|comment:mint|dataset:Virus - Publications including interactions involving viral proteins|curation depth:imex curation|full coverage:Only protein-protein interactions	Höck et al. (2007)	spoke expansion	MI:1060					0.35							2008-01-14	anti tag coimmunoprecipitation	MI:0007	human-293|Homo sapiens transformed primary embryonal kidney cells	9606	EBI-7641284	association	Q9UKV8 (EBI-7641284) Q12906	FALSE		association	pubmed|imex|mint	17932509|IM-10771|MINT-6167515	FALSE	EBI-7641284	Q9UKV8 (EBI-7641284) Q12906	unspecified role	MI:0499	psi-mi	bait	MI:0496	predetermined participant	MI:0396	unspecified role	MI:0499	prey	MI:0498	western blot	MI:0113	2014-10-16
14754		figure legend:ST1|comment:homomint|comment:mint|dataset:Virus - Publications including interactions involving viral proteins|curation depth:imex curation|full coverage:Only protein-protein interactions	Höck et al. (2007)	spoke expansion	MI:1060					0.35							2008-01-14	anti tag coimmunoprecipitation	MI:0007	human-293|Homo sapiens transformed primary embryonal kidney cells	9606	EBI-7642941	association	Q9UKV8 (EBI-7642941) Q9UII4	FALSE		association	pubmed|imex|mint	17932509|IM-10771|MINT-6167515	FALSE	EBI-7642941	Q9UKV8 (EBI-7642941) Q9UII4	unspecified role	MI:0499	psi-mi	bait	MI:0496	Identification by mass spectrometry	MI:0427	unspecified role	MI:0499	prey	MI:0498	Identification by mass spectrometry	MI:0427	2014-10-16
14753	1	figure legend:ST1|comment:homomint|comment:mint|dataset:Virus - Publications including interactions involving viral proteins|curation depth:imex curation|full coverage:Only protein-protein interactions	Höck et al. (2007)	spoke expansion	MI:1060					0.35							2008-01-14	anti tag coimmunoprecipitation	MI:0007	human-293|Homo sapiens transformed primary embryonal kidney cells	9606	EBI-7642941	association	Q9UKV8 (EBI-7642941) P22087	FALSE		association	pubmed|imex|mint	17932509|IM-10771|MINT-6167515	FALSE	EBI-7642941	Q9UKV8 (EBI-7642941) P22087	unspecified role	MI:0499	psi-mi	bait	MI:0496	Identification by mass spectrometry	MI:0427	unspecified role	MI:0499	prey	MI:0498	Identification by mass spectrometry	MI:0427	2014-10-16
14752	1	figure legend:ST1|comment:homomint|comment:mint|dataset:Virus - Publications including interactions involving viral proteins|curation depth:imex curation|full coverage:Only protein-protein interactions	Höck et al. (2007)	spoke expansion	MI:1060					0.35							2008-01-14	anti tag coimmunoprecipitation	MI:0007	human-293|Homo sapiens transformed primary embryonal kidney cells	9606	EBI-7642941	association	Q9UKV8 (EBI-7642941) P46778	FALSE		association	pubmed|imex|mint	17932509|IM-10771|MINT-6167515	FALSE	EBI-7642941	Q9UKV8 (EBI-7642941) P46778	unspecified role	MI:0499	psi-mi	bait	MI:0496	Identification by mass spectrometry	MI:0427	unspecified role	MI:0499	prey	MI:0498	Identification by mass spectrometry	MI:0427	2014-10-16
14750	1	figure legend:ST1|comment:homomint|comment:mint|dataset:Virus - Publications including interactions involving viral proteins|curation depth:imex curation|full coverage:Only protein-protein interactions	Höck et al. (2007)	spoke expansion	MI:1060					0.35							2008-01-14	anti tag coimmunoprecipitation	MI:0007	human-293|Homo sapiens transformed primary embryonal kidney cells	9606	EBI-7642941	association	Q9UKV8 (EBI-7642941) P15880	FALSE		association	pubmed|imex|mint	17932509|IM-10771|MINT-6167515	FALSE	EBI-7642941	Q9UKV8 (EBI-7642941) P15880	unspecified role	MI:0499	psi-mi	bait	MI:0496	Identification by mass spectrometry	MI:0427	unspecified role	MI:0499	prey	MI:0498	Identification by mass spectrometry	MI:0427	2014-10-16
14749	1	figure legend:ST1|comment:homomint|comment:mint|dataset:Virus - Publications including interactions involving viral proteins|curation depth:imex curation|full coverage:Only protein-protein interactions	Höck et al. (2007)	spoke expansion	MI:1060					0.35							2008-01-14	anti tag coimmunoprecipitation	MI:0007	human-293|Homo sapiens transformed primary embryonal kidney cells	9606	EBI-7642941	association	Q9UKV8 (EBI-7642941) P57678	FALSE		association	pubmed|imex|mint	17932509|IM-10771|MINT-6167515	FALSE	EBI-7642941	Q9UKV8 (EBI-7642941) P57678	unspecified role	MI:0499	psi-mi	bait	MI:0496	Identification by mass spectrometry	MI:0427	unspecified role	MI:0499	prey	MI:0498	Identification by mass spectrometry	MI:0427	2014-10-16
14748	1	figure legend:ST1|comment:homomint|comment:mint|dataset:Virus - Publications including interactions involving viral proteins|curation depth:imex curation|full coverage:Only protein-protein interactions	Höck et al. (2007)	spoke expansion	MI:1060					0.35							2008-01-14	anti tag coimmunoprecipitation	MI:0007	human-293|Homo sapiens transformed primary embryonal kidney cells	9606	EBI-7642941	association	Q9UKV8 (EBI-7642941) P07910	FALSE		association	pubmed|imex|mint	17932509|IM-10771|MINT-6167515	FALSE	EBI-7642941	Q9UKV8 (EBI-7642941) P07910	unspecified role	MI:0499	psi-mi	bait	MI:0496	Identification by mass spectrometry	MI:0427	unspecified role	MI:0499	prey	MI:0498	Identification by mass spectrometry	MI:0427	2014-10-16
14747	1	figure legend:ST1|comment:homomint|comment:mint|dataset:Virus - Publications including interactions involving viral proteins|curation depth:imex curation|full coverage:Only protein-protein interactions	Höck et al. (2007)	spoke expansion	MI:1060					0.35							2008-01-14	anti tag coimmunoprecipitation	MI:0007	human-293|Homo sapiens transformed primary embryonal kidney cells	9606	EBI-7642941	association	Q9UKV8 (EBI-7642941) P04908	FALSE		association	pubmed|imex|mint	17932509|IM-10771|MINT-6167515	FALSE	EBI-7642941	Q9UKV8 (EBI-7642941) P04908	unspecified role	MI:0499	psi-mi	bait	MI:0496	Identification by mass spectrometry	MI:0427	unspecified role	MI:0499	prey	MI:0498	Identification by mass spectrometry	MI:0427	2014-10-16
14746	1	figure legend:ST1|comment:homomint|comment:mint|dataset:Virus - Publications including interactions involving viral proteins|curation depth:imex curation|full coverage:Only protein-protein interactions	Höck et al. (2007)	spoke expansion	MI:1060					0.35							2008-01-14	anti tag coimmunoprecipitation	MI:0007	human-293|Homo sapiens transformed primary embryonal kidney cells	9606	EBI-7642941	association	Q9UKV8 (EBI-7642941) P06748	FALSE		association	pubmed|imex|mint	17932509|IM-10771|MINT-6167515	FALSE	EBI-7642941	Q9UKV8 (EBI-7642941) P06748	unspecified role	MI:0499	psi-mi	bait	MI:0496	Identification by mass spectrometry	MI:0427	unspecified role	MI:0499	prey	MI:0498	Identification by mass spectrometry	MI:0427	2014-10-16
14745	1	figure legend:ST1|comment:homomint|comment:mint|dataset:Virus - Publications including interactions involving viral proteins|curation depth:imex curation|full coverage:Only protein-protein interactions	Höck et al. (2007)	spoke expansion	MI:1060					0.35							2008-01-14	anti tag coimmunoprecipitation	MI:0007	human-293|Homo sapiens transformed primary embryonal kidney cells	9606	EBI-7642941	association	Q9UKV8 (EBI-7642941) O14744	FALSE		association	pubmed|imex|mint	17932509|IM-10771|MINT-6167515	FALSE	EBI-7642941	Q9UKV8 (EBI-7642941) O14744	unspecified role	MI:0499	psi-mi	bait	MI:0496	Identification by mass spectrometry	MI:0427	unspecified role	MI:0499	prey	MI:0498	Identification by mass spectrometry	MI:0427	2014-10-16
14744	1	figure legend:ST1|comment:homomint|comment:mint|dataset:Virus - Publications including interactions involving viral proteins|curation depth:imex curation|full coverage:Only protein-protein interactions	Höck et al. (2007)	spoke expansion	MI:1060					0.35							2008-01-14	anti tag coimmunoprecipitation	MI:0007	human-293|Homo sapiens transformed primary embryonal kidney cells	9606	EBI-7642941	association	Q9UKV8 (EBI-7642941) Q99623	FALSE		association	pubmed|imex|mint	17932509|IM-10771|MINT-6167515	FALSE	EBI-7642941	Q9UKV8 (EBI-7642941) Q99623	unspecified role	MI:0499	psi-mi	bait	MI:0496	Identification by mass spectrometry	MI:0427	unspecified role	MI:0499	prey	MI:0498	Identification by mass spectrometry	MI:0427	2014-10-16
14743	1	figure legend:ST1|comment:homomint|comment:mint|dataset:Virus - Publications including interactions involving viral proteins|curation depth:imex curation|full coverage:Only protein-protein interactions	Höck et al. (2007)	spoke expansion	MI:1060					0.35							2008-01-14	anti tag coimmunoprecipitation	MI:0007	human-293|Homo sapiens transformed primary embryonal kidney cells	9606	EBI-7642941	association	Q9UKV8 (EBI-7642941) Q15393	FALSE		association	pubmed|imex|mint	17932509|IM-10771|MINT-6167515	FALSE	EBI-7642941	Q9UKV8 (EBI-7642941) Q15393	unspecified role	MI:0499	psi-mi	bait	MI:0496	Identification by mass spectrometry	MI:0427	unspecified role	MI:0499	prey	MI:0498	Identification by mass spectrometry	MI:0427	2014-10-16
14742	1	figure legend:ST1|comment:homomint|comment:mint|dataset:Virus - Publications including interactions involving viral proteins|curation depth:imex curation|full coverage:Only protein-protein interactions	Höck et al. (2007)	spoke expansion	MI:1060					0.35							2008-01-14	anti tag coimmunoprecipitation	MI:0007	human-293|Homo sapiens transformed primary embryonal kidney cells	9606	EBI-7642941	association	Q9UKV8 (EBI-7642941) P36578	FALSE		association	pubmed|imex|mint	17932509|IM-10771|MINT-6167515	FALSE	EBI-7642941	Q9UKV8 (EBI-7642941) P36578	unspecified role	MI:0499	psi-mi	bait	MI:0496	Identification by mass spectrometry	MI:0427	unspecified role	MI:0499	prey	MI:0498	Identification by mass spectrometry	MI:0427	2014-10-16
14741	1	figure legend:ST1|comment:homomint|comment:mint|dataset:Virus - Publications including interactions involving viral proteins|curation depth:imex curation|full coverage:Only protein-protein interactions	Höck et al. (2007)	spoke expansion	MI:1060					0.35							2008-01-14	anti tag coimmunoprecipitation	MI:0007	human-293|Homo sapiens transformed primary embryonal kidney cells	9606	EBI-7642941	association	Q9UKV8 (EBI-7642941) Q00839	FALSE		association	pubmed|imex|mint	17932509|IM-10771|MINT-6167515	FALSE	EBI-7642941	Q9UKV8 (EBI-7642941) Q00839	unspecified role	MI:0499	psi-mi	bait	MI:0496	Identification by mass spectrometry	MI:0427	unspecified role	MI:0499	prey	MI:0498	Identification by mass spectrometry	MI:0427	2014-10-16
14740	1	figure legend:ST1|comment:homomint|comment:mint|dataset:Virus - Publications including interactions involving viral proteins|curation depth:imex curation|full coverage:Only protein-protein interactions	Höck et al. (2007)	spoke expansion	MI:1060					0.35							2008-01-14	anti tag coimmunoprecipitation	MI:0007	human-293|Homo sapiens transformed primary embryonal kidney cells	9606	EBI-7642941	association	Q9UKV8 (EBI-7642941) P43243	FALSE		association	pubmed|imex|mint	17932509|IM-10771|MINT-6167515	FALSE	EBI-7642941	Q9UKV8 (EBI-7642941) P43243	unspecified role	MI:0499	psi-mi	bait	MI:0496	Identification by mass spectrometry	MI:0427	unspecified role	MI:0499	prey	MI:0498	Identification by mass spectrometry	MI:0427	2014-10-16
14739	1	figure legend:ST1|comment:homomint|comment:mint|dataset:Virus - Publications including interactions involving viral proteins|curation depth:imex curation|full coverage:Only protein-protein interactions	Höck et al. (2007)	spoke expansion	MI:1060					0.35							2008-01-14	anti tag coimmunoprecipitation	MI:0007	human-293|Homo sapiens transformed primary embryonal kidney cells	9606	EBI-7642941	association	Q9UKV8 (EBI-7642941) Q9NZI8	FALSE		association	pubmed|imex|mint	17932509|IM-10771|MINT-6167515	FALSE	EBI-7642941	Q9UKV8 (EBI-7642941) Q9NZI8	unspecified role	MI:0499	psi-mi	bait	MI:0496	Identification by mass spectrometry	MI:0427	unspecified role	MI:0499	prey	MI:0498	Identification by mass spectrometry	MI:0427	2014-10-16
14738	1	figure legend:ST1|comment:homomint|comment:mint|dataset:Virus - Publications including interactions involving viral proteins|curation depth:imex curation|full coverage:Only protein-protein interactions	Höck et al. (2007)	spoke expansion	MI:1060					0.35							2008-01-14	anti tag coimmunoprecipitation	MI:0007	human-293|Homo sapiens transformed primary embryonal kidney cells	9606	EBI-7642941	association	Q9UKV8 (EBI-7642941) P62244	FALSE		association	pubmed|imex|mint	17932509|IM-10771|MINT-6167515	FALSE	EBI-7642941	Q9UKV8 (EBI-7642941) P62244	unspecified role	MI:0499	psi-mi	bait	MI:0496	Identification by mass spectrometry	MI:0427	unspecified role	MI:0499	prey	MI:0498	Identification by mass spectrometry	MI:0427	2014-10-16
14737	1	figure legend:ST1|comment:homomint|comment:mint|dataset:Virus - Publications including interactions involving viral proteins|curation depth:imex curation|full coverage:Only protein-protein interactions	Höck et al. (2007)	spoke expansion	MI:1060					0.35							2008-01-14	anti tag coimmunoprecipitation	MI:0007	human-293|Homo sapiens transformed primary embryonal kidney cells	9606	EBI-7642941	association	Q9UKV8 (EBI-7642941) Q12905	FALSE		association	pubmed|imex|mint	17932509|IM-10771|MINT-6167515	FALSE	EBI-7642941	Q9UKV8 (EBI-7642941) Q12905	unspecified role	MI:0499	psi-mi	bait	MI:0496	Identification by mass spectrometry	MI:0427	unspecified role	MI:0499	prey	MI:0498	Identification by mass spectrometry	MI:0427	2014-10-16
14736	1	figure legend:ST1|comment:homomint|comment:mint|dataset:Virus - Publications including interactions involving viral proteins|curation depth:imex curation|full coverage:Only protein-protein interactions	Höck et al. (2007)	spoke expansion	MI:1060					0.35							2008-01-14	anti tag coimmunoprecipitation	MI:0007	human-293|Homo sapiens transformed primary embryonal kidney cells	9606	EBI-7642941	association	Q9UKV8 (EBI-7642941) P62829	FALSE		association	pubmed|imex|mint	17932509|IM-10771|MINT-6167515	FALSE	EBI-7642941	Q9UKV8 (EBI-7642941) P62829	unspecified role	MI:0499	psi-mi	bait	MI:0496	Identification by mass spectrometry	MI:0427	unspecified role	MI:0499	prey	MI:0498	Identification by mass spectrometry	MI:0427	2014-10-16
14734	1	figure legend:ST1|comment:homomint|comment:mint|dataset:Virus - Publications including interactions involving viral proteins|curation depth:imex curation|full coverage:Only protein-protein interactions	Höck et al. (2007)	spoke expansion	MI:1060					0.35							2008-01-14	anti tag coimmunoprecipitation	MI:0007	human-293|Homo sapiens transformed primary embryonal kidney cells	9606	EBI-7642941	association	Q9UKV8 (EBI-7642941) P68104	FALSE		association	pubmed|imex|mint	17932509|IM-10771|MINT-6167515	FALSE	EBI-7642941	Q9UKV8 (EBI-7642941) P68104	unspecified role	MI:0499	psi-mi	bait	MI:0496	Identification by mass spectrometry	MI:0427	unspecified role	MI:0499	prey	MI:0498	Identification by mass spectrometry	MI:0427	2014-10-16
14733	1	figure legend:ST1|comment:homomint|comment:mint|dataset:Virus - Publications including interactions involving viral proteins|curation depth:imex curation|full coverage:Only protein-protein interactions	Höck et al. (2007)	spoke expansion	MI:1060					0.35							2008-01-14	anti tag coimmunoprecipitation	MI:0007	human-293|Homo sapiens transformed primary embryonal kidney cells	9606	EBI-7642941	association	Q9UKV8 (EBI-7642941) P62913	FALSE		association	pubmed|imex|mint	17932509|IM-10771|MINT-6167515	FALSE	EBI-7642941	Q9UKV8 (EBI-7642941) P62913	unspecified role	MI:0499	psi-mi	bait	MI:0496	Identification by mass spectrometry	MI:0427	unspecified role	MI:0499	prey	MI:0498	Identification by mass spectrometry	MI:0427	2014-10-16
14732	1	figure legend:ST1|comment:homomint|comment:mint|dataset:Virus - Publications including interactions involving viral proteins|curation depth:imex curation|full coverage:Only protein-protein interactions	Höck et al. (2007)	spoke expansion	MI:1060					0.35							2008-01-14	anti tag coimmunoprecipitation	MI:0007	human-293|Homo sapiens transformed primary embryonal kidney cells	9606	EBI-7642941	association	Q9UKV8 (EBI-7642941) P61254	FALSE		association	pubmed|imex|mint	17932509|IM-10771|MINT-6167515	FALSE	EBI-7642941	Q9UKV8 (EBI-7642941) P61254	unspecified role	MI:0499	psi-mi	bait	MI:0496	Identification by mass spectrometry	MI:0427	unspecified role	MI:0499	prey	MI:0498	Identification by mass spectrometry	MI:0427	2014-10-16
14731	1	figure legend:ST1|comment:homomint|comment:mint|dataset:Virus - Publications including interactions involving viral proteins|curation depth:imex curation|full coverage:Only protein-protein interactions	Höck et al. (2007)	spoke expansion	MI:1060					0.35							2008-01-14	anti tag coimmunoprecipitation	MI:0007	human-293|Homo sapiens transformed primary embryonal kidney cells	9606	EBI-7642941	association	Q9UKV8 (EBI-7642941) P07910	FALSE		association	pubmed|imex|mint	17932509|IM-10771|MINT-6167515	FALSE	EBI-7642941	Q9UKV8 (EBI-7642941) P07910	unspecified role	MI:0499	psi-mi	bait	MI:0496	Identification by mass spectrometry	MI:0427	unspecified role	MI:0499	prey	MI:0498	Identification by mass spectrometry	MI:0427	2014-10-16
14730	1	figure legend:ST1|comment:homomint|comment:mint|dataset:Virus - Publications including interactions involving viral proteins|curation depth:imex curation|full coverage:Only protein-protein interactions	Höck et al. (2007)	spoke expansion	MI:1060					0.53							2008-01-14	anti tag coimmunoprecipitation	MI:0007	human-293|Homo sapiens transformed primary embryonal kidney cells	9606	EBI-7642941	association	Q9UKV8 (EBI-7642941) P11940	FALSE		association	pubmed|imex|mint	17932509|IM-10771|MINT-6167515	FALSE	EBI-7642941	Q9UKV8 (EBI-7642941) P11940	unspecified role	MI:0499	psi-mi	bait	MI:0496	Identification by mass spectrometry	MI:0427	unspecified role	MI:0499	prey	MI:0498	Identification by mass spectrometry	MI:0427	2014-10-16
14729	1	figure legend:ST1|comment:homomint|comment:mint|dataset:Virus - Publications including interactions involving viral proteins|curation depth:imex curation|full coverage:Only protein-protein interactions	Höck et al. (2007)	spoke expansion	MI:1060					0.35							2008-01-14	anti tag coimmunoprecipitation	MI:0007	human-293|Homo sapiens transformed primary embryonal kidney cells	9606	EBI-7642941	association	Q9UKV8 (EBI-7642941) Q08211	FALSE		association	pubmed|imex|mint	17932509|IM-10771|MINT-6167515	FALSE	EBI-7642941	Q9UKV8 (EBI-7642941) Q08211	unspecified role	MI:0499	psi-mi	bait	MI:0496	Identification by mass spectrometry	MI:0427	unspecified role	MI:0499	prey	MI:0498	Identification by mass spectrometry	MI:0427	2014-10-16
14727		figure legend:ST1|comment:homomint|comment:mint|dataset:Virus - Publications including interactions involving viral proteins|curation depth:imex curation|full coverage:Only protein-protein interactions	Höck et al. (2007)	spoke expansion	MI:1060					0.35							2008-01-14	anti tag coimmunoprecipitation	MI:0007	human-293|Homo sapiens transformed primary embryonal kidney cells	9606	EBI-7642941	association	Q9UKV8 (EBI-7642941) P05141	FALSE		association	pubmed|imex|mint	17932509|IM-10771|MINT-6167515	FALSE	EBI-7642941	Q9UKV8 (EBI-7642941) P05141	unspecified role	MI:0499	psi-mi	bait	MI:0496	Identification by mass spectrometry	MI:0427	unspecified role	MI:0499	prey	MI:0498	Identification by mass spectrometry	MI:0427	2014-10-16
14726	1	figure legend:ST1|comment:homomint|comment:mint|dataset:Virus - Publications including interactions involving viral proteins|curation depth:imex curation|full coverage:Only protein-protein interactions	Höck et al. (2007)	spoke expansion	MI:1060					0.35							2008-01-14	anti tag coimmunoprecipitation	MI:0007	human-293|Homo sapiens transformed primary embryonal kidney cells	9606	EBI-7642586	association	Q9UKV8 (EBI-7642586) Q9BQ75	FALSE		association	pubmed|imex|mint	17932509|IM-10771|MINT-6167515	FALSE	EBI-7642586	Q9UKV8 (EBI-7642586) Q9BQ75	unspecified role	MI:0499	psi-mi	bait	MI:0496	Identification by mass spectrometry	MI:0427	unspecified role	MI:0499	prey	MI:0498	Identification by mass spectrometry	MI:0427	2014-10-16
14724		figure legend:ST1|comment:homomint|comment:mint|dataset:Virus - Publications including interactions involving viral proteins|curation depth:imex curation|full coverage:Only protein-protein interactions	Höck et al. (2007)	spoke expansion	MI:1060					0.35							2008-01-14	anti tag coimmunoprecipitation	MI:0007	human-293|Homo sapiens transformed primary embryonal kidney cells	9606	EBI-7642586	association	Q9UKV8 (EBI-7642586) P61247	FALSE		association	pubmed|imex|mint	17932509|IM-10771|MINT-6167515	FALSE	EBI-7642586	Q9UKV8 (EBI-7642586) P61247	unspecified role	MI:0499	psi-mi	bait	MI:0496	Identification by mass spectrometry	MI:0427	unspecified role	MI:0499	prey	MI:0498	Identification by mass spectrometry	MI:0427	2014-10-16
14722	1	figure legend:ST1|comment:homomint|comment:mint|dataset:Virus - Publications including interactions involving viral proteins|curation depth:imex curation|full coverage:Only protein-protein interactions	Höck et al. (2007)	spoke expansion	MI:1060					0.35							2008-01-14	anti tag coimmunoprecipitation	MI:0007	human-293|Homo sapiens transformed primary embryonal kidney cells	9606	EBI-7642586	association	Q9UKV8 (EBI-7642586) P46782	FALSE		association	pubmed|imex|mint	17932509|IM-10771|MINT-6167515	FALSE	EBI-7642586	Q9UKV8 (EBI-7642586) P46782	unspecified role	MI:0499	psi-mi	bait	MI:0496	Identification by mass spectrometry	MI:0427	unspecified role	MI:0499	prey	MI:0498	Identification by mass spectrometry	MI:0427	2014-10-16
14721	1	figure legend:ST1|comment:homomint|comment:mint|dataset:Virus - Publications including interactions involving viral proteins|curation depth:imex curation|full coverage:Only protein-protein interactions	Höck et al. (2007)	spoke expansion	MI:1060					0.35							2008-01-14	anti tag coimmunoprecipitation	MI:0007	human-293|Homo sapiens transformed primary embryonal kidney cells	9606	EBI-7642586	association	Q9UKV8 (EBI-7642586) P35232	FALSE		association	pubmed|imex|mint	17932509|IM-10771|MINT-6167515	FALSE	EBI-7642586	Q9UKV8 (EBI-7642586) P35232	unspecified role	MI:0499	psi-mi	bait	MI:0496	Identification by mass spectrometry	MI:0427	unspecified role	MI:0499	prey	MI:0498	Identification by mass spectrometry	MI:0427	2014-10-16
14720	1	figure legend:ST1|comment:homomint|comment:mint|dataset:Virus - Publications including interactions involving viral proteins|curation depth:imex curation|full coverage:Only protein-protein interactions	Höck et al. (2007)	spoke expansion	MI:1060					0.35							2008-01-14	anti tag coimmunoprecipitation	MI:0007	human-293|Homo sapiens transformed primary embryonal kidney cells	9606	EBI-7642586	association	Q9UKV8 (EBI-7642586) Q12905	FALSE		association	pubmed|imex|mint	17932509|IM-10771|MINT-6167515	FALSE	EBI-7642586	Q9UKV8 (EBI-7642586) Q12905	unspecified role	MI:0499	psi-mi	bait	MI:0496	Identification by mass spectrometry	MI:0427	unspecified role	MI:0499	prey	MI:0498	Identification by mass spectrometry	MI:0427	2014-10-16
14719	1	figure legend:ST1|comment:homomint|comment:mint|dataset:Virus - Publications including interactions involving viral proteins|curation depth:imex curation|full coverage:Only protein-protein interactions	Höck et al. (2007)	spoke expansion	MI:1060					0.35							2008-01-14	anti tag coimmunoprecipitation	MI:0007	human-293|Homo sapiens transformed primary embryonal kidney cells	9606	EBI-7642586	association	Q9UKV8 (EBI-7642586) Q99623	FALSE		association	pubmed|imex|mint	17932509|IM-10771|MINT-6167515	FALSE	EBI-7642586	Q9UKV8 (EBI-7642586) Q99623	unspecified role	MI:0499	psi-mi	bait	MI:0496	Identification by mass spectrometry	MI:0427	unspecified role	MI:0499	prey	MI:0498	Identification by mass spectrometry	MI:0427	2014-10-16
14718		figure legend:ST1|comment:homomint|comment:mint|dataset:Virus - Publications including interactions involving viral proteins|curation depth:imex curation|full coverage:Only protein-protein interactions	Höck et al. (2007)	spoke expansion	MI:1060					0.35							2008-01-14	anti tag coimmunoprecipitation	MI:0007	human-293|Homo sapiens transformed primary embryonal kidney cells	9606	EBI-7642586	association	Q9UKV8 (EBI-7642586) Q00325	FALSE		association	pubmed|imex|mint	17932509|IM-10771|MINT-6167515	FALSE	EBI-7642586	Q9UKV8 (EBI-7642586) Q00325	unspecified role	MI:0499	psi-mi	bait	MI:0496	Identification by mass spectrometry	MI:0427	unspecified role	MI:0499	prey	MI:0498	Identification by mass spectrometry	MI:0427	2014-10-16
14717	1	figure legend:ST1|comment:homomint|comment:mint|dataset:Virus - Publications including interactions involving viral proteins|curation depth:imex curation|full coverage:Only protein-protein interactions	Höck et al. (2007)	spoke expansion	MI:1060					0.35							2008-01-14	anti tag coimmunoprecipitation	MI:0007	human-293|Homo sapiens transformed primary embryonal kidney cells	9606	EBI-7642586	association	Q9UKV8 (EBI-7642586) P62913	FALSE		association	pubmed|imex|mint	17932509|IM-10771|MINT-6167515	FALSE	EBI-7642586	Q9UKV8 (EBI-7642586) P62913	unspecified role	MI:0499	psi-mi	bait	MI:0496	Identification by mass spectrometry	MI:0427	unspecified role	MI:0499	prey	MI:0498	Identification by mass spectrometry	MI:0427	2014-10-16
14716	1	figure legend:ST1|comment:homomint|comment:mint|dataset:Virus - Publications including interactions involving viral proteins|curation depth:imex curation|full coverage:Only protein-protein interactions	Höck et al. (2007)	spoke expansion	MI:1060					0.35							2008-01-14	anti tag coimmunoprecipitation	MI:0007	human-293|Homo sapiens transformed primary embryonal kidney cells	9606	EBI-7642586	association	Q9UKV8 (EBI-7642586) Q08211	FALSE		association	pubmed|imex|mint	17932509|IM-10771|MINT-6167515	FALSE	EBI-7642586	Q9UKV8 (EBI-7642586) Q08211	unspecified role	MI:0499	psi-mi	bait	MI:0496	Identification by mass spectrometry	MI:0427	unspecified role	MI:0499	prey	MI:0498	Identification by mass spectrometry	MI:0427	2014-10-16
14715	1	figure legend:ST1|comment:homomint|comment:mint|dataset:Virus - Publications including interactions involving viral proteins|curation depth:imex curation|full coverage:Only protein-protein interactions	Höck et al. (2007)	spoke expansion	MI:1060					0.53							2008-01-14	anti tag coimmunoprecipitation	MI:0007	human-293|Homo sapiens transformed primary embryonal kidney cells	9606	EBI-7642586	association	Q9UKV8 (EBI-7642586) P11940	FALSE		association	pubmed|imex|mint	17932509|IM-10771|MINT-6167515	FALSE	EBI-7642586	Q9UKV8 (EBI-7642586) P11940	unspecified role	MI:0499	psi-mi	bait	MI:0496	Identification by mass spectrometry	MI:0427	unspecified role	MI:0499	prey	MI:0498	Identification by mass spectrometry	MI:0427	2014-10-16
14714	1	figure legend:ST1|comment:homomint|comment:mint|dataset:Virus - Publications including interactions involving viral proteins|curation depth:imex curation|full coverage:Only protein-protein interactions	Höck et al. (2007)	spoke expansion	MI:1060					0.35							2008-01-14	anti tag coimmunoprecipitation	MI:0007	human-293|Homo sapiens transformed primary embryonal kidney cells	9606	EBI-7642586	association	Q9UKV8 (EBI-7642586) Q15393	FALSE		association	pubmed|imex|mint	17932509|IM-10771|MINT-6167515	FALSE	EBI-7642586	Q9UKV8 (EBI-7642586) Q15393	unspecified role	MI:0499	psi-mi	bait	MI:0496	Identification by mass spectrometry	MI:0427	unspecified role	MI:0499	prey	MI:0498	Identification by mass spectrometry	MI:0427	2014-10-16
14713	1	figure legend:ST1|comment:homomint|comment:mint|dataset:Virus - Publications including interactions involving viral proteins|curation depth:imex curation|full coverage:Only protein-protein interactions	Höck et al. (2007)	spoke expansion	MI:1060					0.35							2008-01-14	anti tag coimmunoprecipitation	MI:0007	human-293|Homo sapiens transformed primary embryonal kidney cells	9606	EBI-7642586	association	Q9UKV8 (EBI-7642586) Q13435	FALSE		association	pubmed|imex|mint	17932509|IM-10771|MINT-6167515	FALSE	EBI-7642586	Q9UKV8 (EBI-7642586) Q13435	unspecified role	MI:0499	psi-mi	bait	MI:0496	Identification by mass spectrometry	MI:0427	unspecified role	MI:0499	prey	MI:0498	Identification by mass spectrometry	MI:0427	2014-10-16
14711	1	figure legend:ST1|comment:homomint|comment:mint|dataset:Virus - Publications including interactions involving viral proteins|curation depth:imex curation|full coverage:Only protein-protein interactions	Höck et al. (2007)	spoke expansion	MI:1060					0.35							2008-01-14	anti tag coimmunoprecipitation	MI:0007	human-293|Homo sapiens transformed primary embryonal kidney cells	9606	EBI-7642586	association	Q9UKV8 (EBI-7642586) P82650	FALSE		association	pubmed|imex|mint	17932509|IM-10771|MINT-6167515	FALSE	EBI-7642586	Q9UKV8 (EBI-7642586) P82650	unspecified role	MI:0499	psi-mi	bait	MI:0496	Identification by mass spectrometry	MI:0427	unspecified role	MI:0499	prey	MI:0498	Identification by mass spectrometry	MI:0427	2014-10-16
14710	1	figure legend:ST1|comment:homomint|comment:mint|dataset:Virus - Publications including interactions involving viral proteins|curation depth:imex curation|full coverage:Only protein-protein interactions	Höck et al. (2007)	spoke expansion	MI:1060					0.35							2008-01-14	anti tag coimmunoprecipitation	MI:0007	human-293|Homo sapiens transformed primary embryonal kidney cells	9606	EBI-7642586	association	Q9UKV8 (EBI-7642586) O75533	FALSE		association	pubmed|imex|mint	17932509|IM-10771|MINT-6167515	FALSE	EBI-7642586	Q9UKV8 (EBI-7642586) O75533	unspecified role	MI:0499	psi-mi	bait	MI:0496	Identification by mass spectrometry	MI:0427	unspecified role	MI:0499	prey	MI:0498	Identification by mass spectrometry	MI:0427	2014-10-16
14709	1	figure legend:ST1|comment:homomint|comment:mint|dataset:Virus - Publications including interactions involving viral proteins|curation depth:imex curation|full coverage:Only protein-protein interactions	Höck et al. (2007)	spoke expansion	MI:1060					0.35							2008-01-14	anti tag coimmunoprecipitation	MI:0007	human-293|Homo sapiens transformed primary embryonal kidney cells	9606	EBI-7642586	association	Q9UKV8 (EBI-7642586) Q00839	FALSE		association	pubmed|imex|mint	17932509|IM-10771|MINT-6167515	FALSE	EBI-7642586	Q9UKV8 (EBI-7642586) Q00839	unspecified role	MI:0499	psi-mi	bait	MI:0496	Identification by mass spectrometry	MI:0427	unspecified role	MI:0499	prey	MI:0498	Identification by mass spectrometry	MI:0427	2014-10-16
14708	1	figure legend:ST1|comment:homomint|comment:mint|dataset:Virus - Publications including interactions involving viral proteins|curation depth:imex curation|full coverage:Only protein-protein interactions	Höck et al. (2007)	spoke expansion	MI:1060					0.35							2008-01-14	anti tag coimmunoprecipitation	MI:0007	human-293|Homo sapiens transformed primary embryonal kidney cells	9606	EBI-7642586	association	Q9UKV8 (EBI-7642586) P62269	FALSE		association	pubmed|imex|mint	17932509|IM-10771|MINT-6167515	FALSE	EBI-7642586	Q9UKV8 (EBI-7642586) P62269	unspecified role	MI:0499	psi-mi	bait	MI:0496	Identification by mass spectrometry	MI:0427	unspecified role	MI:0499	prey	MI:0498	Identification by mass spectrometry	MI:0427	2014-10-16
14707	1	figure legend:ST1|comment:homomint|comment:mint|dataset:Virus - Publications including interactions involving viral proteins|curation depth:imex curation|full coverage:Only protein-protein interactions	Höck et al. (2007)	spoke expansion	MI:1060					0.35							2008-01-14	anti tag coimmunoprecipitation	MI:0007	human-293|Homo sapiens transformed primary embryonal kidney cells	9606	EBI-7642586	association	Q9UKV8 (EBI-7642586) P57678	FALSE		association	pubmed|imex|mint	17932509|IM-10771|MINT-6167515	FALSE	EBI-7642586	Q9UKV8 (EBI-7642586) P57678	unspecified role	MI:0499	psi-mi	bait	MI:0496	Identification by mass spectrometry	MI:0427	unspecified role	MI:0499	prey	MI:0498	Identification by mass spectrometry	MI:0427	2014-10-16
14705	1	figure legend:ST1|comment:homomint|comment:mint|dataset:Virus - Publications including interactions involving viral proteins|curation depth:imex curation|full coverage:Only protein-protein interactions	Höck et al. (2007)	spoke expansion	MI:1060					0.35							2008-01-14	anti tag coimmunoprecipitation	MI:0007	human-293|Homo sapiens transformed primary embryonal kidney cells	9606	EBI-7642586	association	Q9UKV8 (EBI-7642586) P53621	FALSE		association	pubmed|imex|mint	17932509|IM-10771|MINT-6167515	FALSE	EBI-7642586	Q9UKV8 (EBI-7642586) P53621	unspecified role	MI:0499	psi-mi	bait	MI:0496	Identification by mass spectrometry	MI:0427	unspecified role	MI:0499	prey	MI:0498	Identification by mass spectrometry	MI:0427	2014-10-16
14704	1	figure legend:ST1|comment:homomint|comment:mint|dataset:Virus - Publications including interactions involving viral proteins|curation depth:imex curation|full coverage:Only protein-protein interactions	Höck et al. (2007)	spoke expansion	MI:1060					0.35							2008-01-14	anti tag coimmunoprecipitation	MI:0007	human-293|Homo sapiens transformed primary embryonal kidney cells	9606	EBI-7642586	association	Q9UKV8 (EBI-7642586) P62244	FALSE		association	pubmed|imex|mint	17932509|IM-10771|MINT-6167515	FALSE	EBI-7642586	Q9UKV8 (EBI-7642586) P62244	unspecified role	MI:0499	psi-mi	bait	MI:0496	Identification by mass spectrometry	MI:0427	unspecified role	MI:0499	prey	MI:0498	Identification by mass spectrometry	MI:0427	2014-10-16
[truncated: 7,837 more rows]

## Sheet: PPI interactions Downregulated
Supplementary Table 5: Ppi interactions nodes and edges (down)
[truncated: 1,536 more rows]
