# Supplementary material for: Circulating miRNAs as Putative Biomarkers of Exercise Adaptation in Endurance Horses
Source: Front Physiol. 2018 Apr 24;9:429. doi: 10.3389/fphys.2018.00429 (PMC5928201; doi:10.3389/fphys.2018.00429)
Supplement: Supplementary file 6 [file Table_6.xlsx]

## Sheet: Raw data
Supplementary Table 6: Raw data counts
						TPM										Counts
GeneName	logFC	logCPM	LR	PValue	FDR	RACE AVG	BASAL AVG	RACE:MCE_1_R	RACE:MCE_2_R	RACE:MCE_3_R	RACE:MCE_4_R	BASAL:MCE_1_B	BASAL:MCE_2_B	BASAL:MCE_3_B	BASAL:MCE_4_B	RACE AVG	BASAL AVG	RACE:MCE_1_R	RACE:MCE_2_R	RACE:MCE_3_R	RACE:MCE_4_R	BASAL:MCE_1_B	BASAL:MCE_2_B	BASAL:MCE_3_B	BASAL:MCE_4_B
eca-miR-206	7.05199	9.42778	109.702	1.13905e-25	3.75885e-23	248.215	1.39904	252.532	334.117	235.023	171.186	1.30163	0.808081	2.6878	0.798651	3217	31.75	2788	4811	3509	1760	18	74	27	8
eca-miR-208b	6.01775	3.81156	63.2267	1.8423e-15	3.03979e-13	5.65551	0.0443465	4.34776	4.44471	3.61677	10.2128	0.144626	0.03276	0	0	67.75	1.25	48	64	54	105	2	3	0	0
eca-miR-133a	5.31487	9.11677	62.0091	3.41872e-15	3.76059e-13	204.807	3.35559	130.795	339.673	101.805	246.956	2.31401	4.63009	3.78283	2.69545	2598.5	130.25	1444	4891	1520	2539	32	424	38	27
eca-miR-1	6.04487	8.16769	59.8551	1.02104e-14	8.42357e-13	99.5342	1.08063	55.4339	206.401	54.9883	81.3135	0.940068	1.092	1.99096	0.299494	1310.25	34	612	2972	821	836	13	100	20	3
eca-miR-133b	4.75031	6.54171	45.7605	1.33632e-11	8.81973e-10	35.0628	0.951328	18.2968	52.1559	18.1508	51.6477	0.867755	0.44772	2.09051	0.399326	438.75	19.5	202	751	271	531	12	41	21	4
eca-miR-499-5p	3.39872	8.8091	35.8504	2.13067e-09	1.17187e-07	156.888	11.497	107.698	233.486	93.2992	193.071	11.6424	6.50833	5.47515	22.3622	1982.25	259	1189	3362	1393	1985	161	596	55	224
eca-miR-95	3.43629	2.82107	21.1111	4.3341e-06	0.000204322	2.13452	0.177184	1.53983	2.84739	3.08095	1.06991	0.144626	0.06552	0.199096	0.299494	28.75	3.25	17	41	46	11	2	6	2	3
eca-miR-224	3.11274	4.03094	20.4712	6.05338e-06	0.000249702	5.52325	0.557893	4.34776	7.22265	3.61677	6.90581	0.361564	0.07644	1.19458	0.598989	69.25	7.5	48	104	54	71	5	7	12	6
eca-miR-1180	-2.16912	8.45066	15.9593	6.47192e-05	0.00179161	27.3643	83.1188	39.7639	13.8897	17.481	38.3224	120.618	46.1043	23.5929	142.16	323.5	1887.75	439	200	261	394	1668	4222	237	1424
eca-miR-361-3p	-2.11749	10.8522	16.0226	6.25914e-05	0.00179161	138.71	389.201	184.599	109.937	86.1996	174.104	527.161	441.704	128.716	459.225	1674.5	13408	2038	1583	1287	1790	7290	40449	1293	4600
eca-miR-486-3p	-2.2743	13.7455	15.9467	6.51496e-05	0.00179161	996.398	3182.97	1421.45	617.259	688.86	1258.02	3512.67	2657.06	939.735	5622.41	11950	89413.8	15693	8888	10285	12934	48576	243320	9440	56319
eca-miR-504	-2.38919	7.65558	16.478	4.9219e-05	0.00179161	13.4374	41.5594	14.5831	9.37556	5.96097	23.8299	48.4496	59.2301	15.1313	43.4267	157.5	1670.25	161	135	89	245	670	5424	152	435
eca-miR-328	-2.42106	11.6429	15.4796	8.33999e-05	0.00211707	193.138	649.603	224.725	179.663	94.1699	273.995	822.993	1029.78	175.603	570.037	2322.75	28289.2	2481	2587	1406	2817	11381	94302	1764	5710
eca-miR-100	2.08243	10.7151	15.1818	9.76412e-05	0.00230154	559.849	84.7492	298.999	603.022	404.408	932.965	66.6002	81.092	130.607	60.6975	6903.5	2566.75	3301	8683	6038	9592	921	7426	1312	608
eca-miR-296	-1.9461	7.03361	14.1583	0.000168054	0.00326223	11.2925	28.5147	11.4129	8.68107	7.56842	17.5077	25.9603	26.1425	13.8372	48.1188	136	843.5	126	125	113	180	359	2394	139	482
eca-miR-6529	-2.02866	6.48926	14.2044	0.000163987	0.00326223	7.38374	19.6349	10.5071	3.26408	4.28654	11.4773	32.5408	14.8731	7.66521	23.4604	86.25	531	116	47	64	118	450	1362	77	235
eca-miR-9177	-2.28945	5.55379	14.2815	0.000157405	0.00326223	2.90126	8.92368	3.62313	2.22235	1.67443	4.08513	11.9316	14.0868	2.58825	7.08803	34.75	388	40	32	25	42	165	1290	26	71
eca-miR-486-5p	-2.09885	18.4719	13.6539	0.000219784	0.00392843	32520	86448.5	28006.6	13333.4	19532.2	69207.6	74684.3	61530.3	26850.5	182729	376087	2.19188e+06	309197	191990	291625	711537	1032794	5634634	269724	1830375
eca-miR-9021	-1.90087	8.67393	13.6	0.000226182	0.00392843	35.7008	85.1308	36.4125	29.3768	21.7676	55.2465	97.984	91.9793	30.1631	120.397	429.5	2821.75	402	423	325	568	1355	8423	303	1206
eca-miR-331	-1.90307	4.87359	13.3659	0.000256242	0.00421429	2.31949	5.66442	3.3514	2.22235	1.27257	2.43162	8.09904	6.18073	2.78735	5.59056	28.25	190.5	37	32	19	25	112	566	28	56
eca-miR-381	1.89283	4.36819	13.2805	0.000268182	0.00421429	6.96537	1.57879	3.53255	3.19463	5.96097	15.1733	0.578503	0.34944	1.29413	4.09309	82.5	23.5	39	46	89	156	8	32	13	41
eca-miR-18a	-2.07471	6.43276	12.1843	0.00048194	0.00722911	7.04665	21.1956	9.23899	3.33353	5.69306	9.92102	27.4789	8.89981	5.07696	43.3268	84.25	420	102	48	85	102	380	815	51	434
eca-miR-106a	-1.98421	8.65123	12.0632	0.000514267	0.00737861	36.8338	97.1162	43.8399	17.0149	18.6866	67.7937	126.186	43.6145	23.3938	195.27	426.25	1982.5	484	245	279	697	1745	3994	235	1956
eca-miR-1307	-1.81016	11.3253	11.8413	0.000579312	0.00751407	241.341	535.674	263.855	164.107	153.11	384.294	618.926	546.077	195.811	781.88	2878.25	17091.2	2913	2363	2286	3951	8559	50007	1967	7832
eca-miR-17	-1.98625	8.58727	11.6826	0.000630868	0.00751407	36.0042	92.6936	46.0138	12.0841	17.3471	68.5718	123.004	41.1903	24.9866	181.593	411.5	1885.75	508	174	259	705	1701	3772	251	1819
eca-miR-20a	-2.03654	11.3845	11.663	0.000637557	0.00751407	239.27	666.019	279.887	87.9914	143.532	445.668	768.325	270.674	167.639	1457.44	2770.5	12923.8	3090	1267	2143	4582	10625	24787	1684	14599
eca-miR-744	-1.72414	10.3081	11.6759	0.000633137	0.00751407	121.049	258.648	131.157	87.6441	88.2759	177.119	316.08	269.954	100.245	348.312	1462.25	8397	1448	1262	1318	1821	4371	24721	1007	3489
eca-miR-9180	-1.79146	7.34513	11.8338	0.000581667	0.00751407	16.5053	35.1696	13.2244	9.37556	10.4484	32.9728	30.5884	30.3686	15.43	64.2914	194	1000.75	146	135	156	339	423	2781	155	644
eca-miR-199a-3p	1.61174	8.04055	11.5593	0.000674126	0.00767108	79.7093	18.4066	64.6729	70.282	73.8758	110.007	20.6092	9.96997	28.0726	14.9747	990	407.5	714	1012	1103	1131	285	913	282	150
eca-miR-191a	-1.84442	16.4272	11.2958	0.000776811	0.00838205	8510.39	19430.5	8298.33	5308.09	4781.3	15653.8	22876	15158.6	6861.76	32825.6	100094	525560	91615	76432	71387	160940	316347	1388153	68929	328810
eca-miR-199b-3p	1.61276	7.96222	11.2707	0.000787405	0.00838205	75.7131	17.5032	62.0462	64.5872	71.4647	104.754	19.1629	8.89981	27.7739	14.1761	939.75	375.25	685	930	1067	1077	265	815	279	142
eca-miR-205	2.09	7.30054	11.1316	0.000848702	0.00875224	47.9323	8.21797	43.8399	40.3496	65.0348	42.5048	7.44823	5.20885	17.9187	2.29612	618.25	195.75	484	581	971	437	103	477	180	23
SCARNA8	-2.13383	3.34855	11.0683	0.000878172	0.00878172	0.627383	1.85294	0.452892	0.347243	0.736749	0.972649	2.96483	2.05296	0.696837	1.69713	7.75	63.25	5	5	11	10	41	188	7	17
eca-miR-16	-1.90246	11.751	10.5138	0.00118484	0.0114999	321.879	816.526	419.106	160.287	184.254	523.869	1015.13	410.429	190.734	1649.81	3768	17516.2	4627	2308	2751	5386	14038	37585	1916	16526
eca-miR-125b-5p	1.86951	9.15959	10.3996	0.00126044	0.0117704	175.09	30.5284	118.658	214.179	121.832	245.691	25.3818	49.1073	33.3486	14.2759	2184.75	1331.5	1310	3084	1819	2526	351	4497	335	143
eca-miR-3200	-1.79419	5.432	10.3653	0.00128405	0.0117704	3.98566	8.5814	3.26082	3.54188	1.94234	7.19761	9.40068	9.26017	3.08599	12.5788	47.5	283.75	36	51	29	74	130	848	31	126
eca-miR-93	-1.81906	12.1477	10.2909	0.00133685	0.0119233	461.213	1098.74	473.634	192.72	264.694	913.804	1153.46	455.048	363.948	2422.51	5337.75	21386	5229	2775	3952	9395	15951	41671	3656	24266
eca-miR-9163	-1.87084	5.40547	10.2034	0.00140181	0.0121736	3.56524	8.3895	2.98909	3.88912	1.74141	5.64137	9.68993	9.59869	2.28961	11.9798	43.25	289	33	56	26	58	134	879	23	120
eca-miR-1271a	-1.5727	9.41401	10.0311	0.00153918	0.0128896	76.2481	146.01	68.2055	48.4751	46.0133	142.299	155.256	107.977	53.0592	267.748	900.25	3812.5	753	698	687	1463	2147	9888	533	2682
eca-miR-7177b	-1.7392	7.67438	10.0036	0.00156238	0.0128896	21.1951	49.7796	18.1157	9.23666	14.534	42.8938	39.4105	21.982	14.534	123.192	247.75	984.5	200	133	217	441	545	2013	146	1234
eca-miR-1379	-1.48332	8.32915	9.89325	0.00165887	0.0133518	37.1825	67.299	30.8872	24.0987	25.8532	67.8909	71.7344	49.1073	33.4482	114.906	443	1744	341	347	386	698	992	4497	336	1151
eca-miR-106b	-1.79558	9.71011	9.80484	0.00174053	0.0136756	87.8788	209.309	90.0349	26.4599	51.7734	183.247	214.118	60.8572	67.2946	494.964	1008	3542	994	381	773	1884	2961	5573	676	4958
eca-miR-92a	-1.80876	16.1505	9.74648	0.00179667	0.0137884	7262.63	15406	5664.41	5261.08	3635.66	14489.4	15841.4	15304.3	4677.67	25800.4	85385.2	481497	62536	75755	54282	148968	219068	1401492	46989	258440
eca-miR-2483	-1.65554	7.38167	9.69221	0.00185051	0.0138788	16.5408	35.3439	17.4816	14.6537	9.71169	24.3162	46.4249	26.6994	11.7467	56.5046	199.75	942.75	193	211	145	250	642	2445	118	566
eca-miR-139-5p	1.51322	7.55211	9.53327	0.0020178	0.0147972	57.9612	14.2022	46.9196	40.2107	54.4525	90.2619	13.5948	5.74393	23.3938	14.0762	709.5	272.5	518	579	813	928	188	526	235	141
eca-miR-98	-1.7212	7.92361	9.35494	0.00222386	0.0159538	24.3678	57.1298	29.2568	14.237	16.1415	37.8361	74.3377	21.9492	15.5295	116.703	289.5	1090.75	323	205	241	389	1028	2010	156	1169
eca-miR-425	-1.57885	7.5529	9.29943	0.00229225	0.0160945	21.0631	40.0919	20.5613	12.2924	11.5201	39.8786	45.4125	28.2501	17.0227	69.6823	246.5	1021	227	177	172	410	628	2587	171	698
eca-miR-19b	-1.44969	9.36231	9.10661	0.00254687	0.0174392	78.4076	145.181	77.5351	45.3499	47.085	143.66	150.917	74.8894	63.8104	291.108	922.25	3125.5	856	653	703	1477	2087	6858	641	2916
eca-miR-423-5p	-1.71101	14.8679	9.07628	0.00258946	0.0174392	2837.04	5795.94	2714.9	2702.18	1587.43	4343.66	6233.01	7849	2175.03	6926.7	34310.2	224050	29973	38909	23701	44658	86195	718772	21849	69384
eca-miR-99b	1.41379	8.85596	8.62489	0.00331601	0.0218857	144.833	32.7694	82.4263	128.133	96.916	271.856	28.4913	34.9113	38.8238	28.8513	1749.25	1067.5	910	1845	1447	2795	394	3197	390	289
eca-miR-146a	1.44043	12.1386	8.52119	0.00351034	0.0222893	1361.99	347.477	1168.28	1235.56	954.559	2089.54	409.146	171.641	530.393	278.729	16606	7374	12898	17791	14252	21483	5658	15718	5328	2792
eca-miR-451	-1.61499	14.3756	8.52021	0.00351225	0.0222893	2284.64	5059.08	2413.73	1302.51	1388.44	4033.87	4774.82	2013.56	1778.13	11669.8	26901.5	96294.8	26648	18755	20730	41473	66030	184392	17862	116895
eca-miR-196b	-1.91553	6.57632	8.40035	0.00375148	0.0233208	8.76202	24.5132	12.2281	3.54188	4.6884	14.5897	23.3571	7.72045	4.08148	62.8938	101.5	425.25	135	51	70	150	323	707	41	630
eca-miR-9097	1.67515	4.60307	8.3693	0.00381613	0.0233208	8.02892	1.94284	3.53255	4.44471	6.63074	17.5077	0.578503	0.31668	4.28057	2.59562	95.5	26.5	39	64	99	180	8	29	43	26
eca-miR-497	1.72923	2.80704	8.20748	0.0041718	0.0250308	2.21029	0.443198	1.81157	1.31952	1.13861	4.57145	0.723129	0.15288	0.597289	0.299494	25.75	8.25	20	19	17	47	10	14	6	3
eca-miR-186	-1.63181	13.0006	7.9924	0.0046974	0.0273501	839.858	1824.74	1259.04	573.715	543.721	982.959	2715.57	859.612	468.474	3255.3	10096.2	38396.5	13900	8261	8118	10106	37553	78719	4706	32608
eca-miR-30e	-1.51633	12.4456	7.98214	0.00472411	0.0273501	611.464	1177.37	608.505	476.14	358.797	1002.41	1656.04	788.61	402.971	1861.86	7309.25	29454	6718	6856	5357	10306	22901	72217	4048	18650
eca-let-7g	-1.63104	13.9025	7.79488	0.00523944	0.0274447	1580.29	3529.4	2077.23	1103.54	1008.14	2132.24	4703.23	1387.21	910.567	7116.58	18949.2	68126.8	22933	15890	15052	21922	65040	127034	9147	71286
eca-miR-1249	-1.60987	8.25504	7.80345	0.00521466	0.0274447	36.8335	70.2939	27.1735	15.9732	17.8159	86.3713	65.5878	36.2326	14.7331	164.622	421	1505.5	300	230	266	888	907	3318	148	1649
eca-miR-1301	-1.39773	5.388	7.82082	0.00516479	0.0274447	4.79567	8.11698	6.52164	2.77794	2.88002	7.00308	10.2684	6.83593	3.68328	11.6803	56.75	230.5	72	40	43	72	142	626	37	117
eca-miR-200b	1.65709	7.18514	7.86253	0.00504697	0.0274447	41.7102	9.89317	52.7166	34.2382	49.831	30.0549	10.9916	3.58176	20.5069	4.49242	532	182.75	582	493	744	309	152	328	206	45
eca-miR-30c	-1.39456	11.5511	7.89167	0.00496629	0.0274447	335.31	618.003	412.584	290.365	247.481	390.811	776.351	416.009	276.844	1002.81	4112.25	15414.5	4555	4181	3695	4018	10736	38096	2781	10045
eca-miR-423-3p	-1.51638	15.1987	7.93722	0.00484282	0.0274447	4106.15	7655.91	4017.6	3279.15	2637.16	6490.68	8246.92	7137.37	2709.1	12530.2	49419.5	230094	44355	47217	39374	66732	114045	653605	27214	125514
eca-miR-20b	-1.64595	4.59818	7.76458	0.00532808	0.0274729	2.50822	5.11146	2.44562	0.902832	2.21025	4.47419	6.58047	3.28692	1.29413	9.28432	29.75	124.5	27	13	33	46	91	301	13	93
eca-miR-19a	-1.43608	7.52233	7.6232	0.00576221	0.0292543	21.7209	40.4344	20.6519	13.8203	13.7973	38.6142	46.2079	19.3393	16.525	79.6655	257.5	843.5	228	199	206	397	639	1771	166	798
eca-miR-128	-1.49884	15.0025	7.43325	0.00640297	0.0293484	3709.52	6538.1	3021.51	2952.19	2018.49	6845.9	7718.03	6490.32	2377.41	9566.65	44097	205198	33358	42509	30137	70384	106731	594351	23882	95828
eca-miR-148a	-1.44916	14.8855	7.50839	0.00614123	0.0293484	3315.78	5972.29	2529.31	3611.88	1737.92	5384	7173.08	5740.07	3142.34	7833.67	40308.5	183719	27924	52008	25948	55354	99195	525647	31566	78469
eca-miR-1842	-1.31003	7.63332	7.54859	0.0060057	0.0293484	24.3916	40.5182	27.0829	14.237	17.1462	39.1005	54.1624	24.5154	22.4979	60.8972	290.5	957.5	299	205	256	402	749	2245	226	610
eca-miR-18b	-1.92186	3.8235	7.33592	0.00675902	0.0293484	1.4292	3.57985	1.63041	0.347243	0.334886	3.40427	3.68796	0.950041	0.796386	8.885	15.75	58.75	18	5	5	35	51	87	8	89
eca-miR-329b	1.3709	3.86484	7.33696	0.00675511	0.0293484	4.29679	1.07998	4.25718	2.98629	2.74607	7.19761	1.22932	0.698881	1.49322	0.898483	51.25	26.25	47	43	41	74	17	64	15	9
eca-miR-342-5p	-1.34645	5.15295	7.35463	0.00668904	0.0293484	4.10703	7.05259	4.1666	1.94456	4.28654	6.03043	8.67755	4.87033	4.47967	10.1828	50	178.25	46	28	64	62	120	446	45	102
eca-miR-361-5p	-1.48194	10.327	7.45354	0.0063312	0.0293484	160.628	261.178	133.512	73.5461	78.2963	357.157	348.548	211.051	93.4758	391.639	1843.5	7252.25	1474	1059	1169	3672	4820	19327	939	3923
eca-miR-505	-1.38898	8.17767	7.43992	0.00637927	0.0293484	31.7329	55.9103	23.3692	37.2939	19.2894	46.979	64.8647	56.1289	27.6744	74.9734	391.5	1766.5	258	537	288	483	897	5140	278	751
eca-miR-873	-1.80726	4.31942	7.4118	0.00647974	0.0293484	2.6765	4.59958	0.815205	0.625037	0.803726	8.46205	2.89252	2.03112	0.895934	12.5788	29.25	90.25	9	9	12	87	40	186	9	126
eca-miR-9040	-1.80029	4.50076	7.44419	0.00636414	0.0293484	2.08593	5.65763	2.26446	0.555589	2.41118	3.11248	5.42347	1.73628	1.09503	14.3757	25.25	97.25	25	8	36	32	75	159	11	144
eca-miR-9159	-1.60974	4.87354	7.3692	0.00663505	0.0293484	2.82445	5.30425	3.3514	1.94456	1.13861	4.86325	7.73748	6.59569	1.59277	5.29107	33	195	37	28	17	50	107	604	16	53
eca-miR-25	-1.57588	15.3501	7.25846	0.00705679	0.0302434	5092.53	9643.56	4453.74	1723.3	2792.95	11400.1	10200.9	4173.55	2826.17	21373.6	58222.8	191436	49170	24814	41700	117207	141066	382193	28390	214097
eca-miR-671-3p	-1.45265	5.90578	7.15798	0.00746312	0.0315747	6.25187	10.9137	6.34048	5.97258	4.62143	8.07299	9.47299	14.2288	4.67877	15.2742	77	408.5	70	86	69	83	131	1303	47	153
eca-let-7d	-1.42594	10.4746	7.11878	0.00762806	0.0318641	176.251	325.079	182.062	76.6712	103.413	342.859	347.03	120.022	115.775	717.489	2045.75	6035	2010	1104	1544	3525	4799	10991	1163	7187
eca-let-7f	-1.58171	11.7182	7.02996	0.00801571	0.032912	379.412	815.333	416.298	165.774	220.288	715.286	834.419	247.284	206.861	1972.77	4406.5	14005.8	4596	2387	3289	7354	11539	22645	2078	19761
eca-miR-324-3p	-1.43702	4.80133	7.01601	0.0080784	0.032912	3.20125	5.95381	3.44198	1.73622	2.27722	5.34957	7.08666	3.0576	2.09051	11.5804	38	128.75	38	25	34	55	98	280	21	116
eca-miR-8917	-1.98039	6.38438	6.96868	0.00829488	0.0333818	5.60749	13.944	5.07239	6.45872	3.2149	7.68393	12.8717	33.3279	2.58825	6.9882	69	831.5	56	93	48	79	178	3052	26	70
eca-miR-30d	-1.41624	14.3148	6.85591	0.00883487	0.0351266	2135.56	3793.67	2190.27	2249.09	1476.24	2626.64	4805.7	4732.06	1522.49	4114.45	26403	139076	24181	32385	22041	27005	66457	433338	15294	41214
eca-miR-144	-1.57433	8.97801	6.80008	0.00911539	0.0358105	58.8331	128.465	56.4303	16.4593	32.8858	129.557	107.023	24.0895	37.6292	345.117	670.75	1880.25	623	237	491	1332	1480	2206	378	3457
eca-miR-149	1.30988	5.23571	6.75736	0.0093362	0.0359209	10.9506	3.04435	8.15205	8.81997	9.71169	17.1186	3.10946	1.49604	5.3756	2.19629	134.5	64	90	127	145	176	43	137	54	22
eca-miR-872	-1.3128	5.75682	6.75258	0.00936121	0.0359209	6.92196	11.8977	6.06875	3.26408	5.22422	13.1308	12.4378	4.4226	6.27154	24.4587	81.75	221.25	67	47	78	135	172	405	63	245
SCARNA6	1.39223	5.98092	6.72683	0.00949733	0.0360244	17.5488	4.85141	17.3005	16.251	18.5527	18.0913	4.41109	2.64264	9.55663	2.79528	222	106.75	191	234	277	186	61	242	96	28
eca-miR-8986a	-1.3752	4.73098	6.60868	0.0101483	0.038056	3.23255	4.99466	3.07966	1.45842	1.87536	6.51675	5.85734	4.44444	2.38916	7.2877	37.5	146.25	34	21	28	67	81	407	24	73
eca-miR-101	-1.60168	13.2012	6.49707	0.0108052	0.0396191	1050.75	2382.64	1146.36	392.523	595.494	2068.63	2247.92	428.774	754.675	6099.2	12116.8	34756.8	12656	5652	8891	21268	31086	39265	7581	61095
eca-miR-197	-1.20408	9.82482	6.50133	0.0107794	0.0396191	118.8	180.416	115.578	73.1294	85.9317	200.56	201.174	129.784	82.0277	308.679	1418.5	4645.75	1276	1053	1283	2062	2782	11885	824	3092
eca-let-7c	-1.30593	9.64475	6.3894	0.0114804	0.0411796	101.796	176.977	109.237	50.3502	69.9912	177.606	199.005	68.6213	61.6203	378.661	1200.5	3362	1206	725	1045	1826	2752	6284	619	3793
eca-miR-383	-1.91907	2.93663	6.391	0.01147	0.0411796	0.642236	1.81872	1.35868	0	0.334886	0.875384	4.41109	0.273	1.69232	0.898483	7.25	28	15	0	5	9	61	25	17	9
SNORD74	1.37909	8.95548	6.34863	0.0117472	0.0416835	128.768	36.1857	84.1473	211.888	114.866	104.171	29.359	33.6773	54.5524	27.1542	1691.5	1077.5	929	3051	1715	1071	406	3084	548	272
eca-miR-214	1.33277	7.21804	6.28182	0.0121983	0.0426151	47.1681	12.3236	40.4885	21.5291	40.1863	86.4685	13.5225	3.78924	22.1992	9.78348	561.5	213.75	447	310	600	889	187	347	223	98
eca-miR-28-5p	-1.29276	6.42079	6.25433	0.012389	0.0426151	10.2185	18.0289	14.402	4.93085	9.57774	11.9636	27.5512	6.95605	9.85527	27.7531	124	348.75	159	71	143	123	381	637	99	278
eca-miR-92b	-1.50516	8.01733	6.24909	0.0124257	0.0426151	27.6341	46.4403	15.8512	26.8766	16.7443	51.0641	47.7988	72.225	18.1178	47.6196	334.25	1983.5	175	387	250	525	661	6614	182	477
eca-miR-99a	1.5042	13.1628	6.23482	0.0125263	0.0426151	2690.79	603.618	1447.17	3403.81	1827.81	4084.35	445.881	802.009	824.159	342.422	33567.8	22829.8	15977	49012	27290	41992	6166	73444	8279	3430
eca-miR-1296	-1.36575	5.94345	6.08071	0.0136666	0.0460201	7.91451	13.8429	6.15933	4.16692	4.01863	17.3132	11.6424	6.10429	4.08148	33.5434	91.5	274.25	68	60	60	178	161	559	41	336
eca-miR-148b-3p	-1.22264	10.2211	6.0225	0.0141247	0.0461498	160.419	256.123	131.429	107.298	88.8787	314.068	261.7	116.79	107.114	538.89	1888	5197	1451	1545	1327	3229	3619	10695	1076	5398
eca-miR-7	-1.51477	10.4903	6.02484	0.0141059	0.0461498	165.767	328.547	208.602	89.6581	84.3913	280.415	473.866	112.301	52.2628	675.759	1934.25	6032.75	2303	1291	1260	2883	6553	10284	525	6769
SNORA63	-1.18706	4.38715	6.02722	0.0140869	0.0461498	2.5424	4.09619	3.17024	1.94456	1.94234	3.11248	3.83258	2.47884	3.38464	6.68871	31	95.25	35	28	29	32	53	227	34	67
eca-miR-543	1.13752	4.97048	5.86297	0.0154627	0.0500263	8.85092	2.82063	6.79338	6.94486	7.36749	14.2979	2.38633	1.4196	3.78283	3.69376	108	59.5	75	100	110	147	33	130	38	37
eca-miR-211	1.10965	5.18605	5.60484	0.0179109	0.0572008	9.75707	3.28792	9.87304	9.16721	7.6354	12.3526	4.84496	1.62708	3.18554	3.4941	120.5	70.75	109	132	114	127	67	149	32	35
SNORA20	-1.2023	4.22155	5.59353	0.0180269	0.0572008	2.20749	3.69815	2.17388	1.52787	2.21025	2.91795	3.25408	2.26044	2.19006	7.08803	27.25	86.25	24	22	33	30	45	207	22	71
eca-miR-374b	-1.43815	4.64024	5.46059	0.0194501	0.0605523	2.9144	5.98337	4.1666	1.11118	1.80838	4.57145	6.00197	1.26672	2.4887	14.1761	34	91.5	46	16	27	47	83	116	25	142
eca-miR-8992	-1.28937	5.09872	5.46895	0.0193572	0.0605523	3.83276	5.79303	3.07966	3.54188	2.67909	6.03043	5.85734	7.93885	2.8869	6.48904	46.75	225.5	34	51	40	62	81	727	29	65
eca-miR-9179	-1.47121	3.69965	5.36348	0.0205627	0.0634178	1.409	2.58054	1.90214	0.833383	0.46884	2.43162	1.88013	1.95468	0.597289	5.89006	16.25	67.5	21	12	7	25	26	179	6	59
eca-miR-15b	-1.32009	7.84632	5.32496	0.0210221	0.0636448	32.6648	51.9736	25.6337	12.7785	13.4624	78.7846	53.6562	16.7185	16.9232	120.596	369.5	912.75	283	184	201	810	742	1531	170	1208
eca-miR-33a	-1.53445	4.49963	5.33153	0.0209429	0.0636448	2.54513	5.36794	3.3514	0.97228	1.67443	4.18239	6.79741	1.29948	0.895934	12.4789	29.75	86.75	37	14	25	43	94	119	9	125
eca-miR-185	-1.22205	5.80003	5.25468	0.0218878	0.0656635	7.43939	12.0019	8.69552	2.84739	4.88933	13.3253	12.4378	4.93584	5.07696	25.5568	86.75	232.75	96	41	73	137	172	452	51	256
eca-miR-652	-1.01988	7.58863	4.91298	0.0266556	0.0792463	26.3802	37.8026	27.4452	21.5291	18.4187	38.1279	43.3154	19.7215	27.2762	60.8972	320	822.25	303	310	275	392	599	1806	274	610
eca-miR-29a	1.04441	12.6045	4.76292	0.0290791	0.0856796	1880.89	611.975	1374.07	1207.92	1205.52	3736.04	489.558	230.882	885.879	841.579	22243.2	11310.5	15170	17393	17999	38411	6770	21143	8899	8430
eca-miR-485-5p	1.15747	2.86666	4.73531	0.0295495	0.086295	1.92453	0.626842	1.81157	1.45842	1.60745	2.82068	0.650816	0.26208	0.995482	0.598989	23.5	12.25	20	21	24	29	9	24	10	6
eca-miR-132	1.26584	3.05819	4.70326	0.0301054	0.0870967	2.45421	0.666361	1.53983	0.97228	2.3442	4.96051	0.940068	0.22932	0.497741	0.998314	29.25	12.25	17	14	35	51	13	21	5	10
eca-miR-26a	-1.01406	11.945	4.68925	0.0303519	0.0870967	534.437	759.313	711.221	376.481	427.649	622.398	1015.49	408.004	531.986	1081.77	6514.25	16896.5	7852	5421	6385	6399	14043	37363	5344	10836
eca-miR-378	0.953273	10.9873	4.57941	0.0323584	0.0920542	560.955	199.443	536.224	449.055	397.844	860.697	172.972	110.172	281.522	233.106	6793.75	4411	5920	6466	5940	8849	2392	10089	2828	2335
eca-miR-374a	-1.28113	4.88974	4.51884	0.0335236	0.0945538	3.6569	6.61714	5.16296	1.31952	3.28188	4.86325	8.3883	1.71444	2.28961	14.0762	43.75	109.25	57	19	49	50	116	157	23	141
eca-miR-148b-5p	-1.08879	6.47952	4.46784	0.0345386	0.096591	13.1171	18.9064	9.96362	5.27809	10.3815	26.8451	18.3675	6.86869	8.95934	41.43	154.25	347	110	76	155	276	254	629	90	415
eca-miR-429	1.16585	5.27684	4.27853	0.0385966	0.106141	10.7317	3.49335	11.9563	8.19493	9.64471	13.1308	3.76027	0.950041	7.46611	1.79697	132.25	58	132	118	144	135	52	87	75	18
SNORA40	1.71779	3.10772	4.28744	0.038395	0.106141	2.4423	0.618433	1.53983	0.208346	5.49213	2.52889	0.723129	0.0546	0.398193	1.29781	32	8	17	3	82	26	10	5	4	13
eca-miR-10b	1.07294	11.8672	4.24467	0.0393737	0.107383	1057.89	340.336	699.084	896.026	902.785	1733.65	224.676	190.161	700.62	245.885	12980.8	7505.5	7718	12902	13479	17824	3107	17414	7038	2463
eca-miR-141	1.03169	4.05283	4.2195	0.039962	0.108094	4.41222	1.55579	4.61949	2.63905	4.55445	5.8359	1.88013	0.655201	2.09051	1.5973	54.25	30.75	51	38	68	60	26	60	21	16
eca-miR-3958	1.17673	3.84593	4.16764	0.0412031	0.110545	4.13074	1.08867	1.53983	3.05574	3.95165	7.97572	0.867755	0.797161	1.99096	0.69882	50.5	28	17	44	59	82	12	73	20	7
SCARNA3	-1.07219	5.76901	4.12438	0.0422694	0.112491	6.90269	9.3816	5.97817	5.06975	5.96097	10.6019	12.2932	10.6689	3.88238	10.682	84.25	323.25	66	73	89	109	170	977	39	107
eca-miR-1839	-0.974727	9.81835	4.09354	0.0430473	0.113645	140.726	179.683	106.882	89.172	69.1205	297.728	182.156	92.5689	85.9101	358.095	1639.25	3861.5	1180	1284	1032	3061	2519	8477	863	3587
eca-miR-330	-0.957667	4.55733	4.03399	0.0445922	0.116213	3.35564	4.31283	3.07966	2.4307	2.07629	5.8359	4.33877	2.8392	3.38464	6.68871	40	105.25	34	35	31	60	60	260	34	67
eca-miR-532-3p	1.03572	3.85802	4.029	0.0447245	0.116213	4.10528	1.26843	3.07966	3.12519	2.14327	8.07299	1.51857	0.764401	1.59277	1.19798	48.5	29.75	34	45	32	83	21	70	16	12
eca-miR-138	1.29959	2.41135	3.9786	0.0460818	0.118805	1.56951	0.436499	2.17388	0.48614	0.602795	3.01521	0.650816	0.09828	0.497741	0.499157	17.75	7	24	7	9	31	9	9	5	5
eca-miR-433	1.09285	4.13826	3.86539	0.0492918	0.126095	5.0012	1.39909	2.71735	3.19463	4.75538	9.33743	1.08469	1.12476	2.58825	0.798651	60.75	38	30	46	71	96	15	103	26	8
eca-miR-143	1.17773	9.70709	3.83657	0.050146	0.127294	217.599	82.6634	233.873	215.013	223.771	197.74	43.2431	13.5954	183.368	90.4473	2763	1147.75	2582	3096	3341	2033	598	1245	1842	906
eca-miR-10a	-1.01381	12.673	3.77999	0.0518689	0.130662	869.887	1136.58	837.759	791.089	527.311	1323.39	1450.24	1313.13	610.131	1172.82	10529.8	39545.5	9249	11391	7873	13606	20055	120250	6129	11748
eca-miR-200a	0.925526	9.35294	3.64429	0.0562619	0.140655	169.928	65.0157	149.907	158.69	156.258	214.858	72.2406	26.1316	117.965	43.7262	2120.5	1253.75	1655	2285	2333	2209	999	2393	1185	438
eca-miR-1388	-0.911231	11.3811	3.62653	0.0568653	0.141094	416.849	513.557	394.922	228.278	255.183	789.013	577.274	279.618	294.961	902.376	4892.25	11397.8	4360	3287	3810	8112	7983	25606	2963	9039
eca-miR-125a-3p	1.03669	3.306	3.5982	0.0578422	0.141392	2.61399	0.752073	2.62677	1.87511	1.67443	4.27966	0.50619	0.808081	1.09503	0.598989	31.25	24.5	29	27	25	44	7	74	11	6
eca-miR-676	0.978178	8.47811	3.60154	0.057726	0.141392	94.5627	33.9228	59.4194	110.007	70.1251	138.7	23.7909	19.252	68.5887	24.0594	1178.25	755.5	656	1584	1047	1426	329	1763	689	241
eca-miR-9055	-0.965501	6.81567	3.53493	0.0600887	0.145804	17.6676	21.6432	14.7643	9.51446	9.04192	37.3497	21.5492	13.6391	10.0544	41.3302	204.75	515.5	163	137	135	384	298	1249	101	414
eca-miR-129a-3p	1.14417	3.00487	3.47881	0.0621596	0.148642	2.2941	0.778971	2.0833	1.04173	1.67443	4.37692	0.361564	0.1638	1.79187	0.798651	27	11.5	23	15	25	45	5	15	18	8
eca-miR-342-3p	-0.918367	7.361	3.48206	0.0620375	0.148642	25.4197	28.7846	18.8403	15.2787	17.0792	50.4805	31.4561	26.7322	18.9142	38.0358	300.5	863.5	208	220	255	519	435	2448	190	381
SNORD15	-0.869136	6.20465	3.39218	0.0655062	0.155518	10.8504	12.9458	7.42742	8.19493	9.9796	17.7995	11.2808	11.1821	10.5521	18.7683	133	368.5	82	118	149	183	156	1024	106	188
eca-miR-218	1.57573	3.25798	3.33161	0.0679603	0.160192	3.02106	0.778902	1.17752	1.87511	2.61211	6.41949	0.216939	0.01092	2.58825	0.299494	36.25	8.25	13	27	39	66	3	1	26	3
eca-miR-487b	1.00376	2.5163	3.2338	0.0721332	0.168822	1.4819	0.47966	0.724627	1.25008	0.937681	3.01521	0.216939	0.30576	0.597289	0.798651	17.75	11.25	8	18	14	31	3	28	6	8
SNORD56	1.04099	4.85017	3.11253	0.0776921	0.180552	7.66096	2.94462	10.0542	4.02802	8.97494	7.58666	3.39871	0.40404	3.78283	4.19292	95.25	41	111	58	134	78	47	37	38	42
eca-miR-142-3p	-1.03826	5.88584	3.09481	0.0785424	0.181252	8.8743	12.5752	10.96	2.77794	5.22422	16.535	16.1981	3.06852	4.67877	26.3555	102.25	204	121	40	78	170	224	281	47	264
eca-miR-140-5p	-0.800386	8.00308	3.06338	0.080075	0.183505	39.6388	49.4106	44.6551	21.1818	34.3593	58.359	52.6438	17.2645	52.661	75.0732	477.75	897.5	493	305	513	600	728	1581	529	752
eca-miR-125a-5p	0.983331	9.1464	3.01344	0.0825771	0.187934	145.136	47.232	97.2811	177.372	120.894	184.998	28.1297	65.9569	69.5842	25.2574	1833.75	1845.25	1074	2554	1805	1902	389	6040	699	253
eca-miR-495	0.987392	3.14438	2.92248	0.0873533	0.197442	2.63903	0.828274	0.815205	1.11118	2.21025	6.41949	0.723129	0.19656	0.895934	1.49747	31	13	9	16	33	66	10	18	9	15
SNORD107	-1.05601	3.89446	2.88906	0.089183	0.200207	1.87107	3.36085	2.17388	1.66677	1.40652	2.23709	1.59088	0.589681	6.37108	4.89174	23	47.25	24	24	21	23	22	54	64	49
eca-miR-129b-5p	0.931053	3.55377	2.86358	0.0906056	0.20067	3.26334	0.935956	1.99272	1.94456	2.21025	6.90581	0.723129	0.928201	1.39367	0.69882	38.5	29	22	28	33	71	10	85	14	7
U2	0.830782	12.1756	2.87413	0.0900136	0.20067	1291.21	470.617	595.643	815.257	1372.23	2381.73	322.877	252.842	752.983	553.765	15822.5	10182.5	6576	11739	20488	24487	4465	23154	7564	5547
eca-miR-190b	-0.925444	4.84833	2.78884	0.0949231	0.208831	4.04481	5.11182	3.44198	3.88912	1.94234	6.90581	6.86972	3.89844	1.59277	8.08635	48.5	137.25	38	56	29	71	95	357	16	81
eca-miR-200c	0.967801	5.91025	2.7676	0.0961903	0.210217	14.5255	5.63449	19.3838	13.6119	18.6866	6.41949	6.94204	2.3478	10.353	2.89511	188.75	111	214	196	279	66	96	215	104	29
eca-miR-145	0.883701	4.89298	2.75248	0.0971038	0.210817	7.88055	3.24199	5.07239	7.08376	6.42981	12.9362	2.45864	0.742561	5.87334	3.89343	96.75	50	56	102	96	133	34	68	59	39
eca-miR-365	1.24294	6.35204	2.71035	0.0996988	0.214304	20.1392	5.34737	8.7861	39.8635	10.3145	21.5928	1.80782	12.2086	5.07696	2.29612	261.75	304.25	97	574	154	222	25	1118	51	23
SNORD17	0.928911	5.67575	2.70541	0.100009	0.214304	12.9393	5.59332	13.7679	5.20864	20.428	12.3526	5.20653	1.21212	6.47063	9.48399	164.75	85.75	152	75	305	127	72	111	65	95
eca-miR-193a-3p	0.905083	2.65747	2.60484	0.106538	0.226822	1.55928	0.494582	0.724627	1.38897	1.20559	2.91795	0.433877	0.44772	0.497741	0.598989	19	14.5	8	20	18	30	6	41	5	6
eca-miR-379	0.894157	3.73828	2.58651	0.107777	0.227634	3.74037	1.46449	2.89851	1.38897	3.28188	7.39213	0.867755	0.30576	2.6878	1.99663	44.25	21.75	32	20	49	76	12	28	27	20
SNORD93	0.8374	4.71937	2.57888	0.108298	0.227634	6.42057	2.73051	7.15569	5.69478	6.89865	5.93316	2.16939	1.17936	4.87786	2.69545	81.25	53.5	79	82	103	61	30	108	49	27
eca-miR-151-5p	-0.857853	4.40258	2.53286	0.111498	0.2313	3.56206	4.01981	2.26446	1.94456	1.67443	8.36478	4.91728	1.48512	2.38916	7.2877	41	75.25	25	28	25	86	68	136	24	73
eca-miR-29c	0.769459	7.80175	2.52604	0.111981	0.2313	66.8571	25.9121	46.195	31.5991	36.6365	152.998	22.9232	6.42097	24.688	49.6162	771.25	412.5	510	455	547	1573	317	588	248	497
eca-miR-409-3p	0.737787	5.52455	2.5139	0.112846	0.2313	11.4796	5.05931	7.24627	10.07	11.3861	17.2159	2.96483	2.91564	6.66973	7.68702	143	113	80	145	170	177	41	267	67	77
eca-miR-450b-5p	1.04547	4.19903	2.51607	0.112691	0.2313	4.81964	1.77642	1.99272	5.83368	3.28188	8.17025	0.289252	0.939121	4.47967	1.39764	59.75	37.25	22	84	49	84	4	86	45	14
eca-miR-183	0.824396	6.41597	2.42357	0.119522	0.243471	21.5355	8.80467	18.478	19.6539	21.1648	26.8451	7.3036	4.00764	18.3169	5.59056	269.75	177	204	283	316	276	101	367	184	56
eca-miR-142-5p	-0.811486	12.9572	2.3925	0.121918	0.244776	1379.63	1544.02	949.714	809.215	620.075	3139.52	1624.51	640.284	806.938	3104.36	15918.2	30075.2	10485	11652	9258	32278	22465	58634	8106	31096
eca-miR-503	0.862561	2.86864	2.37238	0.123499	0.244776	1.74111	0.675878	1.08694	1.87511	1.4735	2.52889	0.50619	0.40404	1.29413	0.499157	21.75	15.5	12	27	22	26	7	37	13	5
eca-miR-660	0.713943	7.06743	2.37471	0.123315	0.244776	35.4887	15.0361	33.6951	21.9458	28.7332	57.5808	13.5948	6.37729	21.0047	19.1676	427.25	293.75	372	316	429	592	188	584	211	192
SNORA41	-0.793493	4.17675	2.39206	0.121953	0.244776	2.65799	3.64454	2.26446	1.94456	2.14327	4.27966	1.73551	1.17936	5.97289	5.69039	32.25	62.25	25	28	32	44	24	108	60	57
SNORD50	0.836013	4.57687	2.36767	0.123872	0.244776	5.64707	2.51355	4.80065	5.76423	6.96563	5.05778	1.95245	1.02648	4.47967	2.59562	73	48	53	83	104	52	27	94	45	26
eca-miR-130a	-0.796	4.83767	2.31076	0.128481	0.252373	5.06891	4.70136	2.89851	1.73622	3.48281	12.1581	4.55571	3.8766	3.28509	7.08803	58.5	130.5	32	25	52	125	63	355	33	71
eca-miR-8951	-0.813962	3.20599	2.2862	0.130529	0.254879	1.31336	1.72553	1.63041	0.763934	1.20559	1.6535	1.88013	0.633361	1.39367	2.99494	16	32	18	11	18	17	26	58	14	30
eca-miR-140-3p	-0.786579	13.6789	2.26284	0.132511	0.257227	2259.02	2552.35	1966.09	926.653	1381.14	4762.19	2567.9	1096.3	1176.36	5368.83	26157.8	50375.2	21706	13343	20621	48961	35511	100394	11817	53779
SNORD88	0.931161	2.61348	2.19178	0.138749	0.267761	1.4345	0.627579	0.815204	1.52787	1.74141	1.6535	0.795442	0.12012	0.895934	0.69882	18.5	9.5	9	22	26	17	11	11	9	7
eca-miR-874	0.802582	3.47171	2.14877	0.142684	0.272172	2.92158	1.07482	2.17388	1.31952	2.74607	5.44684	0.433877	0.677041	2.19006	0.998314	35	25	24	19	41	56	6	62	22	10
SNORD33	0.658668	8.96869	2.1565	0.141968	0.272172	124.113	55.137	114.129	115.424	97.8537	169.046	43.1708	33.175	89.1952	55.0071	1530.25	1270.5	1260	1662	1461	1738	597	3038	896	551
eca-miR-127	0.71045	4.20243	2.10498	0.146821	0.275758	4.95844	2.01015	4.43834	1.87511	4.08561	9.4347	1.51857	0.939121	2.6878	2.89511	58.5	40.75	49	27	61	97	21	86	27	29
eca-miR-155	-0.717406	5.91648	2.10411	0.146904	0.275758	8.59022	10.8304	8.96726	6.73651	11.654	7.00308	12.2932	5.89681	9.05889	16.0729	110.5	240.5	99	97	174	72	170	540	91	161
U12	-0.618688	9.54981	2.10237	0.147071	0.275758	120.285	135.74	102.535	111.812	91.4239	175.369	111.362	69.899	136.779	224.92	1477.5	2892	1132	1610	1365	1803	1540	6401	1374	2253
SCARNA11	0.886315	3.82793	2.06171	0.151041	0.281602	3.32113	1.64463	2.17388	4.23636	3.08095	3.79333	0.50619	0.4914	3.38464	2.19629	42.5	27	24	61	46	39	7	45	34	22
SNORD58	0.73118	6.11634	2.01805	0.155438	0.288172	15.7295	7.17837	15.5795	18.5428	18.4857	10.3101	7.44823	4.81572	7.96386	8.48567	205.25	177.25	172	267	276	106	103	441	80	85
eca-miR-32	-0.766325	4.41252	1.98657	0.1587	0.292575	3.82424	3.95846	2.62677	1.25008	2.27722	9.1429	4.33877	1.51788	2.09051	7.88668	43.75	74.75	29	18	34	94	60	139	21	79
eca-miR-15a	-0.839902	7.49204	1.97755	0.159648	0.292689	33.2495	34.7829	21.3765	12.223	15.0699	84.3287	43.6047	12.9948	9.95482	72.5775	376	655	236	176	225	867	603	1190	100	727
eca-miR-107a	-0.713481	8.83193	1.94114	0.163545	0.298176	83.725	87.2695	65.2164	38.0578	38.8468	192.779	95.67	33.2733	32.7514	187.384	957.5	1644	720	548	580	1982	1323	3047	329	1877
SNORD87	0.675387	5.76852	1.93099	0.16465	0.298541	12.4411	5.41532	12.0469	15.0009	10.8503	11.8663	5.85734	5.43816	5.87334	4.49242	158.25	170.75	133	216	162	122	81	498	59	45
SNORA32	-0.768969	4.1235	1.87181	0.171268	0.307166	2.26773	2.61814	1.53983	2.50015	2.21025	2.82068	3.18177	3.10128	1.19458	2.99494	28.75	92.5	17	36	33	29	44	284	12	30
SNORD125	-0.698723	3.58382	1.87957	0.170383	0.307166	1.86767	2.22978	1.53983	1.18063	1.54048	3.20974	1.15701	0.884521	3.78283	3.09477	22.5	41.5	17	17	23	33	16	81	38	31
eca-miR-221	-0.691277	10.7676	1.83861	0.175114	0.310687	284.605	285.803	200.359	222.999	182.245	532.817	371.688	295.332	141.06	335.134	3405.5	9239.75	2212	3211	2721	5478	5140	27045	1417	3357
eca-miR-27a	0.670583	13.1051	1.84095	0.17484	0.310687	2453.83	1006.12	2135.29	1115.97	1830.35	4733.69	1081.66	349.375	1391.29	1202.17	28909.8	18242.5	23574	16069	27328	48668	14958	31994	13976	12042
SNORD26	0.649867	7.28909	1.82012	0.177299	0.31288	36.7611	16.6705	39.4922	36.3216	35.6319	35.599	15.1134	11.8045	24.1902	15.5737	464.25	422.25	436	523	532	366	209	1081	243	156
eca-miR-28-3p	-0.604388	8.95678	1.79163	0.180727	0.317234	83.3331	80.2711	74.9083	56.8089	62.6237	138.992	91.6204	78.0781	55.6474	95.7383	1002.25	2483.75	827	818	935	1429	1267	7150	559	959
SNORD81	0.737668	6.08492	1.76342	0.184198	0.321615	15.8233	7.63079	16.2135	18.89	15.7396	12.4499	7.08666	2.00928	12.8417	8.5855	203.5	124.25	179	272	235	128	98	184	129	86
eca-miR-103	-0.660651	8.77192	1.60705	0.204907	0.355891	81.2155	83.1237	70.9228	33.2659	40.0524	180.621	90.3911	30.9473	30.5613	180.595	929.25	1550	783	479	598	1857	1250	2834	307	1809
eca-miR-1291a	0.838064	2.78122	1.57006	0.210198	0.36317	1.57763	0.67181	1.53983	0.347243	2.47816	1.9453	1.37394	0.31668	0.597289	0.399326	19.75	14.5	17	5	37	20	19	29	6	4
SNORD57	-0.636079	3.84523	1.4886	0.222434	0.380327	2.52342	2.7278	1.81157	0.625037	2.21025	5.44684	1.37394	0.862681	3.78283	4.89174	29.5	46.25	20	9	33	56	19	79	38	49
SNORD90	0.772921	3.53388	1.49553	0.221361	0.380327	2.80357	1.33909	1.44925	0.97228	5.2912	3.50154	0.940068	0.22932	2.09051	2.09646	36.25	19	16	14	79	36	13	21	21	21
eca-miR-21	-0.584235	14.7881	1.47033	0.225294	0.383232	4944.05	5048	4859.89	2786.9	3651.13	8478.29	6169.59	2329.56	3330.09	8362.78	58865.8	103967	53654	40129	54513	87167	85318	213329	33452	83769
eca-miR-222	-0.564211	8.90111	1.36552	0.242584	0.410526	75.8689	73.8946	64.5824	69.9347	51.1706	117.788	101.817	88.6596	42.2084	62.8938	923.75	2645.25	713	1007	764	1211	1408	8119	424	630
eca-miR-326	-0.558091	6.63188	1.33435	0.248032	0.416567	16.9575	15.944	14.1302	13.5425	10.7833	29.374	17.2105	14.3489	10.1539	22.0627	203.5	468.75	156	195	161	302	238	1314	102	221
U8	0.623958	4.20246	1.33071	0.248678	0.416567	4.07224	2.09315	5.16296	2.91684	5.2912	2.91795	3.68796	0.797161	2.09051	1.79697	52	40.75	57	42	79	30	51	73	21	18
eca-miR-31	0.705539	3.52335	1.31178	0.252073	0.420122	3.23562	1.43133	1.35868	1.45842	2.3442	7.7812	0.940068	0.09828	1.79187	2.89511	37.75	17.25	15	21	35	80	13	9	18	29
eca-miR-502-3p	0.508738	8.2552	1.29069	0.255921	0.424392	79.6622	37.4271	73.5496	43.8915	54.9213	146.286	41.6522	13.4535	48.2809	46.3218	942	689.25	812	632	820	1504	576	1232	485	464
eca-miR-194	0.586467	7.58769	1.25537	0.26253	0.433174	44.5394	23.6175	39.5827	45.975	43.8701	48.7297	21.26	5.53645	39.4211	28.2523	563.75	370	437	662	655	501	294	507	396	283
eca-miR-181a	0.522846	11.4744	1.21519	0.270306	0.440484	788.512	344.608	590.027	358.841	512.576	1692.6	394.539	141.949	292.473	549.472	9184	6724.25	6514	5167	7653	17402	5456	12999	2938	5504
eca-miR-338-5p	0.641504	6.4372	1.21651	0.270046	0.440484	20.3829	10.2474	16.757	23.1958	17.749	23.8299	6.7251	2.68632	23.9911	7.58719	257.25	164	185	334	265	245	93	246	241	76
SNORD2	0.781662	3.45007	1.21186	0.270964	0.440484	2.95506	1.28538	2.17388	1.31952	2.88002	5.44684	1.01238	0.04368	2.6878	1.39764	35.5	14.75	24	19	43	56	14	4	27	14
eca-miR-532-5p	0.489155	11.0619	1.18333	0.27668	0.447571	513.016	250.576	424.722	492.39	361.208	773.743	244.128	163.396	321.142	273.638	6281.75	6076.5	4689	7090	5393	7955	3376	14963	3226	2741
eca-miR-29b	0.492579	7.95124	1.16572	0.280283	0.451187	67.1361	30.7922	50.5427	33.1964	42.7984	142.007	31.2392	12.2413	27.0771	52.6112	783.75	588	558	478	639	1460	432	1121	272	527
SNORD63	0.644284	3.87254	1.14582	0.284426	0.455634	3.4277	1.7882	3.26082	2.4307	4.42049	3.5988	1.80782	0.26208	2.98645	2.09646	43.5	25	36	35	66	37	25	24	30	21
eca-miR-188-5p	0.539003	4.40441	1.12531	0.288777	0.460369	5.38082	2.61801	4.71007	3.40298	3.68375	9.72649	2.38633	0.709801	4.08148	3.29444	64	43	52	49	55	100	33	65	41	33
eca-miR-130b	-0.586578	3.49793	1.10008	0.294248	0.463793	2.18697	1.69985	0.905783	0.763934	1.33954	5.73863	1.51857	1.19028	0.895934	3.19461	25	42.75	10	11	20	59	21	109	9	32
eca-miR-615-3p	0.502962	6.66398	1.10417	0.293352	0.463793	23.4172	11.6509	25.0902	21.2513	20.0932	27.2342	13.0886	7.01065	17.9187	8.5855	290.75	272.25	277	306	300	280	181	642	180	86
U5	0.523567	7.29438	1.09602	0.295141	0.463793	36.068	18.7722	33.6951	36.3216	33.8905	40.365	17.2105	7.45837	33.3486	17.0712	454	356.75	372	523	506	415	238	683	335	171
SNORD21	0.531149	4.32416	1.07813	0.299117	0.467813	4.4093	2.21049	5.4347	4.44471	4.35352	3.40427	1.80782	1.45236	3.08599	2.49579	56	53.5	60	64	65	35	25	133	31	25
eca-miR-382	0.570474	3.81922	1.04983	0.305546	0.475613	3.48908	1.65647	1.90214	1.94456	3.88468	6.22496	0.723129	0.622441	3.78283	1.49747	42.75	30	21	28	58	64	10	57	38	15
eca-let-7e	-0.503785	5.03865	1.03227	0.309627	0.479704	5.33286	5.78939	3.89487	4.37526	5.96097	7.10034	5.49578	2.69724	3.58373	11.3808	67	118.25	43	63	89	73	76	247	36	114
eca-miR-193b	0.787911	5.02319	0.982711	0.321531	0.492025	6.9213	2.52287	2.17388	14.1675	3.95165	7.39213	0.650816	5.75485	2.78735	0.898483	90.75	143.25	24	204	59	76	9	527	28	9
SNORD24	0.47159	5.40767	0.980592	0.322053	0.492025	9.54855	5.04662	8.15205	8.54218	10.3145	11.1855	3.9049	2.92656	7.86431	5.49073	120.5	114	90	123	154	115	54	268	79	55
SNORD38	0.489501	3.64077	0.987385	0.320382	0.492025	2.79744	1.51801	2.71735	2.2918	2.67909	3.50154	1.22932	0.655201	1.89142	2.29612	34.75	29.75	30	33	40	36	17	60	19	23
SNORA64	0.53274	4.20204	0.953932	0.32872	0.499897	4.0808	2.27224	2.89851	5.13919	3.61677	4.66872	1.73551	0.775321	3.78283	2.79528	52	40.25	32	74	54	48	24	71	38	28
eca-miR-432	0.493945	3.30213	0.921388	0.337111	0.510305	2.41129	1.11268	1.72099	1.31952	1.74141	4.86325	0.50619	0.655201	1.79187	1.49747	28.5	25	19	19	26	50	7	60	18	15
snoU54	0.488629	3.45736	0.868843	0.351276	0.52932	2.31877	1.24279	2.17388	3.05574	1.80838	2.23709	1.59088	0.687961	1.09503	1.5973	29.5	28	24	44	27	23	22	63	11	16
SNORD66	0.468978	5.84423	0.85837	0.354195	0.531293	12.5639	6.77078	11.1411	12.3618	14.4001	12.3526	3.9049	4.641	11.0498	7.48736	160.75	166.25	123	178	215	127	54	425	111	75
eca-miR-126-5p	-0.482375	6.89905	0.821111	0.364855	0.544807	19.8565	19.3181	12.4092	11.3201	30.4076	25.2889	19.1629	11.6735	30.0636	16.3724	253.5	450	137	163	454	260	265	1069	302	164
eca-miR-193a-5p	0.584711	8.35125	0.807339	0.368908	0.547282	70.1308	29.6881	47.4631	117.368	50.2329	65.4593	12.5101	60.6061	30.4617	15.1744	909.25	1545.25	524	1690	750	673	173	5550	306	152
SNORD42	0.456196	6.34239	0.804235	0.36983	0.547282	18.3238	10.954	15.1266	14.7925	20.2271	23.1491	7.3036	2.71908	17.4209	16.3724	230	172.25	167	213	302	238	101	249	175	164
SNORD20	-0.450399	6.72338	0.797534	0.371832	0.547788	17.1553	19.1023	15.8512	13.1952	18.9545	20.6202	9.47299	7.62217	30.0636	29.2506	215	356	175	190	283	212	131	698	302	293
eca-miR-23b	0.397237	8.06749	0.768202	0.380774	0.558469	70.7708	35.1911	31.9742	48.2668	43.1333	159.709	25.1649	11.8045	45.5931	58.2017	833.5	617.5	353	695	644	1642	348	1081	458	583
SCARNA2	-0.432967	3.54794	0.760886	0.383051	0.559323	1.9279	1.91205	1.53983	1.94456	1.40652	2.82068	1.59088	0.971881	2.09051	2.99494	23.75	40.5	17	28	21	29	22	89	21	30
SNORA69	0.582754	5.35514	0.751035	0.386149	0.561362	8.8016	5.23647	5.88759	11.459	11.0512	6.80855	3.39871	0.611521	12.5431	4.39258	116.25	68.25	65	165	165	70	47	56	126	44
eca-miR-129a-5p	0.433075	3.58302	0.702696	0.401879	0.572478	2.98015	1.38312	1.53983	2.15291	1.80838	6.41949	1.15701	0.687961	2.19006	1.49747	35.25	29	17	31	27	66	16	63	22	15
SNORD110	0.514473	3.24982	0.705114	0.401071	0.572478	2.15718	1.27159	2.0833	0.97228	2.947	2.62615	1.01238	0.18564	1.79187	2.09646	27	17.5	23	14	44	27	14	17	18	21
SNORD31	0.543799	4.79946	0.704564	0.401254	0.572478	5.96423	3.89053	3.26082	4.65306	9.91262	6.03043	1.51857	0.4914	8.76024	4.79191	78.25	50.5	36	67	148	62	21	45	88	48
SNORD44	0.4895	2.9122	0.714271	0.398029	0.572478	1.6626	0.970574	1.2681	1.80566	1.33954	2.23709	0.795442	0.19656	1.69232	1.19798	20.75	14.5	14	26	20	23	11	18	17	12
SNORD82	0.425584	7.26897	0.700937	0.402469	0.572478	33.8959	18.8398	22.6446	47.8501	22.9732	42.1157	13.9564	12.154	23.8916	25.3572	428.75	450	250	689	343	433	193	1113	240	254
eca-miR-199b-5p	0.383173	4.72633	0.677675	0.410389	0.581237	6.13456	3.15527	5.52528	3.95857	5.42515	9.62923	3.68796	2.05296	2.8869	3.99326	74.5	77	61	57	81	99	51	188	29	40
eca-miR-107b	-0.420824	8.11783	0.671473	0.412539	0.581544	59.7424	46.8674	32.7894	28.9601	28.5993	148.621	48.522	22.8993	19.5114	96.537	683.5	982.75	362	417	427	1528	671	2097	196	967
SNORA43	0.53065	2.8962	0.666912	0.41413	0.581544	1.54369	0.802416	1.72099	2.01401	1.27257	1.16718	0.216939	0.502321	1.89142	0.598989	19.75	18.5	19	29	19	12	3	46	19	6
SNORA28	0.500221	5.7816	0.641053	0.42333	0.589468	12.0059	7.40208	11.0506	6.66706	20.0932	10.2128	4.55571	1.0374	15.5295	8.48567	155.75	99.75	122	96	300	105	63	95	156	85
SNORA68	0.487071	3.62948	0.64101	0.423345	0.589468	2.67317	1.63129	2.35504	3.61133	1.80838	2.91795	0.795442	0.44772	3.18554	2.09646	33.75	26.25	26	52	27	30	11	41	32	21
SNORD60	0.415153	5.75461	0.6201	0.43101	0.597619	11.6985	7.20079	8.96726	13.6814	10.9173	13.228	4.98959	2.08572	12.4435	9.28432	148.75	119.5	99	197	163	136	69	191	125	93
eca-miR-450a	0.565757	3.38021	0.589953	0.442437	0.601744	2.41167	1.39126	0.724627	2.2918	2.54513	4.08513	0.289252	0.19656	4.28057	0.798651	30.25	18.25	8	33	38	42	4	18	43	8
SCARNA14	0.580687	4.42566	0.597601	0.439495	0.601744	4.68052	3.06856	4.89123	6.11148	3.14793	4.57145	0.940068	0.273	7.06792	3.99326	59	37.25	54	88	47	47	13	25	71	40
SNORD16	0.407432	5.54744	0.588235	0.443103	0.601744	10.4063	6.12778	6.24991	11.3896	9.9796	14.0062	4.62803	1.7472	11.7467	6.38921	131.5	101.5	69	164	149	144	64	160	118	64
SNORD18	0.416798	6.55882	0.59005	0.4424	0.601744	20.7508	13.6355	19.2932	13.5425	24.7816	25.3861	7.15898	2.52252	22.3983	22.4621	259.75	195	213	195	370	261	99	231	225	225
SNORD43	0.400848	6.10125	0.60487	0.436726	0.601744	15.1323	9.83306	11.7752	11.8757	16.7443	20.1338	5.42347	2.30412	14.7331	16.8715	189.5	150.75	130	171	250	207	75	211	148	169
SNORD99	0.43478	2.56308	0.582978	0.445147	0.602043	1.19102	0.760001	0.815205	1.18063	1.40652	1.36171	0.50619	0.24024	0.895934	1.39764	15.25	13	9	17	21	14	7	22	9	14
SNORD62	0.415397	5.82867	0.567059	0.45143	0.608048	12.4398	8.08392	13.4056	7.01431	16.2085	13.1308	4.70034	1.61616	12.9413	13.0779	156.5	118.5	148	101	242	135	65	148	130	131
SNORD47	0.453241	2.7087	0.524867	0.468773	0.628842	1.39262	0.773099	0.362313	1.52787	1.54048	2.13983	1.15701	0.24024	0.696837	0.998314	17.75	13.75	4	22	23	22	16	22	7	10
U3	0.314868	9.56209	0.514436	0.473225	0.632244	166.843	100.405	112.861	163.343	155.789	235.381	68.5526	52.8201	132.897	147.351	2086	2149	1246	2352	2326	2420	948	4837	1335	1476
snoMBII-202	0.334918	10.6545	0.504931	0.477341	0.635172	348.914	183.004	376.806	361.966	284.653	372.233	165.813	211.084	204.771	150.346	4362.25	6296.5	4160	5212	4250	3827	2293	19330	2057	1506
SNORA70	0.425254	3.22726	0.489657	0.48408	0.641552	1.93317	1.1773	2.17388	1.25007	2.947	1.36171	0.795442	0.42588	2.19006	1.29781	25	21.25	24	18	44	14	11	39	22	13
U7	-0.324502	8.65104	0.475199	0.490605	0.647599	69.1089	62.8345	67.8432	47.6417	91.8927	69.0581	58.2842	38.0016	100.345	54.7076	879.25	1460.5	749	686	1372	710	806	3480	1008	548
eca-miR-340-3p	-0.358245	3.65754	0.421934	0.515974	0.678372	2.13278	2.31534	1.99272	1.80566	2.00932	2.72342	1.59088	0.4914	3.08599	4.09309	26.5	34.75	22	26	30	28	22	45	31	41
SNORD45	0.334693	3.18592	0.37812	0.538611	0.705324	1.95012	1.14907	0.905783	1.73622	2.14327	3.01521	1.15701	0.44772	1.19458	1.79697	24.5	21.75	10	25	32	31	16	41	12	18
eca-miR-628a	-0.334144	3.97013	0.362604	0.547063	0.711007	2.96306	2.60898	5.07239	1.11118	1.87536	3.79333	3.39871	0.753481	1.99096	4.29275	34.75	44.75	56	16	28	39	47	69	20	43
SNORND104	0.321857	8.34567	0.362248	0.54726	0.711007	70.1446	46.4747	60.5969	68.5458	60.8823	90.5537	24.5141	10.1119	95.3672	55.9056	874	695.75	669	987	909	931	339	926	958	560
SNORD105	0.281837	4.78846	0.358355	0.549421	0.711016	6.09664	3.6829	5.16296	4.7225	5.35818	9.1429	2.2417	1.92192	4.97741	5.59056	74.75	78.25	57	68	80	94	31	176	50	56
eca-miR-126-3p	-0.286113	9.84195	0.351279	0.55339	0.711882	159.625	148.725	139.853	91.6027	246.945	160.098	117.653	71.3514	217.911	187.983	2049	3058.25	1544	1319	3687	1646	1627	6534	2189	1883
U11	0.294663	9.14566	0.349485	0.554405	0.711882	119.738	64.8439	91.3935	132.577	111.517	143.466	52.7161	80.2948	77.9462	48.4182	1514.5	2337.5	1009	1909	1665	1475	729	7353	783	485
SNORD116	0.450627	10.7232	0.330308	0.565478	0.723285	321.131	153.932	170.831	731.294	157.329	225.071	49.3174	413.584	110.2	42.628	4269.75	10022.5	1886	10530	2349	2314	682	37874	1107	427
SNORD95	0.272598	7.41932	0.312372	0.576228	0.73419	36.0195	20.5658	41.3943	35.9049	34.2923	32.4865	14.8965	19.3175	24.3893	23.66	455	614.25	457	517	512	334	206	1769	245	237
SNORD14	0.264569	8.43605	0.285222	0.593299	0.750671	73.4755	48.4473	72.2815	65.1428	73.6079	82.8697	31.4561	14.9386	90.0911	57.3032	921.75	820.5	798	938	1099	852	435	1368	905	574
U4	-0.265808	5.85354	0.284584	0.593713	0.750671	10.5995	10.4383	10.96	6.73651	9.04192	15.6597	6.29122	2.55528	13.2399	19.6668	128.5	162.75	121	97	135	161	87	234	133	197
SCARNA15	-0.287809	3.53619	0.280707	0.596238	0.750987	1.95611	2.08578	1.44925	2.01401	1.54048	2.82068	0.940067	0.622441	2.78735	3.99326	24.25	34.5	16	29	23	29	13	57	28	40
snosnR60_Z15	0.342134	3.15338	0.276843	0.598778	0.751318	1.89382	1.14893	3.26082	0.833383	2.41118	1.06991	1.01238	0.29484	2.09051	1.19798	23.75	18.5	36	12	36	11	14	27	21	12
eca-miR-223	0.238661	9.92805	0.263246	0.607899	0.75521	218.286	134.412	168.929	171.052	193.028	340.135	96.7547	48.4521	244.689	147.751	2676.75	2428.25	1865	2463	2882	3497	1338	4437	2458	1480
eca-miR-411	0.285695	2.60908	0.267317	0.605137	0.75521	1.27923	0.866226	0.724627	0.694486	1.07163	2.62615	0.144626	0.3276	0.796386	2.19629	15.25	15.5	8	10	16	27	2	30	8	22
SNORD22	0.280853	6.99731	0.262007	0.608745	0.75521	27.2468	18.949	16.3947	26.7377	26.6569	39.1978	10.3407	3.55992	35.1405	26.7548	341.75	272.5	181	385	398	403	143	326	353	268
eca-miR-146b-3p	0.264801	2.72873	0.251735	0.615856	0.76117	1.36737	0.802049	1.35868	0.625037	1.54048	1.9453	0.578503	0.4368	1.19458	0.998314	16.75	17.5	15	9	23	20	8	40	12	10
eca-miR-30b	-0.247587	7.5722	0.248038	0.61846	0.761536	36.3265	28.3686	21.92	38.3356	21.6336	63.4167	28.202	24.4281	18.6155	42.2287	442.25	809.25	242	552	323	652	390	2237	187	423
eca-miR-134	0.250106	3.66226	0.234175	0.628445	0.770955	2.97047	1.61071	1.35868	1.18063	3.2149	6.12769	0.650816	0.808081	2.6878	2.29612	35.75	33.25	15	17	48	63	9	74	27	23
SNORA73	0.271261	7.32321	0.225793	0.634661	0.775697	31.9739	23.408	18.478	40.0718	31.4123	37.9333	8.31598	8.08081	47.1858	30.0493	410	407.5	204	577	469	390	115	740	474	301
SNORD102	0.249352	3.44159	0.222236	0.637341	0.776098	2.3423	1.52896	1.81157	2.08346	1.87536	3.5988	1.44626	0.3822	1.89142	2.39595	28.75	24.5	20	30	28	37	20	35	19	24
eca-miR-146b-5p	-0.210204	8.92623	0.217147	0.641222	0.777953	87.4774	71.7431	68.9301	96.603	71.0628	113.314	95.1638	57.7887	53.9551	80.0648	1094.5	1988	761	1391	1061	1165	1316	5292	542	802
eca-miR-199a-5p	0.221709	4.77091	0.201958	0.653145	0.783774	5.48038	3.47062	4.89123	4.51416	7.16656	5.34957	2.53095	2.57712	3.78283	4.99157	70.25	89.75	54	65	107	55	35	236	38	50
SNORD100	0.23917	7.318	0.204727	0.650932	0.783774	31.474	20.6223	26.9018	44.0999	30.6756	24.219	13.0163	15.1351	24.688	29.6499	409.75	527.75	297	635	458	249	180	1386	248	297
SNORD71	0.252796	4.78584	0.204033	0.651485	0.783774	5.54935	4.2813	4.34776	3.61133	8.30517	5.93316	2.31401	0.851761	5.97289	7.98651	71.25	62.5	48	52	124	61	32	78	60	80
eca-miR-345-3p	-0.20798	4.90989	0.194435	0.659251	0.788234	5.78993	4.49753	4.1666	4.79195	4.08561	10.1156	3.39871	3.2214	3.78283	7.58719	70	114	46	69	61	104	47	295	38	76
SNORD48	0.215623	6.19045	0.189421	0.663399	0.790331	15.6406	11.1407	10.8694	13.9592	12.0559	25.6779	4.84496	3.62544	16.4255	19.6668	191.25	190.25	120	201	180	264	67	332	165	197
SNORD67	0.263784	3.32493	0.186429	0.665906	0.790464	2.0256	1.32414	2.89851	2.5696	1.27257	1.36171	0.795442	0.513241	1.89142	2.09646	25.5	24.5	32	37	19	14	11	47	19	21
SNORD89	0.22993	3.92333	0.181005	0.670511	0.793078	3.13298	2.24614	3.3514	1.66677	3.8177	3.69607	1.59088	0.709801	1.69232	4.99157	39	38.5	37	24	57	38	22	65	17	50
snoU61	-0.195927	4.64112	0.175916	0.674907	0.795426	4.85126	3.97849	2.62677	3.40298	4.62143	8.75385	2.31401	1.83456	5.17651	6.58887	59.25	79.5	29	49	69	90	32	168	52	66
SNORD30	0.226175	6.83834	0.169821	0.680271	0.796062	23.2805	16.6237	14.0396	27.2933	23.7769	28.0123	10.4131	4.45536	30.3622	21.2641	297.75	267.5	155	393	355	288	144	408	305	213
SNORD73	-0.198026	5.07316	0.170521	0.67965	0.796062	6.37945	5.42755	3.3514	4.65306	7.30051	10.2128	3.39871	2.26044	7.66521	8.38584	79.5	103.75	37	67	109	105	47	207	77	84
eca-miR-150	-0.189789	9.82133	0.156676	0.692235	0.804358	170.67	157.612	149.907	75.699	216.537	240.536	108.18	38.504	181.576	302.19	2112.75	2468.25	1655	1090	3233	2473	1496	3526	1824	3027
SNORA5	0.228426	3.80528	0.15802	0.690986	0.804358	2.97179	2.12909	3.07966	1.80566	3.01397	3.98786	1.15701	0.3822	3.88238	3.09477	36.5	30.25	34	26	45	41	16	35	39	31
SNORA53	0.211927	6.90405	0.153211	0.695485	0.805299	23.4283	15.3373	20.2895	29.6545	26.456	17.3132	9.61762	11.3677	23.792	16.572	306	394.75	224	427	395	178	133	1041	239	166
SNORD113	0.31176	2.39398	0.147496	0.70094	0.808777	1.01379	0.490728	0.181156	1.31952	0.803725	1.75077	0.144626	0.52416	1.29412	0	12.75	15.75	2	19	12	18	2	48	13	0
eca-miR-22	0.177337	14.9488	0.128719	0.719764	0.812053	6809.32	4052.34	4810.53	8023.67	3939.53	10463.6	3887.18	3587.77	3731.17	5003.25	83760	117476	53109	115534	58819	107578	53755	328550	37481	50117
SNORA54	0.209266	3.72508	0.134102	0.714217	0.812053	2.65374	2.07015	1.81157	2.36125	2.74607	3.69607	0.723129	0.48048	3.88238	3.19461	33.25	31.25	20	34	41	38	10	44	39	32
SNORA71	0.22016	6.0505	0.129119	0.719348	0.812053	13.2391	9.95418	13.4962	14.7231	12.1898	12.5472	4.70034	1.93284	21.2038	11.9798	168	143.75	149	212	182	129	65	177	213	120
SNORD10	0.176257	8.01477	0.136021	0.712269	0.812053	55.1776	36.3259	47.9159	39.4468	58.9399	74.4077	22.7786	15.4955	66.5977	40.4317	685.5	702	529	568	880	765	315	1419	669	405
SNORD91	0.195066	2.89741	0.134988	0.713316	0.812053	1.63044	0.915766	1.2681	0.972281	1.07163	3.20974	1.01238	0.45864	1.49322	0.69882	19.25	19.5	14	14	16	33	14	42	15	7
SNORD96	0.168048	7.7795	0.125859	0.722764	0.812053	44.7576	32.9254	38.9487	37.5717	48.6254	53.8848	19.3075	12.285	42.8057	57.3032	562.75	599	430	541	726	554	267	1125	430	574
snoU83B	0.216804	5.37185	0.125197	0.723465	0.812053	8.07223	5.89643	5.70644	8.81997	11.0512	6.71128	3.10945	1.64892	14.3349	4.49241	106	95.75	63	127	165	69	43	151	144	45
snoU89	0.202752	2.54781	0.131443	0.716941	0.812053	1.13337	0.805554	0.996362	0.902832	1.27257	1.36171	0.578503	0.25116	1.19458	1.19798	14.25	13.75	11	13	19	14	8	23	12	12
eca-miR-1468	0.205302	5.31172	0.119684	0.729378	0.815914	7.63189	4.47351	3.53255	9.16721	10.0466	7.7812	2.53095	5.99509	5.67425	3.69376	100.25	169.5	39	132	150	80	35	549	57	37
SCARNA13	0.205036	6.76015	0.102423	0.748941	0.834579	22.085	14.0861	31.0684	32.2936	14.668	10.3101	9.5453	4.84849	27.5748	14.3757	283.25	249.25	343	465	219	106	132	444	277	144
SNORD27	0.188825	5.3919	0.100591	0.751121	0.834579	9.21951	6.55504	6.43106	3.12519	12.9266	14.3952	3.97721	0.611521	11.2489	10.3825	114.25	82	71	45	193	148	55	56	113	104
eca-miR-215	0.157475	12.8186	0.0777116	0.780423	0.864227	1511.16	1078.34	1437.93	1059.58	1665.66	1881.49	791.537	179.722	2082.85	1259.27	18836.2	15235.2	15875	15257	24869	19344	10946	16458	20923	12614
eca-miR-24	-0.126141	14.0253	0.0692498	0.792432	0.871718	3638.36	2438.2	2953.67	1779.27	2549.55	7270.94	2858.17	1655.47	2072	3167.15	42762.2	60916	32609	25620	38066	74754	39525	151600	20814	31725
eca-miR-27b	0.12846	12.7321	0.0692236	0.792471	0.871718	1636.18	938.288	1174.89	884.775	1095.75	3389.29	1140.09	489.424	726.602	1397.04	19229.2	20469.5	12971	12740	16360	34846	15766	44819	7299	13994
eca-miR-450c	0.187996	3.76937	0.0574067	0.810643	0.888744	2.62215	2.27407	1.44925	2.98629	2.74607	3.30701	0.433877	0.19656	6.96837	1.49747	33.5	27.25	16	43	41	34	6	18	70	15
eca-miR-23a	0.0961987	11.0313	0.0471507	0.828098	0.90395	503.211	295.203	289.217	278.558	368.442	1076.63	259.893	142.233	314.871	463.817	5943.5	6107	3193	4011	5501	11069	3594	13025	3163	4646
SNORA42	0.144082	2.8361	0.046102	0.82999	0.90395	1.41351	1.04243	1.2681	1.31952	1.60745	1.45897	0.940068	0.14196	2.4887	0.598989	18	14.25	14	19	24	15	13	13	25	6
eca-miR-483	-0.187343	6.66746	0.0377528	0.84594	0.915788	13.9326	10.8945	1.99272	40.9747	5.76004	7.00308	1.80782	32.7054	7.06792	1.99663	192.5	777.75	22	590	86	72	25	2995	71	20
snoR38	0.0976686	5.32989	0.0375198	0.84641	0.915788	7.91274	6.54809	6.61222	6.31982	8.5061	10.2128	3.32639	1.62708	8.85979	12.3791	99	102	73	91	127	105	46	149	89	124
eca-miR-885-5p	0.173118	4.46272	0.0343464	0.852972	0.916875	3.54898	1.97216	0.54347	10.9034	0.803726	1.9453	0.361564	4.83756	2.09051	0.598989	48.75	118.75	6	157	12	20	5	443	21	6
SNORD69	-0.0923251	5.17993	0.0344951	0.852658	0.916875	6.67269	5.70814	6.52164	6.59762	5.69306	7.87846	2.96483	3.1122	5.67425	11.0813	83.25	123.5	72	95	85	81	41	285	57	111
eca-miR-122	-0.170727	15.1005	0.026183	0.871454	0.922529	5618.51	3730.58	537.764	18594.8	2041.26	1300.24	162.559	7890.81	5911.07	957.883	79382.8	198456	5937	267749	30477	13368	2248	722601	59379	9595
eca-miR-192	-0.0811703	14.8301	0.0254861	0.873162	0.922529	5399.61	4302.71	5377.91	6019.25	5212.1	4989.21	3672.41	2089.84	7150.65	4297.94	68789.8	89261.2	59373	86672	77819	51295	50785	191377	71831	43052
eca-miR-323-3p	-0.0845715	2.99635	0.027892	0.867363	0.922529	1.54665	1.04791	1.35868	0.97228	0.937681	2.91795	0.723129	0.775321	0.796386	1.8968	18.25	27	15	14	14	30	10	71	8	19
eca-miR-363	0.0872632	7.24687	0.0299643	0.862571	0.922529	40.3192	20.392	25.1808	14.237	17.8829	103.976	20.0307	12.5689	17.1223	31.8462	454.75	479.75	278	205	267	1069	277	1151	172	319
SNORA3	0.0907195	6.80953	0.0247447	0.875005	0.922529	21.0641	17.4087	14.6737	27.2238	18.8206	23.5381	6.43585	6.19165	33.8464	23.1609	269.25	307	162	392	281	242	89	567	340	232
U6	-0.0878959	3.71968	0.0286714	0.86554	0.922529	2.53524	2.10381	2.35503	2.36126	1.33954	4.08513	1.30163	0.82992	1.99096	4.29274	30.5	39.25	26	34	20	42	18	76	20	43
eca-miR-2114	0.137993	3.33934	0.0224713	0.88084	0.924205	1.62864	0.951592	0.54347	4.09747	0.803726	1.06991	0	1.71444	1.59277	0.499157	22	44.5	6	59	12	11	0	157	16	5
snoU13	0.0829534	4.92557	0.0219591	0.882196	0.924205	6.02303	4.77471	3.80429	6.52817	5.49213	8.26752	2.60326	1.04832	9.35753	6.08972	75.75	71.75	42	94	82	85	36	96	94	61
SNORA7	-0.0734758	5.16064	0.0152503	0.901718	0.941667	6.43976	5.75606	7.33685	5.62534	7.83633	4.96051	2.67558	1.71444	12.0453	6.58887	82.5	95.25	81	81	117	51	37	157	121	66
eca-miR-340-5p	-0.0554516	9.55733	0.0136168	0.907105	0.944305	143.714	115.287	130.523	146.745	134.959	162.627	96.4654	38.493	196.508	129.681	1810.25	2033	1441	2113	2015	1672	1334	3525	1974	1299
SNORD49	0.0562512	4.47457	0.00782959	0.929491	0.964566	4.48653	3.63476	5.16296	2.7085	4.82236	5.25231	2.2417	0.33852	7.36657	4.59225	55.5	45.5	57	39	72	54	31	31	74	46
SNORA16	0.0408429	1.68022	0.00272925	0.958336	0.982145	0.491641	0.452323	0.452892	0.277794	1.13861	0.097265	0.216939	0.09828	1.19458	0.299494	6.75	6.75	5	4	17	1	3	9	12	3
SNORA21	-0.034271	4.72051	0.00310159	0.955587	0.982145	4.95216	4.32301	5.79701	4.51416	5.02329	4.47419	2.53095	0.709801	8.76024	5.29107	62.5	60.25	64	65	75	46	35	65	88	53
SNORA44	-0.0332671	4.27486	0.00336604	0.953735	0.982145	3.56269	3.06263	2.17388	4.23636	2.88002	4.96051	0.940068	1.34316	5.5747	4.39258	44.75	59	24	61	43	51	13	123	56	44
snoU85	0.0269662	4.33813	0.00308829	0.955682	0.982145	4.02877	2.80855	4.80065	3.33353	3.2149	4.76598	3.18177	1.37592	4.28057	2.39595	49.5	59.25	53	48	48	49	44	126	43	24
U1	-0.0207621	15.3199	0.00139988	0.970154	0.991179	7678.17	5601.22	6303.98	7296.62	9289.07	7823.02	5435.69	4106.24	10254.8	2608.2	98445.5	145084	69597	105065	138690	80430	75169	376029	103013	26126
eca-miR-181b	-0.0139375	8.92973	0.000970452	0.975148	0.991905	112.165	72.388	91.6653	45.6972	83.9894	227.308	78.6764	33.4371	56.7425	120.696	1315.25	1482.25	1012	658	1254	2337	1088	3062	570	1209
SCARNA24	0.0173786	3.29705	0.000840184	0.976876	0.991905	1.79789	1.68106	1.08694	2.4307	1.33954	2.33436	0.867755	0.273	2.4887	3.09477	22.75	23.25	12	35	20	24	12	25	25	31
SNORA18	-0.0108287	3.83514	0.000277451	0.98671	0.995763	2.66719	2.33403	1.99272	3.88912	1.67443	3.11248	1.44626	0.41496	4.38012	3.09477	33.75	33.25	22	56	25	32	20	38	44	31
snoZ40	-0.0124131	2.2506	0.000313068	0.985883	0.995763	0.841883	0.729267	0.362313	0.833383	1.00466	1.16718	0.361564	0.1638	1.49322	0.898483	10.75	11	4	12	15	12	5	15	15	9
eca-miR-182	0.000497654	4.89426	1.5085e-06	0.99902	1	6.03068	4.45525	6.97453	4.02802	4.75538	8.36478	2.16939	2.09664	7.76476	5.79022	73	89.5	77	58	71	86	30	192	78	58
SNORA84	-7.13837e-05	4.23724	-1.18725e-07	1	1	3.44174	3.01647	3.80429	4.23636	3.68375	2.04256	1.44626	0.45864	7.66521	2.49579	44.75	41	42	61	55	21	20	42	77	25
SNORD94	0.00351225	4.61134	5.03923e-05	0.994336	1	4.65164	3.61132	5.25354	3.12519	5.55911	4.66872	2.2417	1.93284	4.18102	6.08972	58.5	77.75	58	45	83	48	31	177	42	61

## Sheet: Sheet2
GeneName	logFC	logCPM	LR	PValue	FDR	RACE AVG	BASAL AVG	RACE:MCE_1_R	RACE:MCE_2_R	RACE:MCE_3_R	RACE:MCE_4_R	BASAL:MCE_1_B	BASAL:MCE_2_B	BASAL:MCE_3_B	BASAL:MCE_4_B
eca-let-7c	-1.30593	9.64475	6.3894	0.0114804	0.0411796	1200.5	3362	1206	725	1045	1826	2752	6284	619	3793
eca-let-7d	-1.42594	10.4746	7.11878	0.00762806	0.0318641	2045.75	6035	2010	1104	1544	3525	4799	10991	1163	7187
eca-let-7e	-0.503785	5.03865	1.03227	0.309627	0.479704	67	118.25	43	63	89	73	76	247	36	114
eca-let-7f	-1.58171	11.7182	7.02996	0.00801571	0.032912	4406.5	14005.8	4596	2387	3289	7354	11539	22645	2078	19761
eca-let-7g	-1.63104	13.9025	7.79488	0.00523944	0.0274447	18949.2	68126.8	22933	15890	15052	21922	65040	127034	9147	71286
eca-miR-1	6.04487	8.16769	59.8551	1.02104e-14	8.42357e-13	1310.25	34	612	2972	821	836	13	100	20	3
eca-miR-100	2.08243	10.7151	15.1818	9.76412e-05	0.00230154	6903.5	2566.75	3301	8683	6038	9592	921	7426	1312	608
eca-miR-101	-1.60168	13.2012	6.49707	0.0108052	0.0396191	12116.8	34756.8	12656	5652	8891	21268	31086	39265	7581	61095
eca-miR-103	-0.660651	8.77192	1.60705	0.204907	0.355891	929.25	1550	783	479	598	1857	1250	2834	307	1809
eca-miR-106a	-1.98421	8.65123	12.0632	0.000514267	0.00737861	426.25	1982.5	484	245	279	697	1745	3994	235	1956
eca-miR-106b	-1.79558	9.71011	9.80484	0.00174053	0.0136756	1008	3542	994	381	773	1884	2961	5573	676	4958
eca-miR-107a	-0.713481	8.83193	1.94114	0.163545	0.298176	957.5	1644	720	548	580	1982	1323	3047	329	1877
eca-miR-107b	-0.420824	8.11783	0.671473	0.412539	0.581544	683.5	982.75	362	417	427	1528	671	2097	196	967
eca-miR-10a	-1.01381	12.673	3.77999	0.0518689	0.130662	10529.8	39545.5	9249	11391	7873	13606	20055	120250	6129	11748
eca-miR-10b	1.07294	11.8672	4.24467	0.0393737	0.107383	12980.8	7505.5	7718	12902	13479	17824	3107	17414	7038	2463
eca-miR-1180	-2.16912	8.45066	15.9593	6.47192e-05	0.00179161	323.5	1887.75	439	200	261	394	1668	4222	237	1424
eca-miR-122	-0.170727	15.1005	0.026183	0.871454	0.922529	79382.8	198456	5937	267749	30477	13368	2248	722601	59379	9595
eca-miR-1249	-1.60987	8.25504	7.80345	0.00521466	0.0274447	421	1505.5	300	230	266	888	907	3318	148	1649
eca-miR-125a-3p	1.03669	3.306	3.5982	0.0578422	0.141392	31.25	24.5	29	27	25	44	7	74	11	6
eca-miR-125a-5p	0.983331	9.1464	3.01344	0.0825771	0.187934	1833.75	1845.25	1074	2554	1805	1902	389	6040	699	253
eca-miR-125b-5p	1.86951	9.15959	10.3996	0.00126044	0.0117704	2184.75	1331.5	1310	3084	1819	2526	351	4497	335	143
eca-miR-126-3p	-0.286113	9.84195	0.351279	0.55339	0.711882	2049	3058.25	1544	1319	3687	1646	1627	6534	2189	1883
eca-miR-126-5p	-0.482375	6.89905	0.821111	0.364855	0.544807	253.5	450	137	163	454	260	265	1069	302	164
eca-miR-127	0.71045	4.20243	2.10498	0.146821	0.275758	58.5	40.75	49	27	61	97	21	86	27	29
eca-miR-1271a	-1.5727	9.41401	10.0311	0.00153918	0.0128896	900.25	3812.5	753	698	687	1463	2147	9888	533	2682
eca-miR-128	-1.49884	15.0025	7.43325	0.00640297	0.0293484	44097	205198	33358	42509	30137	70384	106731	594351	23882	95828
eca-miR-1291a	0.838064	2.78122	1.57006	0.210198	0.36317	19.75	14.5	17	5	37	20	19	29	6	4
eca-miR-1296	-1.36575	5.94345	6.08071	0.0136666	0.0460201	91.5	274.25	68	60	60	178	161	559	41	336
eca-miR-129a-3p	1.14417	3.00487	3.47881	0.0621596	0.148642	27	11.5	23	15	25	45	5	15	18	8
eca-miR-129a-5p	0.433075	3.58302	0.702696	0.401879	0.572478	35.25	29	17	31	27	66	16	63	22	15
eca-miR-129b-5p	0.931053	3.55377	2.86358	0.0906056	0.20067	38.5	29	22	28	33	71	10	85	14	7
eca-miR-1301	-1.39773	5.388	7.82082	0.00516479	0.0274447	56.75	230.5	72	40	43	72	142	626	37	117
eca-miR-1307	-1.81016	11.3253	11.8413	0.000579312	0.00751407	2878.25	17091.2	2913	2363	2286	3951	8559	50007	1967	7832
eca-miR-130a	-0.796	4.83767	2.31076	0.128481	0.252373	58.5	130.5	32	25	52	125	63	355	33	71
eca-miR-130b	-0.586578	3.49793	1.10008	0.294248	0.463793	25	42.75	10	11	20	59	21	109	9	32
eca-miR-132	1.26584	3.05819	4.70326	0.0301054	0.0870967	29.25	12.25	17	14	35	51	13	21	5	10
eca-miR-133a	5.31487	9.11677	62.0091	3.41872e-15	3.76059e-13	2598.5	130.25	1444	4891	1520	2539	32	424	38	27
eca-miR-133b	4.75031	6.54171	45.7605	1.33632e-11	8.81973e-10	438.75	19.5	202	751	271	531	12	41	21	4
eca-miR-134	0.250106	3.66226	0.234175	0.628445	0.770955	35.75	33.25	15	17	48	63	9	74	27	23
eca-miR-1379	-1.48332	8.32915	9.89325	0.00165887	0.0133518	443	1744	341	347	386	698	992	4497	336	1151
eca-miR-138	1.29959	2.41135	3.9786	0.0460818	0.118805	17.75	7	24	7	9	31	9	9	5	5
eca-miR-1388	-0.911231	11.3811	3.62653	0.0568653	0.141094	4892.25	11397.8	4360	3287	3810	8112	7983	25606	2963	9039
eca-miR-139-5p	1.51322	7.55211	9.53327	0.0020178	0.0147972	709.5	272.5	518	579	813	928	188	526	235	141
eca-miR-140-3p	-0.786579	13.6789	2.26284	0.132511	0.257227	26157.8	50375.2	21706	13343	20621	48961	35511	100394	11817	53779
eca-miR-140-5p	-0.800386	8.00308	3.06338	0.080075	0.183505	477.75	897.5	493	305	513	600	728	1581	529	752
eca-miR-141	1.03169	4.05283	4.2195	0.039962	0.108094	54.25	30.75	51	38	68	60	26	60	21	16
eca-miR-142-3p	-1.03826	5.88584	3.09481	0.0785424	0.181252	102.25	204	121	40	78	170	224	281	47	264
eca-miR-142-5p	-0.811486	12.9572	2.3925	0.121918	0.244776	15918.2	30075.2	10485	11652	9258	32278	22465	58634	8106	31096
eca-miR-143	1.17773	9.70709	3.83657	0.050146	0.127294	2763	1147.75	2582	3096	3341	2033	598	1245	1842	906
eca-miR-144	-1.57433	8.97801	6.80008	0.00911539	0.0358105	670.75	1880.25	623	237	491	1332	1480	2206	378	3457
eca-miR-145	0.883701	4.89298	2.75248	0.0971038	0.210817	96.75	50	56	102	96	133	34	68	59	39
eca-miR-1468	0.205302	5.31172	0.119684	0.729378	0.815914	100.25	169.5	39	132	150	80	35	549	57	37
eca-miR-146a	1.44043	12.1386	8.52119	0.00351034	0.0222893	16606	7374	12898	17791	14252	21483	5658	15718	5328	2792
eca-miR-146b-3p	0.264801	2.72873	0.251735	0.615856	0.76117	16.75	17.5	15	9	23	20	8	40	12	10
eca-miR-146b-5p	-0.210204	8.92623	0.217147	0.641222	0.777953	1094.5	1988	761	1391	1061	1165	1316	5292	542	802
eca-miR-148a	-1.44916	14.8855	7.50839	0.00614123	0.0293484	40308.5	183719	27924	52008	25948	55354	99195	525647	31566	78469
eca-miR-148b-3p	-1.22264	10.2211	6.0225	0.0141247	0.0461498	1888	5197	1451	1545	1327	3229	3619	10695	1076	5398
eca-miR-148b-5p	-1.08879	6.47952	4.46784	0.0345386	0.096591	154.25	347	110	76	155	276	254	629	90	415
eca-miR-149	1.30988	5.23571	6.75736	0.0093362	0.0359209	134.5	64	90	127	145	176	43	137	54	22
eca-miR-150	-0.189789	9.82133	0.156676	0.692235	0.804358	2112.75	2468.25	1655	1090	3233	2473	1496	3526	1824	3027
eca-miR-151-5p	-0.857853	4.40258	2.53286	0.111498	0.2313	41	75.25	25	28	25	86	68	136	24	73
eca-miR-155	-0.717406	5.91648	2.10411	0.146904	0.275758	110.5	240.5	99	97	174	72	170	540	91	161
eca-miR-15a	-0.839902	7.49204	1.97755	0.159648	0.292689	376	655	236	176	225	867	603	1190	100	727
eca-miR-15b	-1.32009	7.84632	5.32496	0.0210221	0.0636448	369.5	912.75	283	184	201	810	742	1531	170	1208
eca-miR-16	-1.90246	11.751	10.5138	0.00118484	0.0114999	3768	17516.2	4627	2308	2751	5386	14038	37585	1916	16526
eca-miR-17	-1.98625	8.58727	11.6826	0.000630868	0.00751407	411.5	1885.75	508	174	259	705	1701	3772	251	1819
eca-miR-181a	0.522846	11.4744	1.21519	0.270306	0.440484	9184	6724.25	6514	5167	7653	17402	5456	12999	2938	5504
eca-miR-181b	-0.0139375	8.92973	0.000970452	0.975148	0.991905	1315.25	1482.25	1012	658	1254	2337	1088	3062	570	1209
eca-miR-182	0.000497654	4.89426	1.5085e-06	0.99902	1	73	89.5	77	58	71	86	30	192	78	58
eca-miR-183	0.824396	6.41597	2.42357	0.119522	0.243471	269.75	177	204	283	316	276	101	367	184	56
eca-miR-1839	-0.974727	9.81835	4.09354	0.0430473	0.113645	1639.25	3861.5	1180	1284	1032	3061	2519	8477	863	3587
eca-miR-1842	-1.31003	7.63332	7.54859	0.0060057	0.0293484	290.5	957.5	299	205	256	402	749	2245	226	610
eca-miR-185	-1.22205	5.80003	5.25468	0.0218878	0.0656635	86.75	232.75	96	41	73	137	172	452	51	256
eca-miR-186	-1.63181	13.0006	7.9924	0.0046974	0.0273501	10096.2	38396.5	13900	8261	8118	10106	37553	78719	4706	32608
eca-miR-188-5p	0.539003	4.40441	1.12531	0.288777	0.460369	64	43	52	49	55	100	33	65	41	33
eca-miR-18a	-2.07471	6.43276	12.1843	0.00048194	0.00722911	84.25	420	102	48	85	102	380	815	51	434
eca-miR-18b	-1.92186	3.8235	7.33592	0.00675902	0.0293484	15.75	58.75	18	5	5	35	51	87	8	89
eca-miR-190b	-0.925444	4.84833	2.78884	0.0949231	0.208831	48.5	137.25	38	56	29	71	95	357	16	81
eca-miR-191a	-1.84442	16.4272	11.2958	0.000776811	0.00838205	100094	525560	91615	76432	71387	160940	316347	1388153	68929	328810
eca-miR-192	-0.0811703	14.8301	0.0254861	0.873162	0.922529	68789.8	89261.2	59373	86672	77819	51295	50785	191377	71831	43052
eca-miR-193a-3p	0.905083	2.65747	2.60484	0.106538	0.226822	19	14.5	8	20	18	30	6	41	5	6
eca-miR-193a-5p	0.584711	8.35125	0.807339	0.368908	0.547282	909.25	1545.25	524	1690	750	673	173	5550	306	152
eca-miR-193b	0.787911	5.02319	0.982711	0.321531	0.492025	90.75	143.25	24	204	59	76	9	527	28	9
eca-miR-194	0.586467	7.58769	1.25537	0.26253	0.433174	563.75	370	437	662	655	501	294	507	396	283
eca-miR-196b	-1.91553	6.57632	8.40035	0.00375148	0.0233208	101.5	425.25	135	51	70	150	323	707	41	630
eca-miR-197	-1.20408	9.82482	6.50133	0.0107794	0.0396191	1418.5	4645.75	1276	1053	1283	2062	2782	11885	824	3092
eca-miR-199a-3p	1.61174	8.04055	11.5593	0.000674126	0.00767108	990	407.5	714	1012	1103	1131	285	913	282	150
eca-miR-199a-5p	0.221709	4.77091	0.201958	0.653145	0.783774	70.25	89.75	54	65	107	55	35	236	38	50
eca-miR-199b-3p	1.61276	7.96222	11.2707	0.000787405	0.00838205	939.75	375.25	685	930	1067	1077	265	815	279	142
eca-miR-199b-5p	0.383173	4.72633	0.677675	0.410389	0.581237	74.5	77	61	57	81	99	51	188	29	40
eca-miR-19a	-1.43608	7.52233	7.6232	0.00576221	0.0292543	257.5	843.5	228	199	206	397	639	1771	166	798
eca-miR-19b	-1.44969	9.36231	9.10661	0.00254687	0.0174392	922.25	3125.5	856	653	703	1477	2087	6858	641	2916
eca-miR-200a	0.925526	9.35294	3.64429	0.0562619	0.140655	2120.5	1253.75	1655	2285	2333	2209	999	2393	1185	438
eca-miR-200b	1.65709	7.18514	7.86253	0.00504697	0.0274447	532	182.75	582	493	744	309	152	328	206	45
eca-miR-200c	0.967801	5.91025	2.7676	0.0961903	0.210217	188.75	111	214	196	279	66	96	215	104	29
eca-miR-205	2.09	7.30054	11.1316	0.000848702	0.00875224	618.25	195.75	484	581	971	437	103	477	180	23
eca-miR-206	7.05199	9.42778	109.702	1.13905e-25	3.75885e-23	3217	31.75	2788	4811	3509	1760	18	74	27	8
eca-miR-208b	6.01775	3.81156	63.2267	1.8423e-15	3.03979e-13	67.75	1.25	48	64	54	105	2	3	0	0
eca-miR-20a	-2.03654	11.3845	11.663	0.000637557	0.00751407	2770.5	12923.8	3090	1267	2143	4582	10625	24787	1684	14599
eca-miR-20b	-1.64595	4.59818	7.76458	0.00532808	0.0274729	29.75	124.5	27	13	33	46	91	301	13	93
eca-miR-21	-0.584235	14.7881	1.47033	0.225294	0.383232	58865.8	103967	53654	40129	54513	87167	85318	213329	33452	83769
eca-miR-211	1.10965	5.18605	5.60484	0.0179109	0.0572008	120.5	70.75	109	132	114	127	67	149	32	35
eca-miR-2114	0.137993	3.33934	0.0224713	0.88084	0.924205	22	44.5	6	59	12	11	0	157	16	5
eca-miR-214	1.33277	7.21804	6.28182	0.0121983	0.0426151	561.5	213.75	447	310	600	889	187	347	223	98
eca-miR-215	0.157475	12.8186	0.0777116	0.780423	0.864227	18836.2	15235.2	15875	15257	24869	19344	10946	16458	20923	12614
eca-miR-218	1.57573	3.25798	3.33161	0.0679603	0.160192	36.25	8.25	13	27	39	66	3	1	26	3
eca-miR-22	0.177337	14.9488	0.128719	0.719764	0.812053	83760	117476	53109	115534	58819	107578	53755	328550	37481	50117
eca-miR-221	-0.691277	10.7676	1.83861	0.175114	0.310687	3405.5	9239.75	2212	3211	2721	5478	5140	27045	1417	3357
eca-miR-222	-0.564211	8.90111	1.36552	0.242584	0.410526	923.75	2645.25	713	1007	764	1211	1408	8119	424	630
eca-miR-223	0.238661	9.92805	0.263246	0.607899	0.75521	2676.75	2428.25	1865	2463	2882	3497	1338	4437	2458	1480
eca-miR-224	3.11274	4.03094	20.4712	6.05338e-06	0.000249702	69.25	7.5	48	104	54	71	5	7	12	6
eca-miR-23a	0.0961987	11.0313	0.0471507	0.828098	0.90395	5943.5	6107	3193	4011	5501	11069	3594	13025	3163	4646
eca-miR-23b	0.397237	8.06749	0.768202	0.380774	0.558469	833.5	617.5	353	695	644	1642	348	1081	458	583
eca-miR-24	-0.126141	14.0253	0.0692498	0.792432	0.871718	42762.2	60916	32609	25620	38066	74754	39525	151600	20814	31725
eca-miR-2483	-1.65554	7.38167	9.69221	0.00185051	0.0138788	199.75	942.75	193	211	145	250	642	2445	118	566
eca-miR-25	-1.57588	15.3501	7.25846	0.00705679	0.0302434	58222.8	191436	49170	24814	41700	117207	141066	382193	28390	214097
eca-miR-26a	-1.01406	11.945	4.68925	0.0303519	0.0870967	6514.25	16896.5	7852	5421	6385	6399	14043	37363	5344	10836
eca-miR-27a	0.670583	13.1051	1.84095	0.17484	0.310687	28909.8	18242.5	23574	16069	27328	48668	14958	31994	13976	12042
eca-miR-27b	0.12846	12.7321	0.0692236	0.792471	0.871718	19229.2	20469.5	12971	12740	16360	34846	15766	44819	7299	13994
eca-miR-28-3p	-0.604388	8.95678	1.79163	0.180727	0.317234	1002.25	2483.75	827	818	935	1429	1267	7150	559	959
eca-miR-28-5p	-1.29276	6.42079	6.25433	0.012389	0.0426151	124	348.75	159	71	143	123	381	637	99	278
eca-miR-296	-1.9461	7.03361	14.1583	0.000168054	0.00326223	136	843.5	126	125	113	180	359	2394	139	482
eca-miR-29a	1.04441	12.6045	4.76292	0.0290791	0.0856796	22243.2	11310.5	15170	17393	17999	38411	6770	21143	8899	8430
eca-miR-29b	0.492579	7.95124	1.16572	0.280283	0.451187	783.75	588	558	478	639	1460	432	1121	272	527
eca-miR-29c	0.769459	7.80175	2.52604	0.111981	0.2313	771.25	412.5	510	455	547	1573	317	588	248	497
eca-miR-30b	-0.247587	7.5722	0.248038	0.61846	0.761536	442.25	809.25	242	552	323	652	390	2237	187	423
eca-miR-30c	-1.39456	11.5511	7.89167	0.00496629	0.0274447	4112.25	15414.5	4555	4181	3695	4018	10736	38096	2781	10045
eca-miR-30d	-1.41624	14.3148	6.85591	0.00883487	0.0351266	26403	139076	24181	32385	22041	27005	66457	433338	15294	41214
eca-miR-30e	-1.51633	12.4456	7.98214	0.00472411	0.0273501	7309.25	29454	6718	6856	5357	10306	22901	72217	4048	18650
eca-miR-31	0.705539	3.52335	1.31178	0.252073	0.420122	37.75	17.25	15	21	35	80	13	9	18	29
eca-miR-32	-0.766325	4.41252	1.98657	0.1587	0.292575	43.75	74.75	29	18	34	94	60	139	21	79
eca-miR-3200	-1.79419	5.432	10.3653	0.00128405	0.0117704	47.5	283.75	36	51	29	74	130	848	31	126
eca-miR-323-3p	-0.0845715	2.99635	0.027892	0.867363	0.922529	18.25	27	15	14	14	30	10	71	8	19
eca-miR-324-3p	-1.43702	4.80133	7.01601	0.0080784	0.032912	38	128.75	38	25	34	55	98	280	21	116
eca-miR-326	-0.558091	6.63188	1.33435	0.248032	0.416567	203.5	468.75	156	195	161	302	238	1314	102	221
eca-miR-328	-2.42106	11.6429	15.4796	8.33999e-05	0.00211707	2322.75	28289.2	2481	2587	1406	2817	11381	94302	1764	5710
eca-miR-329b	1.3709	3.86484	7.33696	0.00675511	0.0293484	51.25	26.25	47	43	41	74	17	64	15	9
eca-miR-330	-0.957667	4.55733	4.03399	0.0445922	0.116213	40	105.25	34	35	31	60	60	260	34	67
eca-miR-331	-1.90307	4.87359	13.3659	0.000256242	0.00421429	28.25	190.5	37	32	19	25	112	566	28	56
eca-miR-338-5p	0.641504	6.4372	1.21651	0.270046	0.440484	257.25	164	185	334	265	245	93	246	241	76
eca-miR-33a	-1.53445	4.49963	5.33153	0.0209429	0.0636448	29.75	86.75	37	14	25	43	94	119	9	125
eca-miR-340-3p	-0.358245	3.65754	0.421934	0.515974	0.678372	26.5	34.75	22	26	30	28	22	45	31	41
eca-miR-340-5p	-0.0554516	9.55733	0.0136168	0.907105	0.944305	1810.25	2033	1441	2113	2015	1672	1334	3525	1974	1299
eca-miR-342-3p	-0.918367	7.361	3.48206	0.0620375	0.148642	300.5	863.5	208	220	255	519	435	2448	190	381
eca-miR-342-5p	-1.34645	5.15295	7.35463	0.00668904	0.0293484	50	178.25	46	28	64	62	120	446	45	102
eca-miR-345-3p	-0.20798	4.90989	0.194435	0.659251	0.788234	70	114	46	69	61	104	47	295	38	76
eca-miR-361-3p	-2.11749	10.8522	16.0226	6.25914e-05	0.00179161	1674.5	13408	2038	1583	1287	1790	7290	40449	1293	4600
eca-miR-361-5p	-1.48194	10.327	7.45354	0.0063312	0.0293484	1843.5	7252.25	1474	1059	1169	3672	4820	19327	939	3923
eca-miR-363	0.0872632	7.24687	0.0299643	0.862571	0.922529	454.75	479.75	278	205	267	1069	277	1151	172	319
eca-miR-365	1.24294	6.35204	2.71035	0.0996988	0.214304	261.75	304.25	97	574	154	222	25	1118	51	23
eca-miR-374a	-1.28113	4.88974	4.51884	0.0335236	0.0945538	43.75	109.25	57	19	49	50	116	157	23	141
eca-miR-374b	-1.43815	4.64024	5.46059	0.0194501	0.0605523	34	91.5	46	16	27	47	83	116	25	142
eca-miR-378	0.953273	10.9873	4.57941	0.0323584	0.0920542	6793.75	4411	5920	6466	5940	8849	2392	10089	2828	2335
eca-miR-379	0.894157	3.73828	2.58651	0.107777	0.227634	44.25	21.75	32	20	49	76	12	28	27	20
eca-miR-381	1.89283	4.36819	13.2805	0.000268182	0.00421429	82.5	23.5	39	46	89	156	8	32	13	41
eca-miR-382	0.570474	3.81922	1.04983	0.305546	0.475613	42.75	30	21	28	58	64	10	57	38	15
eca-miR-383	-1.91907	2.93663	6.391	0.01147	0.0411796	7.25	28	15	0	5	9	61	25	17	9
eca-miR-3958	1.17673	3.84593	4.16764	0.0412031	0.110545	50.5	28	17	44	59	82	12	73	20	7
eca-miR-409-3p	0.737787	5.52455	2.5139	0.112846	0.2313	143	113	80	145	170	177	41	267	67	77
eca-miR-411	0.285695	2.60908	0.267317	0.605137	0.75521	15.25	15.5	8	10	16	27	2	30	8	22
eca-miR-423-3p	-1.51638	15.1987	7.93722	0.00484282	0.0274447	49419.5	230094	44355	47217	39374	66732	114045	653605	27214	125514
eca-miR-423-5p	-1.71101	14.8679	9.07628	0.00258946	0.0174392	34310.2	224050	29973	38909	23701	44658	86195	718772	21849	69384
eca-miR-425	-1.57885	7.5529	9.29943	0.00229225	0.0160945	246.5	1021	227	177	172	410	628	2587	171	698
eca-miR-429	1.16585	5.27684	4.27853	0.0385966	0.106141	132.25	58	132	118	144	135	52	87	75	18
eca-miR-432	0.493945	3.30213	0.921388	0.337111	0.510305	28.5	25	19	19	26	50	7	60	18	15
eca-miR-433	1.09285	4.13826	3.86539	0.0492918	0.126095	60.75	38	30	46	71	96	15	103	26	8
eca-miR-450a	0.565757	3.38021	0.589953	0.442437	0.601744	30.25	18.25	8	33	38	42	4	18	43	8
eca-miR-450b-5p	1.04547	4.19903	2.51607	0.112691	0.2313	59.75	37.25	22	84	49	84	4	86	45	14
eca-miR-450c	0.187996	3.76937	0.0574067	0.810643	0.888744	33.5	27.25	16	43	41	34	6	18	70	15
eca-miR-451	-1.61499	14.3756	8.52021	0.00351225	0.0222893	26901.5	96294.8	26648	18755	20730	41473	66030	184392	17862	116895
eca-miR-483	-0.187343	6.66746	0.0377528	0.84594	0.915788	192.5	777.75	22	590	86	72	25	2995	71	20
eca-miR-485-5p	1.15747	2.86666	4.73531	0.0295495	0.086295	23.5	12.25	20	21	24	29	9	24	10	6
eca-miR-486-3p	-2.2743	13.7455	15.9467	6.51496e-05	0.00179161	11950	89413.8	15693	8888	10285	12934	48576	243320	9440	56319
eca-miR-486-5p	-2.09885	18.4719	13.6539	0.000219784	0.00392843	376087	2.19188e+06	309197	191990	291625	711537	1032794	5634634	269724	1830375
eca-miR-487b	1.00376	2.5163	3.2338	0.0721332	0.168822	17.75	11.25	8	18	14	31	3	28	6	8
eca-miR-495	0.987392	3.14438	2.92248	0.0873533	0.197442	31	13	9	16	33	66	10	18	9	15
eca-miR-497	1.72923	2.80704	8.20748	0.0041718	0.0250308	25.75	8.25	20	19	17	47	10	14	6	3
eca-miR-499-5p	3.39872	8.8091	35.8504	2.13067e-09	1.17187e-07	1982.25	259	1189	3362	1393	1985	161	596	55	224
eca-miR-502-3p	0.508738	8.2552	1.29069	0.255921	0.424392	942	689.25	812	632	820	1504	576	1232	485	464
eca-miR-503	0.862561	2.86864	2.37238	0.123499	0.244776	21.75	15.5	12	27	22	26	7	37	13	5
eca-miR-504	-2.38919	7.65558	16.478	4.9219e-05	0.00179161	157.5	1670.25	161	135	89	245	670	5424	152	435
eca-miR-505	-1.38898	8.17767	7.43992	0.00637927	0.0293484	391.5	1766.5	258	537	288	483	897	5140	278	751
eca-miR-532-3p	1.03572	3.85802	4.029	0.0447245	0.116213	48.5	29.75	34	45	32	83	21	70	16	12
eca-miR-532-5p	0.489155	11.0619	1.18333	0.27668	0.447571	6281.75	6076.5	4689	7090	5393	7955	3376	14963	3226	2741
eca-miR-543	1.13752	4.97048	5.86297	0.0154627	0.0500263	108	59.5	75	100	110	147	33	130	38	37
eca-miR-615-3p	0.502962	6.66398	1.10417	0.293352	0.463793	290.75	272.25	277	306	300	280	181	642	180	86
eca-miR-628a	-0.334144	3.97013	0.362604	0.547063	0.711007	34.75	44.75	56	16	28	39	47	69	20	43
eca-miR-652	-1.01988	7.58863	4.91298	0.0266556	0.0792463	320	822.25	303	310	275	392	599	1806	274	610
eca-miR-6529	-2.02866	6.48926	14.2044	0.000163987	0.00326223	86.25	531	116	47	64	118	450	1362	77	235
eca-miR-660	0.713943	7.06743	2.37471	0.123315	0.244776	427.25	293.75	372	316	429	592	188	584	211	192
eca-miR-671-3p	-1.45265	5.90578	7.15798	0.00746312	0.0315747	77	408.5	70	86	69	83	131	1303	47	153
eca-miR-676	0.978178	8.47811	3.60154	0.057726	0.141392	1178.25	755.5	656	1584	1047	1426	329	1763	689	241
eca-miR-7	-1.51477	10.4903	6.02484	0.0141059	0.0461498	1934.25	6032.75	2303	1291	1260	2883	6553	10284	525	6769
eca-miR-7177b	-1.7392	7.67438	10.0036	0.00156238	0.0128896	247.75	984.5	200	133	217	441	545	2013	146	1234
eca-miR-744	-1.72414	10.3081	11.6759	0.000633137	0.00751407	1462.25	8397	1448	1262	1318	1821	4371	24721	1007	3489
eca-miR-872	-1.3128	5.75682	6.75258	0.00936121	0.0359209	81.75	221.25	67	47	78	135	172	405	63	245
eca-miR-873	-1.80726	4.31942	7.4118	0.00647974	0.0293484	29.25	90.25	9	9	12	87	40	186	9	126
eca-miR-874	0.802582	3.47171	2.14877	0.142684	0.272172	35	25	24	19	41	56	6	62	22	10
eca-miR-885-5p	0.173118	4.46272	0.0343464	0.852972	0.916875	48.75	118.75	6	157	12	20	5	443	21	6
eca-miR-8917	-1.98039	6.38438	6.96868	0.00829488	0.0333818	69	831.5	56	93	48	79	178	3052	26	70
eca-miR-8951	-0.813962	3.20599	2.2862	0.130529	0.254879	16	32	18	11	18	17	26	58	14	30
eca-miR-8986a	-1.3752	4.73098	6.60868	0.0101483	0.038056	37.5	146.25	34	21	28	67	81	407	24	73
eca-miR-8992	-1.28937	5.09872	5.46895	0.0193572	0.0605523	46.75	225.5	34	51	40	62	81	727	29	65
eca-miR-9021	-1.90087	8.67393	13.6	0.000226182	0.00392843	429.5	2821.75	402	423	325	568	1355	8423	303	1206
eca-miR-9040	-1.80029	4.50076	7.44419	0.00636414	0.0293484	25.25	97.25	25	8	36	32	75	159	11	144
eca-miR-9055	-0.965501	6.81567	3.53493	0.0600887	0.145804	204.75	515.5	163	137	135	384	298	1249	101	414
eca-miR-9097	1.67515	4.60307	8.3693	0.00381613	0.0233208	95.5	26.5	39	64	99	180	8	29	43	26
eca-miR-9159	-1.60974	4.87354	7.3692	0.00663505	0.0293484	33	195	37	28	17	50	107	604	16	53
eca-miR-9163	-1.87084	5.40547	10.2034	0.00140181	0.0121736	43.25	289	33	56	26	58	134	879	23	120
eca-miR-9177	-2.28945	5.55379	14.2815	0.000157405	0.00326223	34.75	388	40	32	25	42	165	1290	26	71
eca-miR-9179	-1.47121	3.69965	5.36348	0.0205627	0.0634178	16.25	67.5	21	12	7	25	26	179	6	59
eca-miR-9180	-1.79146	7.34513	11.8338	0.000581667	0.00751407	194	1000.75	146	135	156	339	423	2781	155	644
eca-miR-92a	-1.80876	16.1505	9.74648	0.00179667	0.0137884	85385.2	481497	62536	75755	54282	148968	219068	1401492	46989	258440
eca-miR-92b	-1.50516	8.01733	6.24909	0.0124257	0.0426151	334.25	1983.5	175	387	250	525	661	6614	182	477
eca-miR-93	-1.81906	12.1477	10.2909	0.00133685	0.0119233	5337.75	21386	5229	2775	3952	9395	15951	41671	3656	24266
eca-miR-95	3.43629	2.82107	21.1111	4.3341e-06	0.000204322	28.75	3.25	17	41	46	11	2	6	2	3
eca-miR-98	-1.7212	7.92361	9.35494	0.00222386	0.0159538	289.5	1090.75	323	205	241	389	1028	2010	156	1169
eca-miR-99a	1.5042	13.1628	6.23482	0.0125263	0.0426151	33567.8	22829.8	15977	49012	27290	41992	6166	73444	8279	3430
eca-miR-99b	1.41379	8.85596	8.62489	0.00331601	0.0218857	1749.25	1067.5	910	1845	1447	2795	394	3197	390	289
SCARNA11	0.886315	3.82793	2.06171	0.151041	0.281602	42.5	27	24	61	46	39	7	45	34	22
SCARNA13	0.205036	6.76015	0.102423	0.748941	0.834579	283.25	249.25	343	465	219	106	132	444	277	144
SCARNA14	0.580687	4.42566	0.597601	0.439495	0.601744	59	37.25	54	88	47	47	13	25	71	40
SCARNA15	-0.287809	3.53619	0.280707	0.596238	0.750987	24.25	34.5	16	29	23	29	13	57	28	40
SCARNA2	-0.432967	3.54794	0.760886	0.383051	0.559323	23.75	40.5	17	28	21	29	22	89	21	30
SCARNA24	0.0173786	3.29705	0.000840184	0.976876	0.991905	22.75	23.25	12	35	20	24	12	25	25	31
SCARNA3	-1.07219	5.76901	4.12438	0.0422694	0.112491	84.25	323.25	66	73	89	109	170	977	39	107
SCARNA6	1.39223	5.98092	6.72683	0.00949733	0.0360244	222	106.75	191	234	277	186	61	242	96	28
SCARNA8	-2.13383	3.34855	11.0683	0.000878172	0.00878172	7.75	63.25	5	5	11	10	41	188	7	17
snoMBII-202	0.334918	10.6545	0.504931	0.477341	0.635172	4362.25	6296.5	4160	5212	4250	3827	2293	19330	2057	1506
snoR38	0.0976686	5.32989	0.0375198	0.84641	0.915788	99	102	73	91	127	105	46	149	89	124
SNORA16	0.0408429	1.68022	0.00272925	0.958336	0.982145	6.75	6.75	5	4	17	1	3	9	12	3
SNORA18	-0.0108287	3.83514	0.000277451	0.98671	0.995763	33.75	33.25	22	56	25	32	20	38	44	31
SNORA20	-1.2023	4.22155	5.59353	0.0180269	0.0572008	27.25	86.25	24	22	33	30	45	207	22	71
SNORA21	-0.034271	4.72051	0.00310159	0.955587	0.982145	62.5	60.25	64	65	75	46	35	65	88	53
SNORA28	0.500221	5.7816	0.641053	0.42333	0.589468	155.75	99.75	122	96	300	105	63	95	156	85
SNORA3	0.0907195	6.80953	0.0247447	0.875005	0.922529	269.25	307	162	392	281	242	89	567	340	232
SNORA32	-0.768969	4.1235	1.87181	0.171268	0.307166	28.75	92.5	17	36	33	29	44	284	12	30
SNORA40	1.71779	3.10772	4.28744	0.038395	0.106141	32	8	17	3	82	26	10	5	4	13
SNORA41	-0.793493	4.17675	2.39206	0.121953	0.244776	32.25	62.25	25	28	32	44	24	108	60	57
SNORA42	0.144082	2.8361	0.046102	0.82999	0.90395	18	14.25	14	19	24	15	13	13	25	6
SNORA43	0.53065	2.8962	0.666912	0.41413	0.581544	19.75	18.5	19	29	19	12	3	46	19	6
SNORA44	-0.0332671	4.27486	0.00336604	0.953735	0.982145	44.75	59	24	61	43	51	13	123	56	44
SNORA5	0.228426	3.80528	0.15802	0.690986	0.804358	36.5	30.25	34	26	45	41	16	35	39	31
SNORA53	0.211927	6.90405	0.153211	0.695485	0.805299	306	394.75	224	427	395	178	133	1041	239	166
SNORA54	0.209266	3.72508	0.134102	0.714217	0.812053	33.25	31.25	20	34	41	38	10	44	39	32
SNORA63	-1.18706	4.38715	6.02722	0.0140869	0.0461498	31	95.25	35	28	29	32	53	227	34	67
SNORA64	0.53274	4.20204	0.953932	0.32872	0.499897	52	40.25	32	74	54	48	24	71	38	28
SNORA68	0.487071	3.62948	0.64101	0.423345	0.589468	33.75	26.25	26	52	27	30	11	41	32	21
SNORA69	0.582754	5.35514	0.751035	0.386149	0.561362	116.25	68.25	65	165	165	70	47	56	126	44
SNORA7	-0.0734758	5.16064	0.0152503	0.901718	0.941667	82.5	95.25	81	81	117	51	37	157	121	66
SNORA70	0.425254	3.22726	0.489657	0.48408	0.641552	25	21.25	24	18	44	14	11	39	22	13
SNORA71	0.22016	6.0505	0.129119	0.719348	0.812053	168	143.75	149	212	182	129	65	177	213	120
SNORA73	0.271261	7.32321	0.225793	0.634661	0.775697	410	407.5	204	577	469	390	115	740	474	301
SNORA84	-7.13837e-05	4.23724	-1.18725e-07	1	1	44.75	41	42	61	55	21	20	42	77	25
SNORD10	0.176257	8.01477	0.136021	0.712269	0.812053	685.5	702	529	568	880	765	315	1419	669	405
SNORD100	0.23917	7.318	0.204727	0.650932	0.783774	409.75	527.75	297	635	458	249	180	1386	248	297
SNORD102	0.249352	3.44159	0.222236	0.637341	0.776098	28.75	24.5	20	30	28	37	20	35	19	24
SNORD105	0.281837	4.78846	0.358355	0.549421	0.711016	74.75	78.25	57	68	80	94	31	176	50	56
SNORD107	-1.05601	3.89446	2.88906	0.089183	0.200207	23	47.25	24	24	21	23	22	54	64	49
SNORD110	0.514473	3.24982	0.705114	0.401071	0.572478	27	17.5	23	14	44	27	14	17	18	21
SNORD113	0.31176	2.39398	0.147496	0.70094	0.808777	12.75	15.75	2	19	12	18	2	48	13	0
SNORD116	0.450627	10.7232	0.330308	0.565478	0.723285	4269.75	10022.5	1886	10530	2349	2314	682	37874	1107	427
SNORD125	-0.698723	3.58382	1.87957	0.170383	0.307166	22.5	41.5	17	17	23	33	16	81	38	31
SNORD14	0.264569	8.43605	0.285222	0.593299	0.750671	921.75	820.5	798	938	1099	852	435	1368	905	574
SNORD15	-0.869136	6.20465	3.39218	0.0655062	0.155518	133	368.5	82	118	149	183	156	1024	106	188
SNORD16	0.407432	5.54744	0.588235	0.443103	0.601744	131.5	101.5	69	164	149	144	64	160	118	64
SNORD17	0.928911	5.67575	2.70541	0.100009	0.214304	164.75	85.75	152	75	305	127	72	111	65	95
SNORD18	0.416798	6.55882	0.59005	0.4424	0.601744	259.75	195	213	195	370	261	99	231	225	225
SNORD2	0.781662	3.45007	1.21186	0.270964	0.440484	35.5	14.75	24	19	43	56	14	4	27	14
SNORD20	-0.450399	6.72338	0.797534	0.371832	0.547788	215	356	175	190	283	212	131	698	302	293
SNORD21	0.531149	4.32416	1.07813	0.299117	0.467813	56	53.5	60	64	65	35	25	133	31	25
SNORD22	0.280853	6.99731	0.262007	0.608745	0.75521	341.75	272.5	181	385	398	403	143	326	353	268
SNORD24	0.47159	5.40767	0.980592	0.322053	0.492025	120.5	114	90	123	154	115	54	268	79	55
SNORD26	0.649867	7.28909	1.82012	0.177299	0.31288	464.25	422.25	436	523	532	366	209	1081	243	156
SNORD27	0.188825	5.3919	0.100591	0.751121	0.834579	114.25	82	71	45	193	148	55	56	113	104
SNORD30	0.226175	6.83834	0.169821	0.680271	0.796062	297.75	267.5	155	393	355	288	144	408	305	213
SNORD31	0.543799	4.79946	0.704564	0.401254	0.572478	78.25	50.5	36	67	148	62	21	45	88	48
SNORD33	0.658668	8.96869	2.1565	0.141968	0.272172	1530.25	1270.5	1260	1662	1461	1738	597	3038	896	551
SNORD38	0.489501	3.64077	0.987385	0.320382	0.492025	34.75	29.75	30	33	40	36	17	60	19	23
SNORD42	0.456196	6.34239	0.804235	0.36983	0.547282	230	172.25	167	213	302	238	101	249	175	164
SNORD43	0.400848	6.10125	0.60487	0.436726	0.601744	189.5	150.75	130	171	250	207	75	211	148	169
SNORD44	0.4895	2.9122	0.714271	0.398029	0.572478	20.75	14.5	14	26	20	23	11	18	17	12
SNORD45	0.334693	3.18592	0.37812	0.538611	0.705324	24.5	21.75	10	25	32	31	16	41	12	18
SNORD47	0.453241	2.7087	0.524867	0.468773	0.628842	17.75	13.75	4	22	23	22	16	22	7	10
SNORD48	0.215623	6.19045	0.189421	0.663399	0.790331	191.25	190.25	120	201	180	264	67	332	165	197
SNORD49	0.0562512	4.47457	0.00782959	0.929491	0.964566	55.5	45.5	57	39	72	54	31	31	74	46
SNORD50	0.836013	4.57687	2.36767	0.123872	0.244776	73	48	53	83	104	52	27	94	45	26
SNORD56	1.04099	4.85017	3.11253	0.0776921	0.180552	95.25	41	111	58	134	78	47	37	38	42
SNORD57	-0.636079	3.84523	1.4886	0.222434	0.380327	29.5	46.25	20	9	33	56	19	79	38	49
SNORD58	0.73118	6.11634	2.01805	0.155438	0.288172	205.25	177.25	172	267	276	106	103	441	80	85
SNORD60	0.415153	5.75461	0.6201	0.43101	0.597619	148.75	119.5	99	197	163	136	69	191	125	93
SNORD62	0.415397	5.82867	0.567059	0.45143	0.608048	156.5	118.5	148	101	242	135	65	148	130	131
SNORD63	0.644284	3.87254	1.14582	0.284426	0.455634	43.5	25	36	35	66	37	25	24	30	21
SNORD66	0.468978	5.84423	0.85837	0.354195	0.531293	160.75	166.25	123	178	215	127	54	425	111	75
SNORD67	0.263784	3.32493	0.186429	0.665906	0.790464	25.5	24.5	32	37	19	14	11	47	19	21
SNORD69	-0.0923251	5.17993	0.0344951	0.852658	0.916875	83.25	123.5	72	95	85	81	41	285	57	111
SNORD71	0.252796	4.78584	0.204033	0.651485	0.783774	71.25	62.5	48	52	124	61	32	78	60	80
SNORD73	-0.198026	5.07316	0.170521	0.67965	0.796062	79.5	103.75	37	67	109	105	47	207	77	84
SNORD74	1.37909	8.95548	6.34863	0.0117472	0.0416835	1691.5	1077.5	929	3051	1715	1071	406	3084	548	272
SNORD81	0.737668	6.08492	1.76342	0.184198	0.321615	203.5	124.25	179	272	235	128	98	184	129	86
SNORD82	0.425584	7.26897	0.700937	0.402469	0.572478	428.75	450	250	689	343	433	193	1113	240	254
SNORD87	0.675387	5.76852	1.93099	0.16465	0.298541	158.25	170.75	133	216	162	122	81	498	59	45
SNORD88	0.931161	2.61348	2.19178	0.138749	0.267761	18.5	9.5	9	22	26	17	11	11	9	7
SNORD89	0.22993	3.92333	0.181005	0.670511	0.793078	39	38.5	37	24	57	38	22	65	17	50
SNORD90	0.772921	3.53388	1.49553	0.221361	0.380327	36.25	19	16	14	79	36	13	21	21	21
SNORD91	0.195066	2.89741	0.134988	0.713316	0.812053	19.25	19.5	14	14	16	33	14	42	15	7
SNORD93	0.8374	4.71937	2.57888	0.108298	0.227634	81.25	53.5	79	82	103	61	30	108	49	27
SNORD94	0.00351225	4.61134	5.03923e-05	0.994336	1	58.5	77.75	58	45	83	48	31	177	42	61
SNORD95	0.272598	7.41932	0.312372	0.576228	0.73419	455	614.25	457	517	512	334	206	1769	245	237
SNORD96	0.168048	7.7795	0.125859	0.722764	0.812053	562.75	599	430	541	726	554	267	1125	430	574
SNORD99	0.43478	2.56308	0.582978	0.445147	0.602043	15.25	13	9	17	21	14	7	22	9	14
SNORND104	0.321857	8.34567	0.362248	0.54726	0.711007	874	695.75	669	987	909	931	339	926	958	560
snosnR60_Z15	0.342134	3.15338	0.276843	0.598778	0.751318	23.75	18.5	36	12	36	11	14	27	21	12
snoU13	0.0829534	4.92557	0.0219591	0.882196	0.924205	75.75	71.75	42	94	82	85	36	96	94	61
snoU54	0.488629	3.45736	0.868843	0.351276	0.52932	29.5	28	24	44	27	23	22	63	11	16
snoU61	-0.195927	4.64112	0.175916	0.674907	0.795426	59.25	79.5	29	49	69	90	32	168	52	66
snoU83B	0.216804	5.37185	0.125197	0.723465	0.812053	106	95.75	63	127	165	69	43	151	144	45
snoU85	0.0269662	4.33813	0.00308829	0.955682	0.982145	49.5	59.25	53	48	48	49	44	126	43	24
snoU89	0.202752	2.54781	0.131443	0.716941	0.812053	14.25	13.75	11	13	19	14	8	23	12	12
snoZ40	-0.0124131	2.2506	0.000313068	0.985883	0.995763	10.75	11	4	12	15	12	5	15	15	9
U1	-0.0207621	15.3199	0.00139988	0.970154	0.991179	98445.5	145084	69597	105065	138690	80430	75169	376029	103013	26126
U11	0.294663	9.14566	0.349485	0.554405	0.711882	1514.5	2337.5	1009	1909	1665	1475	729	7353	783	485
U12	-0.618688	9.54981	2.10237	0.147071	0.275758	1477.5	2892	1132	1610	1365	1803	1540	6401	1374	2253
U2	0.830782	12.1756	2.87413	0.0900136	0.20067	15822.5	10182.5	6576	11739	20488	24487	4465	23154	7564	5547
U3	0.314868	9.56209	0.514436	0.473225	0.632244	2086	2149	1246	2352	2326	2420	948	4837	1335	1476
U4	-0.265808	5.85354	0.284584	0.593713	0.750671	128.5	162.75	121	97	135	161	87	234	133	197
U5	0.523567	7.29438	1.09602	0.295141	0.463793	454	356.75	372	523	506	415	238	683	335	171
U6	-0.0878959	3.71968	0.0286714	0.86554	0.922529	30.5	39.25	26	34	20	42	18	76	20	43
U7	-0.324502	8.65104	0.475199	0.490605	0.647599	879.25	1460.5	749	686	1372	710	806	3480	1008	548
U8	0.623958	4.20246	1.33071	0.248678	0.416567	52	40.75	57	42	79	30	51	73	21	18
